# Supplementary material for: Global burden and projections of cardiometabolic diseases attributable to high alcohol use: a comparative risk assessment based on the GBD 2021 study
Source: Front Nutr. 2026 Mar 6;13:1698730. doi: 10.3389/fnut.2026.1698730 (PMC13002442; doi:10.3389/fnut.2026.1698730)
Supplement: Supplementary file 2 [file Data_Sheet_2.zip]

Archive with 19 entries (12 files):
- Supplementary Data/
- Supplementary Data/Figure 1/
- Supplementary Data/Figure 1/图1-A.csv
- Supplementary Data/Figure 1/图1-B.csv
- Supplementary Data/Figure 1/图1-C.csv
- Supplementary Data/Figure 1/图1-D.csv
- Supplementary Data/Figure 2/
- Supplementary Data/Figure 2/IHME-GBD_2021_DATA-8d37c349-1.csv
- Supplementary Data/Figure 3/
- Supplementary Data/Figure 3/Figure 3-DALY.csv
- Supplementary Data/Figure 3/Figure 3-death.csv
- Supplementary Data/Figure 5/
- Supplementary Data/Figure 5/Figure 5.csv
- Supplementary Data/Figure 6/
- Supplementary Data/Figure 6/Figure 6.csv
- Supplementary Data/Figure 4/
- Supplementary Data/Figure 4/Figure4-D.csv
- Supplementary Data/Figure 4/Figure 4-A&C.csv
- Supplementary Data/Figure 4/Figure 4-B.csv
