# Supplementary material for: Global burden and projections of cardiometabolic diseases attributable to high alcohol use: a comparative risk assessment based on the GBD 2021 study
Source: Front Nutr. 2026 Mar 6;13:1698730. doi: 10.3389/fnut.2026.1698730 (PMC13002442; doi:10.3389/fnut.2026.1698730)
Supplement: Supplementary file 2 [file Data_Sheet_2.zip › Supplementary Data/Figure 1/图1-A.csv]

measure_id	measure_name	location_id	location_name	sex_id	sex_name	age_id	age_name	rei_id	rei_name	metric_id	metric_name	year	val	upper	lower
29	Summary exposure value	1	Global	1	Male	27	Age-standardized	102	High alcohol use	3	Rate	1990	13.92945626080756	22.4477294784029	10.02941881764679
29	Summary exposure value	1	Global	2	Female	27	Age-standardized	102	High alcohol use	3	Rate	1990	13.633620011837719	18.467728859671052	11.14121143664905
29	Summary exposure value	1	Global	3	Both	27	Age-standardized	102	High alcohol use	3	Rate	1990	13.79423948595416	19.87661990643036	11.066744376017649
29	Summary exposure value	1	Global	1	Male	27	Age-standardized	102	High alcohol use	3	Rate	1996	13.742015431298698	22.2353490251958	9.957688046548311
29	Summary exposure value	1	Global	2	Female	27	Age-standardized	102	High alcohol use	3	Rate	1996	13.159069373390889	18.00105921707224	10.66851860227575
29	Summary exposure value	1	Global	3	Both	27	Age-standardized	102	High alcohol use	3	Rate	1996	13.461326240973639	19.71748048079707	10.78916749095493
29	Summary exposure value	1	Global	1	Male	27	Age-standardized	102	High alcohol use	3	Rate	1993	13.89205483859071	22.39802032759333	10.022497792116079
29	Summary exposure value	1	Global	2	Female	27	Age-standardized	102	High alcohol use	3	Rate	1993	13.39227836575892	18.25214314809759	10.90508841216887
29	Summary exposure value	1	Global	3	Both	27	Age-standardized	102	High alcohol use	3	Rate	1993	13.654130014209201	19.84077743405038	10.94044625531516
29	Summary exposure value	1	Global	1	Male	27	Age-standardized	102	High alcohol use	3	Rate	2001	13.245886817403019	21.65348746723669	9.57365914413871
29	Summary exposure value	1	Global	2	Female	27	Age-standardized	102	High alcohol use	3	Rate	2001	12.72743995825907	17.47524180785922	10.32741814881781
29	Summary exposure value	1	Global	3	Both	27	Age-standardized	102	High alcohol use	3	Rate	2001	12.99524065328158	19.18879554521748	10.42274572606258
29	Summary exposure value	1	Global	1	Male	27	Age-standardized	102	High alcohol use	3	Rate	1994	13.860069772650341	22.36061685648033	10.01280537376241
29	Summary exposure value	1	Global	2	Female	27	Age-standardized	102	High alcohol use	3	Rate	1994	13.31465520472884	18.1674874058399	10.80892045598025
29	Summary exposure value	1	Global	3	Both	27	Age-standardized	102	High alcohol use	3	Rate	1994	13.59890794336632	19.810683954939552	10.912927621863739
29	Summary exposure value	1	Global	1	Male	27	Age-standardized	102	High alcohol use	3	Rate	1999	13.36992095810239	21.81319790370824	9.68748025786162
29	Summary exposure value	1	Global	2	Female	27	Age-standardized	102	High alcohol use	3	Rate	1999	12.88551623492292	17.65991375094966	10.46007931040192
29	Summary exposure value	1	Global	3	Both	27	Age-standardized	102	High alcohol use	3	Rate	1999	13.13729562140023	19.37089275366041	10.54306924268081
29	Summary exposure value	1	Global	1	Male	27	Age-standardized	102	High alcohol use	3	Rate	2009	13.602204758898178	21.86099864773536	9.887946288976291
29	Summary exposure value	1	Global	2	Female	27	Age-standardized	102	High alcohol use	3	Rate	2009	12.28589916524765	17.14944077727417	9.94628349986226
29	Summary exposure value	1	Global	3	Both	27	Age-standardized	102	High alcohol use	3	Rate	2009	12.94790136702913	19.30395381906081	10.39740844968958
29	Summary exposure value	1	Global	1	Male	27	Age-standardized	102	High alcohol use	3	Rate	2004	13.21331442741437	21.519651125054708	9.50893822981613
29	Summary exposure value	1	Global	2	Female	27	Age-standardized	102	High alcohol use	3	Rate	2004	12.54584792042997	17.27145917687857	10.1664660197225
29	Summary exposure value	1	Global	3	Both	27	Age-standardized	102	High alcohol use	3	Rate	2004	12.886493240761759	19.0816851416711	10.3391299679042
29	Summary exposure value	1	Global	1	Male	27	Age-standardized	102	High alcohol use	3	Rate	2002	13.22194370130779	21.59734552086845	9.53881747720258
29	Summary exposure value	1	Global	2	Female	27	Age-standardized	102	High alcohol use	3	Rate	2002	12.665726346723261	17.40497413691895	10.270664910193581
29	Summary exposure value	1	Global	3	Both	27	Age-standardized	102	High alcohol use	3	Rate	2002	12.951926365859109	19.14462453465182	10.39437838318806
29	Summary exposure value	1	Global	1	Male	27	Age-standardized	102	High alcohol use	3	Rate	2010	13.67128903206708	21.98084213919916	9.93798372881872
29	Summary exposure value	1	Global	2	Female	27	Age-standardized	102	High alcohol use	3	Rate	2010	12.223272024656	17.09902751040933	9.88365256849757
29	Summary exposure value	1	Global	3	Both	27	Age-standardized	102	High alcohol use	3	Rate	2010	12.950330755496381	19.32825385836054	10.40102250108315
29	Summary exposure value	1	Global	1	Male	27	Age-standardized	102	High alcohol use	3	Rate	2000	13.29107144031569	21.73412118581241	9.61995188993424
29	Summary exposure value	1	Global	2	Female	27	Age-standardized	102	High alcohol use	3	Rate	2000	12.79929380791669	17.55741169743941	10.39202110146294
29	Summary exposure value	1	Global	3	Both	27	Age-standardized	102	High alcohol use	3	Rate	2000	13.054213553691069	19.25426913688651	10.47536763677024
29	Summary exposure value	1	Global	1	Male	27	Age-standardized	102	High alcohol use	3	Rate	2007	13.36008855243755	21.6036719344295	9.662033988926801
29	Summary exposure value	1	Global	2	Female	27	Age-standardized	102	High alcohol use	3	Rate	2007	12.37560313063762	17.15678654302456	10.03333113687879
29	Summary exposure value	1	Global	3	Both	27	Age-standardized	102	High alcohol use	3	Rate	2007	12.87301805116751	19.14796283437954	10.31721849776256
29	Summary exposure value	1	Global	1	Male	27	Age-standardized	102	High alcohol use	3	Rate	1995	13.81911924148887	22.30267967208995	9.99866238785506
29	Summary exposure value	1	Global	2	Female	27	Age-standardized	102	High alcohol use	3	Rate	1995	13.23831595461074	18.07770076945095	10.72662543603457
29	Summary exposure value	1	Global	3	Both	27	Age-standardized	102	High alcohol use	3	Rate	1995	13.53978890684265	19.77266762243869	10.85760137287643
29	Summary exposure value	1	Global	1	Male	27	Age-standardized	102	High alcohol use	3	Rate	1991	13.92403444357245	22.43710385568134	10.02445664735769
29	Summary exposure value	1	Global	2	Female	27	Age-standardized	102	High alcohol use	3	Rate	1991	13.548661547937721	18.39553185185111	11.06427944277438
29	Summary exposure value	1	Global	3	Both	27	Age-standardized	102	High alcohol use	3	Rate	1991	13.7488588091446	19.85981288349991	11.03213536953763
29	Summary exposure value	1	Global	1	Male	27	Age-standardized	102	High alcohol use	3	Rate	2005	13.219048885554319	21.492928208743358	9.51352969961123
29	Summary exposure value	1	Global	2	Female	27	Age-standardized	102	High alcohol use	3	Rate	2005	12.47910882546388	17.20361608881715	10.11240160036817
29	Summary exposure value	1	Global	3	Both	27	Age-standardized	102	High alcohol use	3	Rate	2005	12.85539521376762	19.05196560376447	10.31310983149928
29	Summary exposure value	1	Global	1	Male	27	Age-standardized	102	High alcohol use	3	Rate	2006	13.258459829944972	21.52190934074548	9.55836563156599
29	Summary exposure value	1	Global	2	Female	27	Age-standardized	102	High alcohol use	3	Rate	2006	12.42022514516644	17.1603451889898	10.06803435519355
29	Summary exposure value	1	Global	3	Both	27	Age-standardized	102	High alcohol use	3	Rate	2006	12.84512406665451	19.07445931279482	10.30327814877095
29	Summary exposure value	1	Global	1	Male	27	Age-standardized	102	High alcohol use	3	Rate	1997	13.62352879274224	22.10492469869236	9.88502740135794
29	Summary exposure value	1	Global	2	Female	27	Age-standardized	102	High alcohol use	3	Rate	1997	13.07247912783831	17.89788606670612	10.61238678553335
29	Summary exposure value	1	Global	3	Both	27	Age-standardized	102	High alcohol use	3	Rate	1997	13.358465137983039	19.62212711666224	10.705414980826209
29	Summary exposure value	1	Global	1	Male	27	Age-standardized	102	High alcohol use	3	Rate	1992	13.912785605956701	22.42132288403668	10.03083301664037
29	Summary exposure value	1	Global	2	Female	27	Age-standardized	102	High alcohol use	3	Rate	1992	13.46945834619912	18.327270851132972	10.99337064392515
29	Summary exposure value	1	Global	3	Both	27	Age-standardized	102	High alcohol use	3	Rate	1992	13.70340832905293	19.85460840656966	10.98554290714535
29	Summary exposure value	1	Global	1	Male	27	Age-standardized	102	High alcohol use	3	Rate	2012	13.715562089362079	22.06202458297235	9.98448534026772
29	Summary exposure value	1	Global	2	Female	27	Age-standardized	102	High alcohol use	3	Rate	2012	12.05555628377903	16.91609118267767	9.72471372408413
29	Summary exposure value	1	Global	3	Both	27	Age-standardized	102	High alcohol use	3	Rate	2012	12.88720123467948	19.306403168628588	10.32775010055294
29	Summary exposure value	1	Global	1	Male	27	Age-standardized	102	High alcohol use	3	Rate	2008	13.48629193834363	21.719090708898207	9.78418468453552
29	Summary exposure value	1	Global	2	Female	27	Age-standardized	102	High alcohol use	3	Rate	2008	12.33410342161043	17.16272910975277	9.99165867578082
29	Summary exposure value	1	Global	3	Both	27	Age-standardized	102	High alcohol use	3	Rate	2008	12.914739714639339	19.2353373901626	10.356040272718769
29	Summary exposure value	1	Global	1	Male	27	Age-standardized	102	High alcohol use	3	Rate	2013	13.72512783777567	22.084389040041643	9.99032346704818
29	Summary exposure value	1	Global	2	Female	27	Age-standardized	102	High alcohol use	3	Rate	2013	11.96280848019129	16.83305317964639	9.6506589157709
29	Summary exposure value	1	Global	3	Both	27	Age-standardized	102	High alcohol use	3	Rate	2013	12.84507886117331	19.27577243060676	10.27386259277436
29	Summary exposure value	1	Global	1	Male	27	Age-standardized	102	High alcohol use	3	Rate	2003	13.212673439037939	21.55379128385393	9.518648159783499
29	Summary exposure value	1	Global	2	Female	27	Age-standardized	102	High alcohol use	3	Rate	2003	12.60698576001061	17.336295715226548	10.21651089070889
29	Summary exposure value	1	Global	3	Both	27	Age-standardized	102	High alcohol use	3	Rate	2003	12.91737206304704	19.11098825471513	10.36409504480638
29	Summary exposure value	1	Global	1	Male	27	Age-standardized	102	High alcohol use	3	Rate	2018	13.69149741343985	21.91003242143495	9.93033112650553
29	Summary exposure value	1	Global	2	Female	27	Age-standardized	102	High alcohol use	3	Rate	2018	11.64540075042743	16.49343560820373	9.363004977039619
29	Summary exposure value	1	Global	3	Both	27	Age-standardized	102	High alcohol use	3	Rate	2018	12.66838207120626	19.078998772169133	10.07974388590136
29	Summary exposure value	1	Global	1	Male	27	Age-standardized	102	High alcohol use	3	Rate	2017	13.699845287380748	21.96603092619575	9.94380856181956
29	Summary exposure value	1	Global	2	Female	27	Age-standardized	102	High alcohol use	3	Rate	2017	11.69240103183048	16.554595373289548	9.409028617935029
29	Summary exposure value	1	Global	3	Both	27	Age-standardized	102	High alcohol use	3	Rate	2017	12.696107126117731	19.121281776062098	10.10161992142474
29	Summary exposure value	1	Global	1	Male	27	Age-standardized	102	High alcohol use	3	Rate	2020	13.688386367882119	21.82736488355878	9.91987523380292
29	Summary exposure value	1	Global	2	Female	27	Age-standardized	102	High alcohol use	3	Rate	2020	11.56323862110599	16.364627640408692	9.29650817121001
29	Summary exposure value	1	Global	3	Both	27	Age-standardized	102	High alcohol use	3	Rate	2020	12.62561580489752	19.00992420494876	10.0642431438041
29	Summary exposure value	1	Global	1	Male	27	Age-standardized	102	High alcohol use	3	Rate	2014	13.72630361753086	22.08553847794727	9.9868225770125
29	Summary exposure value	1	Global	2	Female	27	Age-standardized	102	High alcohol use	3	Rate	2014	11.8757680031383	16.75179457648695	9.570853485173568
29	Summary exposure value	1	Global	3	Both	27	Age-standardized	102	High alcohol use	3	Rate	2014	12.80168256396929	19.23854156840476	10.219199650356419
29	Summary exposure value	1	Global	1	Male	27	Age-standardized	102	High alcohol use	3	Rate	2019	13.682958494538719	21.85286811791466	9.914470964579799
29	Summary exposure value	1	Global	2	Female	27	Age-standardized	102	High alcohol use	3	Rate	2019	11.59991156811358	16.42883943716684	9.32052906863168
29	Summary exposure value	1	Global	3	Both	27	Age-standardized	102	High alcohol use	3	Rate	2019	12.641337563900782	19.03727251089693	10.06692908445347
29	Summary exposure value	1	Global	1	Male	27	Age-standardized	102	High alcohol use	3	Rate	2011	13.69781301858753	22.02337925329369	9.967318558285609
29	Summary exposure value	1	Global	2	Female	27	Age-standardized	102	High alcohol use	3	Rate	2011	12.14548079603948	17.01328288432335	9.79208998407513
29	Summary exposure value	1	Global	3	Both	27	Age-standardized	102	High alcohol use	3	Rate	2011	12.923931669823979	19.324671281606427	10.375335401661
29	Summary exposure value	1	Global	1	Male	27	Age-standardized	102	High alcohol use	3	Rate	1998	13.49044251653356	21.95167863185179	9.7878142275783
29	Summary exposure value	1	Global	2	Female	27	Age-standardized	102	High alcohol use	3	Rate	1998	12.97996353142999	17.77941308018946	10.53739958004673
29	Summary exposure value	1	Global	3	Both	27	Age-standardized	102	High alcohol use	3	Rate	1998	13.245283252727088	19.505805883059608	10.62308949308113
29	Summary exposure value	1	Global	1	Male	27	Age-standardized	102	High alcohol use	3	Rate	2015	13.7197747829738	22.07396886512346	9.97244794533888
29	Summary exposure value	1	Global	2	Female	27	Age-standardized	102	High alcohol use	3	Rate	2015	11.80205925227324	16.67246033070208	9.50516285934368
29	Summary exposure value	1	Global	3	Both	27	Age-standardized	102	High alcohol use	3	Rate	2015	12.761233033911608	19.20109964880141	10.1657630726945
29	Summary exposure value	1	Global	1	Male	27	Age-standardized	102	High alcohol use	3	Rate	2016	13.70837818652489	22.020126859623527	9.957830767650009
29	Summary exposure value	1	Global	2	Female	27	Age-standardized	102	High alcohol use	3	Rate	2016	11.74351768470677	16.61299512313552	9.45463875649689
29	Summary exposure value	1	Global	3	Both	27	Age-standardized	102	High alcohol use	3	Rate	2016	12.72605154317264	19.16061369873345	10.12730200872557
29	Summary exposure value	1	Global	1	Male	27	Age-standardized	102	High alcohol use	3	Rate	2021	13.680772512505229	21.78453587274024	9.92233247375634
29	Summary exposure value	1	Global	2	Female	27	Age-standardized	102	High alcohol use	3	Rate	2021	11.530066968986	16.31421170694361	9.26968862097617
29	Summary exposure value	1	Global	3	Both	27	Age-standardized	102	High alcohol use	3	Rate	2021	12.604813897122211	18.96852013424735	10.04290369246743
