# Supplementary material for: Global burden and projections of cardiometabolic diseases attributable to high alcohol use: a comparative risk assessment based on the GBD 2021 study
Source: Front Nutr. 2026 Mar 6;13:1698730. doi: 10.3389/fnut.2026.1698730 (PMC13002442; doi:10.3389/fnut.2026.1698730)
Supplement: Supplementary file 2 [file Data_Sheet_2.zip › Supplementary Data/Figure 1/图1-B.csv]

measure_id	measure_name	location_id	location_name	sex_id	sex_name	age_id	age_name	rei_id	rei_name	metric_id	metric_name	year	val	upper	lower
29	Summary exposure value	1	Global	1	Male	8	15-19 years	102	High alcohol use	3	Rate	2021	13.055347029767232	19.994079803649	9.761180228194261
29	Summary exposure value	1	Global	2	Female	8	15-19 years	102	High alcohol use	3	Rate	2021	11.43798779954066	16.55930743442006	7.85786971318089
29	Summary exposure value	1	Global	3	Both	8	15-19 years	102	High alcohol use	3	Rate	2021	12.26828466013114	17.78807867798374	9.76708671251695
29	Summary exposure value	1	Global	1	Male	9	20-24 years	102	High alcohol use	3	Rate	2021	12.99579007894934	21.99519972736374	8.72425451931291
29	Summary exposure value	1	Global	2	Female	9	20-24 years	102	High alcohol use	3	Rate	2021	11.40978869091375	16.46292260822655	8.73490449081897
29	Summary exposure value	1	Global	3	Both	9	20-24 years	102	High alcohol use	3	Rate	2021	12.21560958381817	18.45154643101815	9.35010476221947
29	Summary exposure value	1	Global	1	Male	10	25-29 years	102	High alcohol use	3	Rate	2021	14.22650613678067	24.0374730286535	9.506383951711141
29	Summary exposure value	1	Global	2	Female	10	25-29 years	102	High alcohol use	3	Rate	2021	11.54915307261599	16.25874439936301	8.78417499161112
29	Summary exposure value	1	Global	3	Both	10	25-29 years	102	High alcohol use	3	Rate	2021	12.90232046380747	19.355559216472052	9.78505516531689
29	Summary exposure value	1	Global	1	Male	11	30-34 years	102	High alcohol use	3	Rate	2021	14.133935679491099	23.8761891902113	9.57519868206226
29	Summary exposure value	1	Global	2	Female	11	30-34 years	102	High alcohol use	3	Rate	2021	11.31795792081707	16.395643077152062	8.72096440788796
29	Summary exposure value	1	Global	3	Both	11	30-34 years	102	High alcohol use	3	Rate	2021	12.7413628153692	19.18696241748657	9.48384299317718
29	Summary exposure value	1	Global	1	Male	12	35-39 years	102	High alcohol use	3	Rate	2021	14.19654854321939	23.59996691482992	9.78454933983597
29	Summary exposure value	1	Global	2	Female	12	35-39 years	102	High alcohol use	3	Rate	2021	11.89476141033915	17.32345065703414	9.029872843927581
29	Summary exposure value	1	Global	3	Both	12	35-39 years	102	High alcohol use	3	Rate	2021	13.056449771283841	19.91916396165106	9.96668044790143
29	Summary exposure value	1	Global	1	Male	13	40-44 years	102	High alcohol use	3	Rate	2021	14.23049550414778	23.46576124543125	9.81018853187005
29	Summary exposure value	1	Global	2	Female	13	40-44 years	102	High alcohol use	3	Rate	2021	12.22766398063615	17.42770329700467	9.40070869635472
29	Summary exposure value	1	Global	3	Both	13	40-44 years	102	High alcohol use	3	Rate	2021	13.2372293335407	19.82669720134601	10.15580240312042
29	Summary exposure value	1	Global	1	Male	14	45-49 years	102	High alcohol use	3	Rate	2021	14.49425625132259	23.545987621474048	9.76414756657872
29	Summary exposure value	1	Global	2	Female	14	45-49 years	102	High alcohol use	3	Rate	2021	11.49999196328397	16.734156510690703	8.62369941911662
29	Summary exposure value	1	Global	3	Both	14	45-49 years	102	High alcohol use	3	Rate	2021	13.00414166136382	19.61869349924184	9.81606181388466
29	Summary exposure value	1	Global	1	Male	15	50-54 years	102	High alcohol use	3	Rate	2021	14.150105486824542	23.12998917460907	9.52511600129743
29	Summary exposure value	1	Global	2	Female	15	50-54 years	102	High alcohol use	3	Rate	2021	11.46239233134762	17.09219419179016	8.535817841972761
29	Summary exposure value	1	Global	3	Both	15	50-54 years	102	High alcohol use	3	Rate	2021	12.803342804409809	19.54977166723214	9.701292873363391
29	Summary exposure value	1	Global	1	Male	16	55-59 years	102	High alcohol use	3	Rate	2021	14.00707163391392	22.72495525577637	9.47391238421668
29	Summary exposure value	1	Global	2	Female	16	55-59 years	102	High alcohol use	3	Rate	2021	11.313270412421241	16.86646515738838	8.41595972911445
29	Summary exposure value	1	Global	3	Both	16	55-59 years	102	High alcohol use	3	Rate	2021	12.63879965764676	19.3045229362212	9.61843532102994
29	Summary exposure value	1	Global	1	Male	17	60-64 years	102	High alcohol use	3	Rate	2021	13.44991946259447	22.14584447370995	9.175853283894101
29	Summary exposure value	1	Global	2	Female	17	60-64 years	102	High alcohol use	3	Rate	2021	11.26693108741137	16.70253746192229	8.47567978079294
29	Summary exposure value	1	Global	3	Both	17	60-64 years	102	High alcohol use	3	Rate	2021	12.327820218637491	18.96055901654967	9.25889500705069
29	Summary exposure value	1	Global	1	Male	18	65-69 years	102	High alcohol use	3	Rate	2021	12.66003978071415	21.3950877645299	8.64852545132051
29	Summary exposure value	1	Global	2	Female	18	65-69 years	102	High alcohol use	3	Rate	2021	11.35595663124303	16.64497502683254	8.03522018467953
29	Summary exposure value	1	Global	3	Both	18	65-69 years	102	High alcohol use	3	Rate	2021	11.97921706114887	18.64216470369262	8.75622038185031
29	Summary exposure value	1	Global	1	Male	19	70-74 years	102	High alcohol use	3	Rate	2021	12.25744974536792	20.507783588279597	8.15490432689441
29	Summary exposure value	1	Global	2	Female	19	70-74 years	102	High alcohol use	3	Rate	2021	11.66651187624945	16.82039002921312	8.34305091420403
29	Summary exposure value	1	Global	3	Both	19	70-74 years	102	High alcohol use	3	Rate	2021	11.94323919616644	18.62858432571739	8.64058219400386
29	Summary exposure value	1	Global	1	Male	20	75-79 years	102	High alcohol use	3	Rate	2021	11.78779093586247	19.799087402102618	7.700390914837279
29	Summary exposure value	1	Global	2	Female	20	75-79 years	102	High alcohol use	3	Rate	2021	11.31944631969313	16.840436741922872	7.879556782395889
29	Summary exposure value	1	Global	3	Both	20	75-79 years	102	High alcohol use	3	Rate	2021	11.53175944349978	18.17966146011473	8.25231713195771
29	Summary exposure value	1	Global	1	Male	30	80-84 years	102	High alcohol use	3	Rate	2021	12.92397281168246	21.39023192891606	8.25085273896564
29	Summary exposure value	1	Global	2	Female	30	80-84 years	102	High alcohol use	3	Rate	2021	10.88396636939698	16.226162534141892	7.81082951515561
29	Summary exposure value	1	Global	3	Both	30	80-84 years	102	High alcohol use	3	Rate	2021	11.73767070056411	18.25833218947014	8.369779325545599
29	Summary exposure value	1	Global	1	Male	31	85-89 years	102	High alcohol use	3	Rate	2021	12.62688694150935	21.63110241281464	7.73194318863296
29	Summary exposure value	1	Global	2	Female	31	85-89 years	102	High alcohol use	3	Rate	2021	11.75244627724558	17.86526528561534	7.754603775104931
29	Summary exposure value	1	Global	3	Both	31	85-89 years	102	High alcohol use	3	Rate	2021	12.08240769574897	18.559762785028568	8.18101417249255
29	Summary exposure value	1	Global	1	Male	32	90-94 years	102	High alcohol use	3	Rate	2021	12.34558608920182	21.54400655407601	6.95232427682663
29	Summary exposure value	1	Global	2	Female	32	90-94 years	102	High alcohol use	3	Rate	2021	11.19832578772107	17.03348419994196	7.27867027259828
29	Summary exposure value	1	Global	3	Both	32	90-94 years	102	High alcohol use	3	Rate	2021	11.572112243044309	18.22630156011629	7.33771249855393
29	Summary exposure value	1	Global	1	Male	235	95+ years	102	High alcohol use	3	Rate	2021	12.41951700315158	22.251456438752708	6.69166801928829
29	Summary exposure value	1	Global	2	Female	235	95+ years	102	High alcohol use	3	Rate	2021	10.8166531215638	17.11448955248456	6.40916122416553
29	Summary exposure value	1	Global	3	Both	235	95+ years	102	High alcohol use	3	Rate	2021	11.26132469234277	18.46214049120628	6.56252409418725
