# Supplementary material for: Global burden and projections of cardiometabolic diseases attributable to high alcohol use: a comparative risk assessment based on the GBD 2021 study
Source: Front Nutr. 2026 Mar 6;13:1698730. doi: 10.3389/fnut.2026.1698730 (PMC13002442; doi:10.3389/fnut.2026.1698730)
Supplement: Supplementary file 2 [file Data_Sheet_2.zip › Supplementary Data/Figure 1/图1-C.csv]

measure_id	measure_name	location_id	location_name	sex_id	sex_name	age_id	age_name	rei_id	rei_name	metric_id	metric_name	year	val	upper	lower
29	Summary exposure value	1	Global	3	Both	27	Age-standardized	102	High alcohol use	3	Rate	2021	12.604813897122211	18.96852013424735	10.04290369246743
29	Summary exposure value	32	Central Asia	3	Both	27	Age-standardized	102	High alcohol use	3	Rate	2021	12.21832820426659	19.55274021186608	9.16241707525838
29	Summary exposure value	134	Tropical Latin America	3	Both	27	Age-standardized	102	High alcohol use	3	Rate	2021	18.903404707934758	27.42136243910459	15.37306074061689
29	Summary exposure value	65	High-income Asia Pacific	3	Both	27	Age-standardized	102	High alcohol use	3	Rate	2021	25.43067642066529	34.032607708745935	19.879303312420728
29	Summary exposure value	21	Oceania	3	Both	27	Age-standardized	102	High alcohol use	3	Rate	2021	4.75087303362032	10.627706106896511	2.9298948504207
29	Summary exposure value	44637	Low SDI	3	Both	27	Age-standardized	102	High alcohol use	3	Rate	2021	8.16223762575129	14.686910146027751	5.519860983262849
29	Summary exposure value	159	South Asia	3	Both	27	Age-standardized	102	High alcohol use	3	Rate	2021	6.05376745324658	11.21843501365206	4.23304664405162
29	Summary exposure value	167	Central Sub-Saharan Africa	3	Both	27	Age-standardized	102	High alcohol use	3	Rate	2021	10.908287665699671	19.23689548182441	5.28806244965621
29	Summary exposure value	44636	Low-middle SDI	3	Both	27	Age-standardized	102	High alcohol use	3	Rate	2021	6.9399696765196195	12.25412951145584	5.17325519070585
29	Summary exposure value	73	Western Europe	3	Both	27	Age-standardized	102	High alcohol use	3	Rate	2021	31.78188430299941	40.700490164633116	26.45558849188237
29	Summary exposure value	70	Australasia	3	Both	27	Age-standardized	102	High alcohol use	3	Rate	2021	32.876282065638854	41.89701669621952	27.0619390089128
29	Summary exposure value	44634	High-middle SDI	3	Both	27	Age-standardized	102	High alcohol use	3	Rate	2021	15.84718062463137	23.13007066401892	12.62259718059496
29	Summary exposure value	44635	High SDI	3	Both	27	Age-standardized	102	High alcohol use	3	Rate	2021	26.28156729198836	34.34659055023276	21.869134159895328
29	Summary exposure value	44639	Middle SDI	3	Both	27	Age-standardized	102	High alcohol use	3	Rate	2021	10.72642542589268	17.01702692644606	8.327084718110319
29	Summary exposure value	96	Southern Latin America	3	Both	27	Age-standardized	102	High alcohol use	3	Rate	2021	27.23212468011128	36.148092739530306	22.836470070266298
29	Summary exposure value	138	North Africa and Middle East	3	Both	27	Age-standardized	102	High alcohol use	3	Rate	2021	2.08322623875067	5.00566980637251	1.33623117719605
29	Summary exposure value	174	Eastern Sub-Saharan Africa	3	Both	27	Age-standardized	102	High alcohol use	3	Rate	2021	10.716011201154501	17.59263873834724	6.96076289730792
29	Summary exposure value	192	Southern Sub-Saharan Africa	3	Both	27	Age-standardized	102	High alcohol use	3	Rate	2021	16.43519965973298	24.55018662462375	11.0271426312087
29	Summary exposure value	56	Eastern Europe	3	Both	27	Age-standardized	102	High alcohol use	3	Rate	2021	26.36546448808406	35.50037013682774	21.50796418939022
29	Summary exposure value	100	High-income North America	3	Both	27	Age-standardized	102	High alcohol use	3	Rate	2021	27.66297569062466	36.17288881267193	22.73218118121715
29	Summary exposure value	104	Caribbean	3	Both	27	Age-standardized	102	High alcohol use	3	Rate	2021	17.477126659749782	25.45122703175916	13.93604150409859
29	Summary exposure value	5	East Asia	3	Both	27	Age-standardized	102	High alcohol use	3	Rate	2021	10.856755652530909	17.64157739041362	7.944728972526461
29	Summary exposure value	120	Andean Latin America	3	Both	27	Age-standardized	102	High alcohol use	3	Rate	2021	17.38734455847408	25.859717722641328	13.263085066014
29	Summary exposure value	124	Central Latin America	3	Both	27	Age-standardized	102	High alcohol use	3	Rate	2021	15.27456161542842	22.84917362780077	12.08513048177613
29	Summary exposure value	199	Western Sub-Saharan Africa	3	Both	27	Age-standardized	102	High alcohol use	3	Rate	2021	11.76538914329062	19.14117053083253	9.00364808966312
29	Summary exposure value	9	Southeast Asia	3	Both	27	Age-standardized	102	High alcohol use	3	Rate	2021	8.724221645445809	14.09323160913856	6.69402588308253
29	Summary exposure value	42	Central Europe	3	Both	27	Age-standardized	102	High alcohol use	3	Rate	2021	26.28357449048601	35.067279391709775	21.76202674743312
