# Supplementary material for: Global burden and projections of cardiometabolic diseases attributable to high alcohol use: a comparative risk assessment based on the GBD 2021 study
Source: Front Nutr. 2026 Mar 6;13:1698730. doi: 10.3389/fnut.2026.1698730 (PMC13002442; doi:10.3389/fnut.2026.1698730)
Supplement: Supplementary file 2 [file Data_Sheet_2.zip › Supplementary Data/Figure 1/图1-D.csv]

measure_id	measure_name	location_id	location_name	sex_id	sex_name	age_id	age_name	rei_id	rei_name	metric_id	metric_name	year	val	upper	lower
29	Summary exposure value	71	Australia	3	Both	27	Age-standardized	102	High alcohol use	3	Rate	2021	32.63270513442243	41.76892940152986	26.46301836195608
29	Summary exposure value	89	Netherlands	3	Both	27	Age-standardized	102	High alcohol use	3	Rate	2021	30.31250961684843	39.2217198374821	24.742435341622297
29	Summary exposure value	75	Austria	3	Both	27	Age-standardized	102	High alcohol use	3	Rate	2021	33.68840636221526	42.25180782245786	28.154234341036688
29	Summary exposure value	93	Sweden	3	Both	27	Age-standardized	102	High alcohol use	3	Rate	2021	31.13799457178834	40.24478626026415	25.45468616171615
29	Summary exposure value	79	Finland	3	Both	27	Age-standardized	102	High alcohol use	3	Rate	2021	31.58359726223205	40.64877804741875	25.63426137665003
29	Summary exposure value	83	Iceland	3	Both	27	Age-standardized	102	High alcohol use	3	Rate	2021	27.81193534427029	36.811739295284426	22.12169773008722
29	Summary exposure value	87	Luxembourg	3	Both	27	Age-standardized	102	High alcohol use	3	Rate	2021	33.47310101034891	42.24115099512187	27.59257839719023
29	Summary exposure value	98	Chile	3	Both	27	Age-standardized	102	High alcohol use	3	Rate	2021	29.182415510386438	38.18946122371113	24.49381402194107
29	Summary exposure value	102	United States of America	3	Both	27	Age-standardized	102	High alcohol use	3	Rate	2021	27.40289196661882	35.9789435374944	22.550954065598468
29	Summary exposure value	91	Portugal	3	Both	27	Age-standardized	102	High alcohol use	3	Rate	2021	28.204470325416143	37.47969483162326	22.502971004402518
29	Summary exposure value	106	Bahamas	3	Both	27	Age-standardized	102	High alcohol use	3	Rate	2021	16.04853566912941	25.68514659455851	9.66468850465072
29	Summary exposure value	95	United Kingdom	3	Both	27	Age-standardized	102	High alcohol use	3	Rate	2021	33.71349484450612	42.55518839799821	27.6306957846263
29	Summary exposure value	110	Dominica	3	Both	27	Age-standardized	102	High alcohol use	3	Rate	2021	18.85098731308645	27.47685109879363	14.190944749107809
29	Summary exposure value	114	Haiti	3	Both	27	Age-standardized	102	High alcohol use	3	Rate	2021	16.304476013088408	24.50390172321715	12.741356260385588
29	Summary exposure value	118	Suriname	3	Both	27	Age-standardized	102	High alcohol use	3	Rate	2021	15.625711555240729	23.84388700488573	11.61840026397893
29	Summary exposure value	122	Ecuador	3	Both	27	Age-standardized	102	High alcohol use	3	Rate	2021	12.12104352238561	19.70904880257026	9.01106240986744
29	Summary exposure value	126	Costa Rica	3	Both	27	Age-standardized	102	High alcohol use	3	Rate	2021	15.00017559218725	22.96981800134918	11.6132439578736
29	Summary exposure value	130	Mexico	3	Both	27	Age-standardized	102	High alcohol use	3	Rate	2021	17.39923209742971	25.144068794564223	13.79327253775432
29	Summary exposure value	181	Madagascar	3	Both	27	Age-standardized	102	High alcohol use	3	Rate	2021	6.08554395468416	12.94666724188244	3.26125733707002
29	Summary exposure value	139	Algeria	3	Both	27	Age-standardized	102	High alcohol use	3	Rate	2021	2.20686635114332	6.10009683172772	1.35343567972472
29	Summary exposure value	143	Iraq	3	Both	27	Age-standardized	102	High alcohol use	3	Rate	2021	1.4316163027728	3.1585966454804297	0.7834191921014999
29	Summary exposure value	108	Belize	3	Both	27	Age-standardized	102	High alcohol use	3	Rate	2021	16.355407008617302	24.40248138245909	12.544153769477221
29	Summary exposure value	147	Libya	3	Both	27	Age-standardized	102	High alcohol use	3	Rate	2021	1.36610114133999	3.8700552656719998	0.74931939060918
29	Summary exposure value	185	Rwanda	3	Both	27	Age-standardized	102	High alcohol use	3	Rate	2021	17.5679855367351	27.18633914238502	11.586591790240739
29	Summary exposure value	151	Qatar	3	Both	27	Age-standardized	102	High alcohol use	3	Rate	2021	2.08697992498423	6.176782890020021	1.26124604563462
29	Summary exposure value	190	Uganda	3	Both	27	Age-standardized	102	High alcohol use	3	Rate	2021	17.72319747222288	26.13615418876551	12.01253363522243
29	Summary exposure value	155	Türkiye	3	Both	27	Age-standardized	102	High alcohol use	3	Rate	2021	4.96728521947173	11.44733112122239	3.39788095273353
29	Summary exposure value	112	Grenada	3	Both	27	Age-standardized	102	High alcohol use	3	Rate	2021	20.34158422505238	28.468104359680506	16.27864533393445
29	Summary exposure value	116	Saint Lucia	3	Both	27	Age-standardized	102	High alcohol use	3	Rate	2021	26.852583531086072	35.53680270303232	22.02356782066204
29	Summary exposure value	163	India	3	Both	27	Age-standardized	102	High alcohol use	3	Rate	2021	6.8605213512592105	12.750442790008659	4.81515389346192
29	Summary exposure value	194	Lesotho	3	Both	27	Age-standardized	102	High alcohol use	3	Rate	2021	13.426431512810142	22.20095019124554	7.341197425691651
29	Summary exposure value	171	Democratic Republic of the Congo	3	Both	27	Age-standardized	102	High alcohol use	3	Rate	2021	9.02364110915201	17.61941513580351	3.87632988122873
29	Summary exposure value	175	Burundi	3	Both	27	Age-standardized	102	High alcohol use	3	Rate	2021	11.94539726377229	20.21171650215453	7.43360919739698
29	Summary exposure value	128	Guatemala	3	Both	27	Age-standardized	102	High alcohol use	3	Rate	2021	9.331922474141061	16.39729752248247	6.47493924791418
29	Summary exposure value	179	Ethiopia	3	Both	27	Age-standardized	102	High alcohol use	3	Rate	2021	11.69849722682821	20.15950598436237	6.38278142140664
29	Summary exposure value	180	Kenya	3	Both	27	Age-standardized	102	High alcohol use	3	Rate	2021	10.301260323964879	17.90509963329897	6.776942800135401
29	Summary exposure value	198	Zimbabwe	3	Both	27	Age-standardized	102	High alcohol use	3	Rate	2021	9.946643880033939	17.95845958641798	6.34807836221116
29	Summary exposure value	132	Panama	3	Both	27	Age-standardized	102	High alcohol use	3	Rate	2021	16.31477402301631	24.179208504643828	12.719457065299691
29	Summary exposure value	184	Mozambique	3	Both	27	Age-standardized	102	High alcohol use	3	Rate	2021	7.09673123560306	14.22313584125293	3.77559774417541
29	Summary exposure value	202	Cameroon	3	Both	27	Age-standardized	102	High alcohol use	3	Rate	2021	18.53852120211434	27.626495243424408	13.20368070152645
29	Summary exposure value	136	Paraguay	3	Both	27	Age-standardized	102	High alcohol use	3	Rate	2021	23.91078121970695	33.047501063827525	19.38863327933669
29	Summary exposure value	189	United Republic of Tanzania	3	Both	27	Age-standardized	102	High alcohol use	3	Rate	2021	12.402343321236039	20.55449341217868	8.42600037994896
29	Summary exposure value	206	Gambia	3	Both	27	Age-standardized	102	High alcohol use	3	Rate	2021	9.04400241124646	16.9452479268834	5.6229761396517
29	Summary exposure value	210	Liberia	3	Both	27	Age-standardized	102	High alcohol use	3	Rate	2021	13.609901778551189	21.69264211959543	9.49186400510375
29	Summary exposure value	193	Botswana	3	Both	27	Age-standardized	102	High alcohol use	3	Rate	2021	12.994419553774689	21.2897720279203	7.9036511833656204
29	Summary exposure value	141	Egypt	3	Both	27	Age-standardized	102	High alcohol use	3	Rate	2021	1.21141697484169	2.82434451286239	0.64907818136353
29	Summary exposure value	214	Nigeria	3	Both	27	Age-standardized	102	High alcohol use	3	Rate	2021	13.27075601299679	21.548953430257882	9.95047772908203
29	Summary exposure value	197	Eswatini	3	Both	27	Age-standardized	102	High alcohol use	3	Rate	2021	10.46686732527585	18.32347659784278	6.97465600497575
29	Summary exposure value	145	Kuwait	3	Both	27	Age-standardized	102	High alcohol use	3	Rate	2021	0.71227674210966	1.58100324042941	0.26568629914615
29	Summary exposure value	218	Togo	3	Both	27	Age-standardized	102	High alcohol use	3	Rate	2021	9.55585090877018	17.6976738178105	6.23882079989105
29	Summary exposure value	201	Burkina Faso	3	Both	27	Age-standardized	102	High alcohol use	3	Rate	2021	14.886936304914611	23.64733902479556	11.21541128525581
29	Summary exposure value	149	Palestine	3	Both	27	Age-standardized	102	High alcohol use	3	Rate	2021	2.66132147427923	6.99406565412535	1.71969993236937
29	Summary exposure value	205	Côte d'Ivoire	3	Both	27	Age-standardized	102	High alcohol use	3	Rate	2021	15.724453722540249	25.078423675750276	10.95845663913914
29	Summary exposure value	153	Syrian Arab Republic	3	Both	27	Age-standardized	102	High alcohol use	3	Rate	2021	1.76812357163578	4.56708334296097	0.89581535204411
29	Summary exposure value	209	Guinea-Bissau	3	Both	27	Age-standardized	102	High alcohol use	3	Rate	2021	10.90106309823934	18.90415647275437	7.24667897607177
29	Summary exposure value	213	Niger	3	Both	27	Age-standardized	102	High alcohol use	3	Rate	2021	2.3056596361673902	4.6095364497505	1.15170102518011
29	Summary exposure value	157	Yemen	3	Both	27	Age-standardized	102	High alcohol use	3	Rate	2021	1.3088610420320799	3.4468181186658704	0.73834647094605
29	Summary exposure value	217	Sierra Leone	3	Both	27	Age-standardized	102	High alcohol use	3	Rate	2021	8.540771623732219	16.39493791022246	6.04652743294834
29	Summary exposure value	161	Bangladesh	3	Both	27	Age-standardized	102	High alcohol use	3	Rate	2021	2.06260293359112	4.95250981180173	0.95910634533802
29	Summary exposure value	320	Cook Islands	3	Both	27	Age-standardized	102	High alcohol use	3	Rate	2021	25.197491495248098	35.09109129796943	17.4124316309143
29	Summary exposure value	165	Pakistan	3	Both	27	Age-standardized	102	High alcohol use	3	Rate	2021	3.10349065538488	6.95933907715493	1.8353291134839598
29	Summary exposure value	169	Central African Republic	3	Both	27	Age-standardized	102	High alcohol use	3	Rate	2021	8.093159297434669	15.69825775962069	3.2705275066780697
29	Summary exposure value	376	Northern Mariana Islands	3	Both	27	Age-standardized	102	High alcohol use	3	Rate	2021	8.46536888518282	18.39203091285111	1.9213870314550199
29	Summary exposure value	305	Bermuda	3	Both	27	Age-standardized	102	High alcohol use	3	Rate	2021	26.192410373801202	35.23519855023614	20.1372400315477
29	Summary exposure value	173	Gabon	3	Both	27	Age-standardized	102	High alcohol use	3	Rate	2021	17.96601379138226	27.04583686843748	10.03647884679017
29	Summary exposure value	374	Niue	3	Both	27	Age-standardized	102	High alcohol use	3	Rate	2021	13.66168405704665	22.9395051984123	5.70072919694333
29	Summary exposure value	177	Djibouti	3	Both	27	Age-standardized	102	High alcohol use	3	Rate	2021	1.99253370768312	3.67979556982294	1.04398703407514
29	Summary exposure value	393	Saint Kitts and Nevis	3	Both	27	Age-standardized	102	High alcohol use	3	Rate	2021	11.66529547686023	27.0106925003983	2.14275256360009
29	Summary exposure value	8	Taiwan (Province of China)	3	Both	27	Age-standardized	102	High alcohol use	3	Rate	2021	9.24378842109116	16.5055267987813	6.428512970212901
29	Summary exposure value	396	San Marino	3	Both	27	Age-standardized	102	High alcohol use	3	Rate	2021	30.40837391356327	46.10966833581097	2.6159172461348303
29	Summary exposure value	422	United States Virgin Islands	3	Both	27	Age-standardized	102	High alcohol use	3	Rate	2021	19.59542916848079	35.0262066184736	2.98378304310624
29	Summary exposure value	182	Malawi	3	Both	27	Age-standardized	102	High alcohol use	3	Rate	2021	7.417242344061201	14.59530839650778	4.75682941123981
29	Summary exposure value	186	Seychelles	3	Both	27	Age-standardized	102	High alcohol use	3	Rate	2021	10.14708284519145	17.42765318155284	7.10669276706519
29	Summary exposure value	191	Zambia	3	Both	27	Age-standardized	102	High alcohol use	3	Rate	2021	12.644138071501171	21.08306445487477	7.722659817585879
29	Summary exposure value	195	Namibia	3	Both	27	Age-standardized	102	High alcohol use	3	Rate	2021	21.68449147769731	31.98081622228552	13.98123746277756
29	Summary exposure value	203	Cabo Verde	3	Both	27	Age-standardized	102	High alcohol use	3	Rate	2021	13.45531028654472	22.41070096327629	9.21635767006255
29	Summary exposure value	207	Ghana	3	Both	27	Age-standardized	102	High alcohol use	3	Rate	2021	12.36359528099536	20.8253111640867	7.9795330714229395
29	Summary exposure value	211	Mali	3	Both	27	Age-standardized	102	High alcohol use	3	Rate	2021	3.6984248112836395	9.976789457810991	2.3612467790441802
29	Summary exposure value	215	Sao Tome and Principe	3	Both	27	Age-standardized	102	High alcohol use	3	Rate	2021	13.619039004480241	23.03268791990904	9.597275090129589
29	Summary exposure value	349	Greenland	3	Both	27	Age-standardized	102	High alcohol use	3	Rate	2021	26.886810804527713	38.25267962883194	18.958346037624572
29	Summary exposure value	367	Monaco	3	Both	27	Age-standardized	102	High alcohol use	3	Rate	2021	23.45355035512226	43.286807265686676	3.99351400348592
29	Summary exposure value	380	Palau	3	Both	27	Age-standardized	102	High alcohol use	3	Rate	2021	10.52346571280577	21.999588883546668	4.13479680557841
29	Summary exposure value	522	Sudan	3	Both	27	Age-standardized	102	High alcohol use	3	Rate	2021	0.63533707325052	1.35987227443638	0.26458258969229004
29	Summary exposure value	413	Tokelau	3	Both	27	Age-standardized	102	High alcohol use	3	Rate	2021	8.97264138849812	16.664212353671022	4.85592435412139
29	Summary exposure value	12	Lao People's Democratic Republic	3	Both	27	Age-standardized	102	High alcohol use	3	Rate	2021	22.0386508627606	31.3717301690004	16.17007177106474
29	Summary exposure value	13	Malaysia	3	Both	27	Age-standardized	102	High alcohol use	3	Rate	2021	4.5413530222523795	11.42445093803874	2.58789732933232
29	Summary exposure value	17	Sri Lanka	3	Both	27	Age-standardized	102	High alcohol use	3	Rate	2021	6.58478612080555	11.86445195759669	4.74479178825559
29	Summary exposure value	25	Micronesia (Federated States of)	3	Both	27	Age-standardized	102	High alcohol use	3	Rate	2021	6.51061511877407	13.5898372647835	3.8010545781664304
29	Summary exposure value	29	Tonga	3	Both	27	Age-standardized	102	High alcohol use	3	Rate	2021	3.6256099258855796	9.6088841881046	1.5735297348075301
29	Summary exposure value	33	Armenia	3	Both	27	Age-standardized	102	High alcohol use	3	Rate	2021	11.79075763061056	18.975282253961552	8.54373077040723
29	Summary exposure value	37	Kyrgyzstan	3	Both	27	Age-standardized	102	High alcohol use	3	Rate	2021	10.57573205175425	18.23777978085689	7.5825518382257995
29	Summary exposure value	41	Uzbekistan	3	Both	27	Age-standardized	102	High alcohol use	3	Rate	2021	9.91416276560834	16.80573834687562	7.05802402670439
29	Summary exposure value	45	Bulgaria	3	Both	27	Age-standardized	102	High alcohol use	3	Rate	2021	31.212090620638428	40.71290287724253	25.77743106160224
29	Summary exposure value	49	North Macedonia	3	Both	27	Age-standardized	102	High alcohol use	3	Rate	2021	19.37914787358748	27.65434300850792	14.8159704588034
29	Summary exposure value	53	Serbia	3	Both	27	Age-standardized	102	High alcohol use	3	Rate	2021	18.98801658364295	27.175173465720448	14.72420754369955
29	Summary exposure value	58	Estonia	3	Both	27	Age-standardized	102	High alcohol use	3	Rate	2021	35.05914539646328	44.184724212004376	28.80937115610366
29	Summary exposure value	62	Russian Federation	3	Both	27	Age-standardized	102	High alcohol use	3	Rate	2021	26.62109904797373	35.65698291870116	21.60757747355818
29	Summary exposure value	66	Brunei Darussalam	3	Both	27	Age-standardized	102	High alcohol use	3	Rate	2021	1.98075902983823	4.46911518908619	0.71432514859891
29	Summary exposure value	74	Andorra	3	Both	27	Age-standardized	102	High alcohol use	3	Rate	2021	31.65856719912255	40.37375514633569	25.865273031446527
29	Summary exposure value	78	Denmark	3	Both	27	Age-standardized	102	High alcohol use	3	Rate	2021	32.64845599301073	41.35352545380136	26.77102280558939
29	Summary exposure value	82	Greece	3	Both	27	Age-standardized	102	High alcohol use	3	Rate	2021	26.037635632619434	35.30941266072147	20.15647042699447
29	Summary exposure value	86	Italy	3	Both	27	Age-standardized	102	High alcohol use	3	Rate	2021	25.351674809043402	34.03519385592571	20.02392138793785
29	Summary exposure value	90	Norway	3	Both	27	Age-standardized	102	High alcohol use	3	Rate	2021	28.400943324936218	37.14591294808937	23.04789511371236
29	Summary exposure value	94	Switzerland	3	Both	27	Age-standardized	102	High alcohol use	3	Rate	2021	30.09528915704608	39.118018432830496	24.39861221494884
29	Summary exposure value	99	Uruguay	3	Both	27	Age-standardized	102	High alcohol use	3	Rate	2021	23.76942225326473	32.41623572010656	19.32516935046086
29	Summary exposure value	107	Barbados	3	Both	27	Age-standardized	102	High alcohol use	3	Rate	2021	23.08031265384744	32.35487104636508	18.6992047895959
29	Summary exposure value	111	Dominican Republic	3	Both	27	Age-standardized	102	High alcohol use	3	Rate	2021	19.72265708084569	28.14322811844132	15.689910422128031
29	Summary exposure value	115	Jamaica	3	Both	27	Age-standardized	102	High alcohol use	3	Rate	2021	13.780454122965342	21.53357445067176	10.2595771244607
29	Summary exposure value	119	Trinidad and Tobago	3	Both	27	Age-standardized	102	High alcohol use	3	Rate	2021	17.96059683589866	26.49078768056078	13.905787626904809
29	Summary exposure value	123	Peru	3	Both	27	Age-standardized	102	High alcohol use	3	Rate	2021	20.51406091339758	30.10114867134524	14.96783118260411
29	Summary exposure value	127	El Salvador	3	Both	27	Age-standardized	102	High alcohol use	3	Rate	2021	10.43051540495542	17.23969511901797	7.79766569415326
29	Summary exposure value	131	Nicaragua	3	Both	27	Age-standardized	102	High alcohol use	3	Rate	2021	13.5677127976502	21.03351326763157	10.37787567534817
29	Summary exposure value	135	Brazil	3	Both	27	Age-standardized	102	High alcohol use	3	Rate	2021	18.743693505365798	27.240267165887012	15.21808584804964
29	Summary exposure value	140	Bahrain	3	Both	27	Age-standardized	102	High alcohol use	3	Rate	2021	2.51347291756921	7.13445587429021	1.58489364923143
29	Summary exposure value	144	Jordan	3	Both	27	Age-standardized	102	High alcohol use	3	Rate	2021	1.15417815824741	2.6864824638166698	0.61497648367346
29	Summary exposure value	148	Morocco	3	Both	27	Age-standardized	102	High alcohol use	3	Rate	2021	1.3545432233004802	3.7221452884012995	0.77530663464756
29	Summary exposure value	152	Saudi Arabia	3	Both	27	Age-standardized	102	High alcohol use	3	Rate	2021	0.7531144197352899	2.2324464453097903	0.26873154721804
29	Summary exposure value	156	United Arab Emirates	3	Both	27	Age-standardized	102	High alcohol use	3	Rate	2021	4.77086036681179	10.71817986202626	2.93335848046055
29	Summary exposure value	160	Afghanistan	3	Both	27	Age-standardized	102	High alcohol use	3	Rate	2021	0.77669336081151	1.6338973845348301	0.3588997687223
29	Summary exposure value	164	Nepal	3	Both	27	Age-standardized	102	High alcohol use	3	Rate	2021	8.60947934937684	16.61958580548963	4.58131317157166
29	Summary exposure value	168	Angola	3	Both	27	Age-standardized	102	High alcohol use	3	Rate	2021	14.55014425556669	23.5100494088813	8.479627401271129
29	Summary exposure value	172	Equatorial Guinea	3	Both	27	Age-standardized	102	High alcohol use	3	Rate	2021	16.626069489129762	26.0660038313633	9.66827778767061
29	Summary exposure value	176	Comoros	3	Both	27	Age-standardized	102	High alcohol use	3	Rate	2021	3.1097736392721	6.7904074925110995	1.57274125685566
29	Summary exposure value	76	Belgium	3	Both	27	Age-standardized	102	High alcohol use	3	Rate	2021	32.293382302610226	41.57675402788208	26.548861082470232
29	Summary exposure value	80	France	3	Both	27	Age-standardized	102	High alcohol use	3	Rate	2021	32.82753184378036	42.188001406252354	27.21049194008764
29	Summary exposure value	84	Ireland	3	Both	27	Age-standardized	102	High alcohol use	3	Rate	2021	35.25589832091947	43.89830619664543	29.754094283684168
29	Summary exposure value	88	Malta	3	Both	27	Age-standardized	102	High alcohol use	3	Rate	2021	24.78175809246975	34.10150970432807	19.40147182270989
29	Summary exposure value	92	Spain	3	Both	27	Age-standardized	102	High alcohol use	3	Rate	2021	31.31127904949862	40.19036361990507	25.918468997183542
29	Summary exposure value	97	Argentina	3	Both	27	Age-standardized	102	High alcohol use	3	Rate	2021	26.61545306118725	35.46632451619471	22.05420651408368
29	Summary exposure value	101	Canada	3	Both	27	Age-standardized	102	High alcohol use	3	Rate	2021	30.163838195818993	38.98387822048981	24.62957629178824
29	Summary exposure value	105	Antigua and Barbuda	3	Both	27	Age-standardized	102	High alcohol use	3	Rate	2021	18.304773302098308	26.823742604500477	13.93371092871813
29	Summary exposure value	109	Cuba	3	Both	27	Age-standardized	102	High alcohol use	3	Rate	2021	17.59253964865293	25.66970243515499	13.766886031169909
29	Summary exposure value	113	Guyana	3	Both	27	Age-standardized	102	High alcohol use	3	Rate	2021	16.777100870178998	24.77288710000849	13.12148307578123
29	Summary exposure value	117	Saint Vincent and the Grenadines	3	Both	27	Age-standardized	102	High alcohol use	3	Rate	2021	23.96885110214778	32.99804089752254	18.97841716395201
29	Summary exposure value	121	Bolivia (Plurinational State of)	3	Both	27	Age-standardized	102	High alcohol use	3	Rate	2021	15.73540471217931	24.39366527229121	11.76547889713864
29	Summary exposure value	125	Colombia	3	Both	27	Age-standardized	102	High alcohol use	3	Rate	2021	14.680515654779661	22.42463567056011	11.36076837826816
29	Summary exposure value	129	Honduras	3	Both	27	Age-standardized	102	High alcohol use	3	Rate	2021	9.19121506826794	16.25673372025902	6.842482106041619
29	Summary exposure value	133	Venezuela (Bolivarian Republic of)	3	Both	27	Age-standardized	102	High alcohol use	3	Rate	2021	13.48304361140277	21.29679095408359	10.27959192108565
29	Summary exposure value	142	Iran (Islamic Republic of)	3	Both	27	Age-standardized	102	High alcohol use	3	Rate	2021	2.1080093033438	5.72060963703197	1.27138855957906
29	Summary exposure value	146	Lebanon	3	Both	27	Age-standardized	102	High alcohol use	3	Rate	2021	4.8487592559781705	10.45653570791601	3.28114282306754
29	Summary exposure value	150	Oman	3	Both	27	Age-standardized	102	High alcohol use	3	Rate	2021	1.55689844949558	4.58228397438448	0.87658421992882
29	Summary exposure value	154	Tunisia	3	Both	27	Age-standardized	102	High alcohol use	3	Rate	2021	3.6490917485333405	7.65550495263064	2.4904200062841197
29	Summary exposure value	162	Bhutan	3	Both	27	Age-standardized	102	High alcohol use	3	Rate	2021	3.86354415092664	8.488243388691211	1.90050842837514
29	Summary exposure value	170	Congo	3	Both	27	Age-standardized	102	High alcohol use	3	Rate	2021	19.65765727554921	29.772366299046173	10.29336049593579
29	Summary exposure value	178	Eritrea	3	Both	27	Age-standardized	102	High alcohol use	3	Rate	2021	4.5805033292966595	9.57935146060364	2.2819270246528403
29	Summary exposure value	183	Mauritius	3	Both	27	Age-standardized	102	High alcohol use	3	Rate	2021	9.32684203991254	16.2621631484058	6.335870450134159
29	Summary exposure value	187	Somalia	3	Both	27	Age-standardized	102	High alcohol use	3	Rate	2021	0.9507958910232501	1.66378228234179	0.44976774868834
29	Summary exposure value	196	South Africa	3	Both	27	Age-standardized	102	High alcohol use	3	Rate	2021	18.10792662890704	26.36149883936174	12.19037758803538
29	Summary exposure value	200	Benin	3	Both	27	Age-standardized	102	High alcohol use	3	Rate	2021	8.767722016155389	16.967108557263412	5.48904175633785
29	Summary exposure value	204	Chad	3	Both	27	Age-standardized	102	High alcohol use	3	Rate	2021	11.26720929059286	21.41389352471316	4.44562826686858
29	Summary exposure value	208	Guinea	3	Both	27	Age-standardized	102	High alcohol use	3	Rate	2021	4.0968071543250595	8.49349634469282	2.2660175432271097
29	Summary exposure value	212	Mauritania	3	Both	27	Age-standardized	102	High alcohol use	3	Rate	2021	0.7996433918218899	1.49562444013244	0.36591862817545
29	Summary exposure value	216	Senegal	3	Both	27	Age-standardized	102	High alcohol use	3	Rate	2021	2.83388364508316	5.34070788226892	1.55817605507913
29	Summary exposure value	298	American Samoa	3	Both	27	Age-standardized	102	High alcohol use	3	Rate	2021	2.47299994823539	5.99844295878869	0.98082585165485
29	Summary exposure value	351	Guam	3	Both	27	Age-standardized	102	High alcohol use	3	Rate	2021	10.28759571216287	20.352037642133087	2.94074475690744
29	Summary exposure value	369	Nauru	3	Both	27	Age-standardized	102	High alcohol use	3	Rate	2021	12.31304264806092	20.69307843573802	7.93256064045949
29	Summary exposure value	385	Puerto Rico	3	Both	27	Age-standardized	102	High alcohol use	3	Rate	2021	17.80515091580516	25.732379047565466	14.2164013053998
29	Summary exposure value	416	Tuvalu	3	Both	27	Age-standardized	102	High alcohol use	3	Rate	2021	6.34958851622818	13.757392983337999	3.63437922902274
29	Summary exposure value	435	South Sudan	3	Both	27	Age-standardized	102	High alcohol use	3	Rate	2021	1.9143353755573502	3.31126665797619	0.9299527102455799
29	Summary exposure value	7	Democratic People's Republic of Korea	3	Both	27	Age-standardized	102	High alcohol use	3	Rate	2021	8.22670840358707	14.959230192101062	5.678762043693561
29	Summary exposure value	11	Indonesia	3	Both	27	Age-standardized	102	High alcohol use	3	Rate	2021	2.20566435899	4.778232126361099	1.16625592946204
29	Summary exposure value	14	Maldives	3	Both	27	Age-standardized	102	High alcohol use	3	Rate	2021	3.47613527442078	8.652822613572269	1.68393398958602
29	Summary exposure value	16	Philippines	3	Both	27	Age-standardized	102	High alcohol use	3	Rate	2021	18.125117605712678	26.89696728898489	13.867805258679319
29	Summary exposure value	20	Viet Nam	3	Both	27	Age-standardized	102	High alcohol use	3	Rate	2021	14.52585283809256	21.9157282213093	10.50441411795629
29	Summary exposure value	24	Marshall Islands	3	Both	27	Age-standardized	102	High alcohol use	3	Rate	2021	6.22472874378632	12.54679368518362	3.31864922721372
29	Summary exposure value	28	Solomon Islands	3	Both	27	Age-standardized	102	High alcohol use	3	Rate	2021	3.8913354237229996	8.76556453979102	2.0510827121604702
29	Summary exposure value	36	Kazakhstan	3	Both	27	Age-standardized	102	High alcohol use	3	Rate	2021	17.897324919130263	26.96453237749666	13.579007335911811
29	Summary exposure value	40	Turkmenistan	3	Both	27	Age-standardized	102	High alcohol use	3	Rate	2021	12.62667500302855	20.50778687233576	8.92490638832991
29	Summary exposure value	44	Bosnia and Herzegovina	3	Both	27	Age-standardized	102	High alcohol use	3	Rate	2021	19.30831321047734	27.45978708441774	15.20394118021438
29	Summary exposure value	48	Hungary	3	Both	27	Age-standardized	102	High alcohol use	3	Rate	2021	25.63953618429984	35.25438172335605	20.251044217841148
29	Summary exposure value	52	Romania	3	Both	27	Age-standardized	102	High alcohol use	3	Rate	2021	26.68963889978825	36.15635620573843	21.16442328624198
29	Summary exposure value	57	Belarus	3	Both	27	Age-standardized	102	High alcohol use	3	Rate	2021	27.64142115529424	36.58559410874454	21.53663386127326
29	Summary exposure value	61	Republic of Moldova	3	Both	27	Age-standardized	102	High alcohol use	3	Rate	2021	31.17720032932676	40.2892255753482	25.020002701243687
29	Summary exposure value	69	Singapore	3	Both	27	Age-standardized	102	High alcohol use	3	Rate	2021	9.638741127897891	17.413752278754068	6.75072459251954
29	Summary exposure value	77	Cyprus	3	Both	27	Age-standardized	102	High alcohol use	3	Rate	2021	25.60761285934675	34.8086596634222	20.23582544459061
29	Summary exposure value	81	Germany	3	Both	27	Age-standardized	102	High alcohol use	3	Rate	2021	37.38646856952934	46.67647786948367	31.023540036269782
29	Summary exposure value	85	Israel	3	Both	27	Age-standardized	102	High alcohol use	3	Rate	2021	13.933352026416982	22.16339932236617	9.80294012090251
29	Summary exposure value	18	Thailand	3	Both	27	Age-standardized	102	High alcohol use	3	Rate	2021	12.8491395363938	20.388770884038408	9.906770797710381
29	Summary exposure value	22	Fiji	3	Both	27	Age-standardized	102	High alcohol use	3	Rate	2021	7.80942259922917	14.973379552571089	5.119376710328869
29	Summary exposure value	26	Papua New Guinea	3	Both	27	Age-standardized	102	High alcohol use	3	Rate	2021	4.24961996990164	10.06856361872365	2.48263036004816
29	Summary exposure value	30	Vanuatu	3	Both	27	Age-standardized	102	High alcohol use	3	Rate	2021	6.918411359245081	13.456534001377959	4.250335597573629
29	Summary exposure value	34	Azerbaijan	3	Both	27	Age-standardized	102	High alcohol use	3	Rate	2021	13.13325209721501	21.14058087104661	9.05289581497871
29	Summary exposure value	38	Mongolia	3	Both	27	Age-standardized	102	High alcohol use	3	Rate	2021	18.29556202333983	27.23433789346187	13.611138612163428
29	Summary exposure value	46	Croatia	3	Both	27	Age-standardized	102	High alcohol use	3	Rate	2021	23.760173720022802	33.2676999805591	18.061329531789138
29	Summary exposure value	50	Montenegro	3	Both	27	Age-standardized	102	High alcohol use	3	Rate	2021	20.266226041439538	29.485112806589882	15.59085800084572
29	Summary exposure value	54	Slovakia	3	Both	27	Age-standardized	102	High alcohol use	3	Rate	2021	28.712187816607898	37.74271420490039	23.298944313285013
29	Summary exposure value	55	Slovenia	3	Both	27	Age-standardized	102	High alcohol use	3	Rate	2021	18.61249464983735	30.31767800411141	10.25358611280422
29	Summary exposure value	59	Latvia	3	Both	27	Age-standardized	102	High alcohol use	3	Rate	2021	35.15930565328675	44.21360752574451	29.04834474236197
29	Summary exposure value	63	Ukraine	3	Both	27	Age-standardized	102	High alcohol use	3	Rate	2021	23.78189474522441	32.42180745391979	18.30397008306833
29	Summary exposure value	67	Japan	3	Both	27	Age-standardized	102	High alcohol use	3	Rate	2021	26.69574328839562	35.407627918600284	20.75740750243401
29	Summary exposure value	6	China	3	Both	27	Age-standardized	102	High alcohol use	3	Rate	2021	10.93968666753921	17.73081340448007	8.01470143711429
29	Summary exposure value	10	Cambodia	3	Both	27	Age-standardized	102	High alcohol use	3	Rate	2021	17.53842206375426	26.561456434033897	13.11662649855947
29	Summary exposure value	15	Myanmar	3	Both	27	Age-standardized	102	High alcohol use	3	Rate	2021	7.2531783278631305	12.604194865648518	4.98803977837889
29	Summary exposure value	19	Timor-Leste	3	Both	27	Age-standardized	102	High alcohol use	3	Rate	2021	6.817416972598809	13.311685727726369	4.56801891125979
29	Summary exposure value	23	Kiribati	3	Both	27	Age-standardized	102	High alcohol use	3	Rate	2021	3.16655643889873	7.3480622990191	0.9680723416729
29	Summary exposure value	27	Samoa	3	Both	27	Age-standardized	102	High alcohol use	3	Rate	2021	5.31945526798786	11.35310320521412	2.92968290572554
29	Summary exposure value	35	Georgia	3	Both	27	Age-standardized	102	High alcohol use	3	Rate	2021	16.575607015860992	25.062461720546093	11.95149942238364
29	Summary exposure value	39	Tajikistan	3	Both	27	Age-standardized	102	High alcohol use	3	Rate	2021	6.03330546706822	11.18510691075495	4.23053407563582
29	Summary exposure value	43	Albania	3	Both	27	Age-standardized	102	High alcohol use	3	Rate	2021	12.53394621627059	20.64415978431797	9.09742206165965
29	Summary exposure value	47	Czechia	3	Both	27	Age-standardized	102	High alcohol use	3	Rate	2021	35.15866048205798	44.64139055509258	29.524484253633698
29	Summary exposure value	51	Poland	3	Both	27	Age-standardized	102	High alcohol use	3	Rate	2021	27.383262302814842	36.34558214983108	22.35874900081081
29	Summary exposure value	60	Lithuania	3	Both	27	Age-standardized	102	High alcohol use	3	Rate	2021	32.14447178059023	41.60695784318027	26.219098233831627
29	Summary exposure value	68	Republic of Korea	3	Both	27	Age-standardized	102	High alcohol use	3	Rate	2021	25.13951186091059	34.29170610482014	19.93560472389478
29	Summary exposure value	72	New Zealand	3	Both	27	Age-standardized	102	High alcohol use	3	Rate	2021	34.10711163909158	43.41833884478572	28.70716010834249
