# Supplementary material for: Global burden and projections of cardiometabolic diseases attributable to high alcohol use: a comparative risk assessment based on the GBD 2021 study
Source: Front Nutr. 2026 Mar 6;13:1698730. doi: 10.3389/fnut.2026.1698730 (PMC13002442; doi:10.3389/fnut.2026.1698730)
Supplement: Supplementary file 2 [file Data_Sheet_2.zip › Supplementary Data/Figure 2/IHME-GBD_2021_DATA-8d37c349-1.csv]

measure_id	measure_name	location_id	location_name	sex_id	sex_name	age_id	age_name	cause_id	cause_name	rei_id	rei_name	metric_id	metric_name	year	val	upper	lower
1	Deaths	1	Global	1	Male	19	70-74 years	976	Diabetes mellitus type 2	102	Alcohol use	1	Number	2001	1949.826064	3519.204342	796.5406909
1	Deaths	1	Global	2	Female	19	70-74 years	976	Diabetes mellitus type 2	102	Alcohol use	1	Number	2001	494.7521157	979.8210626	151.6469534
1	Deaths	1	Global	3	Both	19	70-74 years	976	Diabetes mellitus type 2	102	Alcohol use	1	Number	2001	2444.578179	4470.406799	949.545121
1	Deaths	1	Global	1	Male	19	70-74 years	976	Diabetes mellitus type 2	102	Alcohol use	3	Rate	2001	3.475108843	6.272158506	1.41964745
1	Deaths	1	Global	2	Female	19	70-74 years	976	Diabetes mellitus type 2	102	Alcohol use	3	Rate	2001	0.752280994	1.489838526	0.230582381
1	Deaths	1	Global	3	Both	19	70-74 years	976	Diabetes mellitus type 2	102	Alcohol use	3	Rate	2001	2.005803206	3.668017806	0.779112186
1	Deaths	1	Global	1	Male	19	70-74 years	976	Diabetes mellitus type 2	102	Alcohol use	1	Number	2002	2025.134492	3640.001796	815.4018999
1	Deaths	1	Global	2	Female	19	70-74 years	976	Diabetes mellitus type 2	102	Alcohol use	1	Number	2002	496.1948457	975.5293563	152.3307197
1	Deaths	1	Global	3	Both	19	70-74 years	976	Diabetes mellitus type 2	102	Alcohol use	1	Number	2002	2521.329338	4587.980245	963.4016436
1	Deaths	1	Global	1	Male	19	70-74 years	976	Diabetes mellitus type 2	102	Alcohol use	3	Rate	2002	3.537675211	6.358661201	1.424412601
1	Deaths	1	Global	2	Female	19	70-74 years	976	Diabetes mellitus type 2	102	Alcohol use	3	Rate	2002	0.743270143	1.461284515	0.228182289
1	Deaths	1	Global	3	Both	19	70-74 years	976	Diabetes mellitus type 2	102	Alcohol use	3	Rate	2002	2.033278824	3.699890744	0.776917213
1	Deaths	1	Global	1	Male	19	70-74 years	976	Diabetes mellitus type 2	102	Alcohol use	1	Number	2003	2101.161268	3780.838029	844.0214254
1	Deaths	1	Global	2	Female	19	70-74 years	976	Diabetes mellitus type 2	102	Alcohol use	1	Number	2003	495.4555177	970.5071748	153.4568291
1	Deaths	1	Global	3	Both	19	70-74 years	976	Diabetes mellitus type 2	102	Alcohol use	1	Number	2003	2596.616786	4731.763724	1000.244219
1	Deaths	1	Global	1	Male	19	70-74 years	976	Diabetes mellitus type 2	102	Alcohol use	3	Rate	2003	3.61147132	6.498496005	1.450702151
1	Deaths	1	Global	2	Female	19	70-74 years	976	Diabetes mellitus type 2	102	Alcohol use	3	Rate	2003	0.731520897	1.432916283	0.226573069
1	Deaths	1	Global	3	Both	19	70-74 years	976	Diabetes mellitus type 2	102	Alcohol use	3	Rate	2003	2.062284768	3.758060992	0.794413881
1	Deaths	1	Global	1	Male	19	70-74 years	976	Diabetes mellitus type 2	102	Alcohol use	1	Number	2004	2128.334805	3828.407509	862.2486706
1	Deaths	1	Global	2	Female	19	70-74 years	976	Diabetes mellitus type 2	102	Alcohol use	1	Number	2004	479.8023893	943.475883	147.5449595
1	Deaths	1	Global	3	Both	19	70-74 years	976	Diabetes mellitus type 2	102	Alcohol use	1	Number	2004	2608.137194	4746.231798	1010.155574
1	Deaths	1	Global	1	Male	19	70-74 years	976	Diabetes mellitus type 2	102	Alcohol use	3	Rate	2004	3.600213247	6.475994002	1.458548288
1	Deaths	1	Global	2	Female	19	70-74 years	976	Diabetes mellitus type 2	102	Alcohol use	3	Rate	2004	0.698693699	1.373900317	0.214856649
1	Deaths	1	Global	3	Both	19	70-74 years	976	Diabetes mellitus type 2	102	Alcohol use	3	Rate	2004	2.040983439	3.714137631	0.790491697
1	Deaths	1	Global	1	Male	19	70-74 years	976	Diabetes mellitus type 2	102	Alcohol use	1	Number	2005	2163.074108	3883.923246	877.7408467
1	Deaths	1	Global	2	Female	19	70-74 years	976	Diabetes mellitus type 2	102	Alcohol use	1	Number	2005	472.4308769	938.7477317	145.0937953
1	Deaths	1	Global	3	Both	19	70-74 years	976	Diabetes mellitus type 2	102	Alcohol use	1	Number	2005	2635.504985	4781.34812	1032.501223
1	Deaths	1	Global	1	Male	19	70-74 years	976	Diabetes mellitus type 2	102	Alcohol use	3	Rate	2005	3.595417334	6.455777411	1.458962799
1	Deaths	1	Global	2	Female	19	70-74 years	976	Diabetes mellitus type 2	102	Alcohol use	3	Rate	2005	0.676300904	1.343849377	0.207706714
1	Deaths	1	Global	3	Both	19	70-74 years	976	Diabetes mellitus type 2	102	Alcohol use	3	Rate	2005	2.027044799	3.677476193	0.794127215
1	Deaths	1	Global	1	Male	19	70-74 years	976	Diabetes mellitus type 2	102	Alcohol use	1	Number	2006	2166.780785	3901.221523	885.6319789
1	Deaths	1	Global	2	Female	19	70-74 years	976	Diabetes mellitus type 2	102	Alcohol use	1	Number	2006	459.8803762	908.6918949	141.1444763
1	Deaths	1	Global	3	Both	19	70-74 years	976	Diabetes mellitus type 2	102	Alcohol use	1	Number	2006	2626.661161	4776.408316	1018.705586
1	Deaths	1	Global	1	Male	19	70-74 years	976	Diabetes mellitus type 2	102	Alcohol use	3	Rate	2006	3.524322746	6.345433671	1.440502403
1	Deaths	1	Global	2	Female	19	70-74 years	976	Diabetes mellitus type 2	102	Alcohol use	3	Rate	2006	0.644315584	1.273123142	0.197750525
1	Deaths	1	Global	3	Both	19	70-74 years	976	Diabetes mellitus type 2	102	Alcohol use	3	Rate	2006	1.977076912	3.595182639	0.76677545
1	Deaths	1	Global	1	Male	19	70-74 years	976	Diabetes mellitus type 2	102	Alcohol use	1	Number	2007	2238.111271	4012.813861	927.008337
1	Deaths	1	Global	2	Female	19	70-74 years	976	Diabetes mellitus type 2	102	Alcohol use	1	Number	2007	455.6936343	903.3029214	139.9327701
1	Deaths	1	Global	3	Both	19	70-74 years	976	Diabetes mellitus type 2	102	Alcohol use	1	Number	2007	2693.804905	4905.822399	1056.053188
1	Deaths	1	Global	1	Male	19	70-74 years	976	Diabetes mellitus type 2	102	Alcohol use	3	Rate	2007	3.551192483	6.367098279	1.470876395
1	Deaths	1	Global	2	Female	19	70-74 years	976	Diabetes mellitus type 2	102	Alcohol use	3	Rate	2007	0.622172347	1.23330689	0.191054457
1	Deaths	1	Global	3	Both	19	70-74 years	976	Diabetes mellitus type 2	102	Alcohol use	3	Rate	2007	1.976864172	3.60016589	0.774990686
1	Deaths	1	Global	1	Male	19	70-74 years	976	Diabetes mellitus type 2	102	Alcohol use	1	Number	2008	2335.136587	4182.772995	949.0986595
1	Deaths	1	Global	2	Female	19	70-74 years	976	Diabetes mellitus type 2	102	Alcohol use	1	Number	2008	453.1610381	903.8205396	140.7884804
1	Deaths	1	Global	3	Both	19	70-74 years	976	Diabetes mellitus type 2	102	Alcohol use	1	Number	2008	2788.297625	5081.010977	1079.577411
1	Deaths	1	Global	1	Male	19	70-74 years	976	Diabetes mellitus type 2	102	Alcohol use	3	Rate	2008	3.617655162	6.480062194	1.470368664
1	Deaths	1	Global	2	Female	19	70-74 years	976	Diabetes mellitus type 2	102	Alcohol use	3	Rate	2008	0.603603006	1.203874006	0.187527927
1	Deaths	1	Global	3	Both	19	70-74 years	976	Diabetes mellitus type 2	102	Alcohol use	3	Rate	2008	1.996999482	3.639057824	0.773201365
1	Deaths	1	Global	1	Male	19	70-74 years	976	Diabetes mellitus type 2	102	Alcohol use	1	Number	2009	2407.829221	4372.97214	974.9400602
1	Deaths	1	Global	2	Female	19	70-74 years	976	Diabetes mellitus type 2	102	Alcohol use	1	Number	2009	454.2894979	903.4965522	140.8208059
1	Deaths	1	Global	3	Both	19	70-74 years	976	Diabetes mellitus type 2	102	Alcohol use	1	Number	2009	2862.118719	5256.697104	1110.204327
1	Deaths	1	Global	1	Male	19	70-74 years	976	Diabetes mellitus type 2	102	Alcohol use	3	Rate	2009	3.649366961	6.627787349	1.477643852
1	Deaths	1	Global	2	Female	19	70-74 years	976	Diabetes mellitus type 2	102	Alcohol use	3	Rate	2009	0.591913714	1.177205289	0.183481605
1	Deaths	1	Global	3	Both	19	70-74 years	976	Diabetes mellitus type 2	102	Alcohol use	3	Rate	2009	2.005286837	3.683000793	0.77784269
1	Deaths	1	Global	1	Male	19	70-74 years	976	Diabetes mellitus type 2	102	Alcohol use	1	Number	2010	2480.256323	4515.031082	1009.802038
1	Deaths	1	Global	2	Female	19	70-74 years	976	Diabetes mellitus type 2	102	Alcohol use	1	Number	2010	450.7659596	901.4849616	137.1827963
1	Deaths	1	Global	3	Both	19	70-74 years	976	Diabetes mellitus type 2	102	Alcohol use	1	Number	2010	2931.022283	5376.224478	1133.304708
1	Deaths	1	Global	1	Male	19	70-74 years	976	Diabetes mellitus type 2	102	Alcohol use	3	Rate	2010	3.68180085	6.702309403	1.498994265
1	Deaths	1	Global	2	Female	19	70-74 years	976	Diabetes mellitus type 2	102	Alcohol use	3	Rate	2010	0.575238343	1.150416762	0.175063806
1	Deaths	1	Global	3	Both	19	70-74 years	976	Diabetes mellitus type 2	102	Alcohol use	3	Rate	2010	2.011311737	3.689246396	0.777690799
1	Deaths	1	Global	1	Male	19	70-74 years	976	Diabetes mellitus type 2	102	Alcohol use	1	Number	2011	2545.9064	4587.283233	1054.085758
1	Deaths	1	Global	2	Female	19	70-74 years	976	Diabetes mellitus type 2	102	Alcohol use	1	Number	2011	442.5386445	899.9146277	133.3002446
1	Deaths	1	Global	3	Both	19	70-74 years	976	Diabetes mellitus type 2	102	Alcohol use	1	Number	2011	2988.445045	5471.294263	1166.003082
1	Deaths	1	Global	1	Male	19	70-74 years	976	Diabetes mellitus type 2	102	Alcohol use	3	Rate	2011	3.707911945	6.681016354	1.535192799
1	Deaths	1	Global	2	Female	19	70-74 years	976	Diabetes mellitus type 2	102	Alcohol use	3	Rate	2011	0.555679797	1.129990304	0.167380304
1	Deaths	1	Global	3	Both	19	70-74 years	976	Diabetes mellitus type 2	102	Alcohol use	3	Rate	2011	2.015126686	3.689327029	0.786242977
1	Deaths	1	Global	1	Male	19	70-74 years	976	Diabetes mellitus type 2	102	Alcohol use	1	Number	2012	2605.597948	4715.11452	1091.808245
1	Deaths	1	Global	2	Female	19	70-74 years	976	Diabetes mellitus type 2	102	Alcohol use	1	Number	2012	438.3452465	897.7708493	129.307131
1	Deaths	1	Global	3	Both	19	70-74 years	976	Diabetes mellitus type 2	102	Alcohol use	1	Number	2012	3043.943195	5557.628596	1201.342294
1	Deaths	1	Global	1	Male	19	70-74 years	976	Diabetes mellitus type 2	102	Alcohol use	3	Rate	2012	3.73354632	6.756260488	1.564445757
1	Deaths	1	Global	2	Female	19	70-74 years	976	Diabetes mellitus type 2	102	Alcohol use	3	Rate	2012	0.544156935	1.114482791	0.160520441
1	Deaths	1	Global	3	Both	19	70-74 years	976	Diabetes mellitus type 2	102	Alcohol use	3	Rate	2012	2.024655597	3.696614268	0.799063663
1	Deaths	1	Global	1	Male	19	70-74 years	976	Diabetes mellitus type 2	102	Alcohol use	1	Number	2013	2671.399344	4816.565383	1137.8408
1	Deaths	1	Global	2	Female	19	70-74 years	976	Diabetes mellitus type 2	102	Alcohol use	1	Number	2013	436.8015123	894.2355476	126.2006689
1	Deaths	1	Global	3	Both	19	70-74 years	976	Diabetes mellitus type 2	102	Alcohol use	1	Number	2013	3108.200856	5688.501156	1245.231016
1	Deaths	1	Global	1	Male	19	70-74 years	976	Diabetes mellitus type 2	102	Alcohol use	3	Rate	2013	3.75984089	6.779038679	1.601445466
1	Deaths	1	Global	2	Female	19	70-74 years	976	Diabetes mellitus type 2	102	Alcohol use	3	Rate	2013	0.537153972	1.099680662	0.155194496
1	Deaths	1	Global	3	Both	19	70-74 years	976	Diabetes mellitus type 2	102	Alcohol use	3	Rate	2013	2.039922048	3.733381291	0.817249052
1	Deaths	1	Global	1	Male	19	70-74 years	976	Diabetes mellitus type 2	102	Alcohol use	1	Number	2014	2742.107472	4985.975623	1178.642644
1	Deaths	1	Global	2	Female	19	70-74 years	976	Diabetes mellitus type 2	102	Alcohol use	1	Number	2014	438.4725011	902.7575631	127.7306116
1	Deaths	1	Global	3	Both	19	70-74 years	976	Diabetes mellitus type 2	102	Alcohol use	1	Number	2014	3180.579973	5844.476653	1287.612907
1	Deaths	1	Global	1	Male	19	70-74 years	976	Diabetes mellitus type 2	102	Alcohol use	3	Rate	2014	3.788873437	6.88931079	1.628575047
1	Deaths	1	Global	2	Female	19	70-74 years	976	Diabetes mellitus type 2	102	Alcohol use	3	Rate	2014	0.532812955	1.096992225	0.155212754
1	Deaths	1	Global	3	Both	19	70-74 years	976	Diabetes mellitus type 2	102	Alcohol use	3	Rate	2014	2.056411389	3.77875999	0.832509124
1	Deaths	1	Global	1	Male	19	70-74 years	976	Diabetes mellitus type 2	102	Alcohol use	1	Number	2015	2843.907431	5168.773812	1180.06116
1	Deaths	1	Global	2	Female	19	70-74 years	976	Diabetes mellitus type 2	102	Alcohol use	1	Number	2015	444.980524	920.3757981	126.2772507
1	Deaths	1	Global	3	Both	19	70-74 years	976	Diabetes mellitus type 2	102	Alcohol use	1	Number	2015	3288.887955	6049.342324	1292.094934
1	Deaths	1	Global	1	Male	19	70-74 years	976	Diabetes mellitus type 2	102	Alcohol use	3	Rate	2015	3.859728955	7.015019451	1.60156979
1	Deaths	1	Global	2	Female	19	70-74 years	976	Diabetes mellitus type 2	102	Alcohol use	3	Rate	2015	0.534959718	1.106484332	0.151811684
1	Deaths	1	Global	3	Both	19	70-74 years	976	Diabetes mellitus type 2	102	Alcohol use	3	Rate	2015	2.09667971	3.856480817	0.823715879
1	Deaths	1	Global	1	Male	19	70-74 years	976	Diabetes mellitus type 2	102	Alcohol use	1	Number	2016	2997.727896	5396.273889	1280.43021
1	Deaths	1	Global	2	Female	19	70-74 years	976	Diabetes mellitus type 2	102	Alcohol use	1	Number	2016	454.6574961	937.7833299	127.5663971
1	Deaths	1	Global	3	Both	19	70-74 years	976	Diabetes mellitus type 2	102	Alcohol use	1	Number	2016	3452.385392	6308.777349	1402.766614
1	Deaths	1	Global	1	Male	19	70-74 years	976	Diabetes mellitus type 2	102	Alcohol use	3	Rate	2016	3.963437068	7.134667558	1.692917014
1	Deaths	1	Global	2	Female	19	70-74 years	976	Diabetes mellitus type 2	102	Alcohol use	3	Rate	2016	0.534925431	1.103345169	0.150087727
1	Deaths	1	Global	3	Both	19	70-74 years	976	Diabetes mellitus type 2	102	Alcohol use	3	Rate	2016	2.149290012	3.927543019	0.873295397
1	Deaths	1	Global	1	Male	19	70-74 years	976	Diabetes mellitus type 2	102	Alcohol use	1	Number	2017	3205.043011	5782.878686	1353.212404
1	Deaths	1	Global	2	Female	19	70-74 years	976	Diabetes mellitus type 2	102	Alcohol use	1	Number	2017	474.4674439	965.3727077	133.6113569
1	Deaths	1	Global	3	Both	19	70-74 years	976	Diabetes mellitus type 2	102	Alcohol use	1	Number	2017	3679.510455	6813.534541	1483.239283
1	Deaths	1	Global	1	Male	19	70-74 years	976	Diabetes mellitus type 2	102	Alcohol use	3	Rate	2017	4.034922845	7.28023594	1.703598867
1	Deaths	1	Global	2	Female	19	70-74 years	976	Diabetes mellitus type 2	102	Alcohol use	3	Rate	2017	0.532670996	1.083796261	0.15000164
1	Deaths	1	Global	3	Both	19	70-74 years	976	Diabetes mellitus type 2	102	Alcohol use	3	Rate	2017	2.183610092	4.043500614	0.880230212
1	Deaths	1	Global	1	Male	19	70-74 years	976	Diabetes mellitus type 2	102	Alcohol use	1	Number	2018	3427.143468	6211.130787	1483.98594
1	Deaths	1	Global	2	Female	19	70-74 years	976	Diabetes mellitus type 2	102	Alcohol use	1	Number	2018	496.0397398	996.0754709	141.2668292
1	Deaths	1	Global	3	Both	19	70-74 years	976	Diabetes mellitus type 2	102	Alcohol use	1	Number	2018	3923.183208	7257.491459	1624.86724
1	Deaths	1	Global	1	Male	19	70-74 years	976	Diabetes mellitus type 2	102	Alcohol use	3	Rate	2018	4.116230846	7.459987704	1.782367374
1	Deaths	1	Global	2	Female	19	70-74 years	976	Diabetes mellitus type 2	102	Alcohol use	3	Rate	2018	0.531110544	1.066499602	0.15125462
1	Deaths	1	Global	3	Both	19	70-74 years	976	Diabetes mellitus type 2	102	Alcohol use	3	Rate	2018	2.220804247	4.108262857	0.919791882
1	Deaths	1	Global	1	Male	19	70-74 years	976	Diabetes mellitus type 2	102	Alcohol use	1	Number	2019	3643.068153	6530.14426	1578.062064
1	Deaths	1	Global	2	Female	19	70-74 years	976	Diabetes mellitus type 2	102	Alcohol use	1	Number	2019	520.4296425	1057.447119	146.188564
1	Deaths	1	Global	3	Both	19	70-74 years	976	Diabetes mellitus type 2	102	Alcohol use	1	Number	2019	4163.497795	7626.925931	1730.796569
1	Deaths	1	Global	1	Male	19	70-74 years	976	Diabetes mellitus type 2	102	Alcohol use	3	Rate	2019	4.120998941	7.38682793	1.785086587
1	Deaths	1	Global	2	Female	19	70-74 years	976	Diabetes mellitus type 2	102	Alcohol use	3	Rate	2019	0.524801397	1.06632997	0.147416589
1	Deaths	1	Global	3	Both	19	70-74 years	976	Diabetes mellitus type 2	102	Alcohol use	3	Rate	2019	2.219709151	4.0661862	0.922749374
1	Deaths	1	Global	1	Male	19	70-74 years	976	Diabetes mellitus type 2	102	Alcohol use	1	Number	2020	3838.784109	6911.02709	1635.196605
1	Deaths	1	Global	2	Female	19	70-74 years	976	Diabetes mellitus type 2	102	Alcohol use	1	Number	2020	550.9308979	1131.325036	154.3904616
1	Deaths	1	Global	3	Both	19	70-74 years	976	Diabetes mellitus type 2	102	Alcohol use	1	Number	2020	4389.715007	8099.830909	1798.73071
1	Deaths	1	Global	1	Male	19	70-74 years	976	Diabetes mellitus type 2	102	Alcohol use	3	Rate	2020	4.166316141	7.500688473	1.774714549
1	Deaths	1	Global	2	Female	19	70-74 years	976	Diabetes mellitus type 2	102	Alcohol use	3	Rate	2020	0.530212049	1.088779314	0.148584302
1	Deaths	1	Global	3	Both	19	70-74 years	976	Diabetes mellitus type 2	102	Alcohol use	3	Rate	2020	2.239122454	4.131592423	0.917503372
1	Deaths	1	Global	1	Male	19	70-74 years	976	Diabetes mellitus type 2	102	Alcohol use	1	Number	2021	4030.993669	7320.688709	1725.23364
1	Deaths	1	Global	2	Female	19	70-74 years	976	Diabetes mellitus type 2	102	Alcohol use	1	Number	2021	588.5861199	1188.494997	170.5296228
1	Deaths	1	Global	3	Both	19	70-74 years	976	Diabetes mellitus type 2	102	Alcohol use	1	Number	2021	4619.579789	8468.064042	1923.77217
1	Deaths	1	Global	1	Male	19	70-74 years	976	Diabetes mellitus type 2	102	Alcohol use	3	Rate	2021	4.181901243	7.594751995	1.789820896
1	Deaths	1	Global	2	Female	19	70-74 years	976	Diabetes mellitus type 2	102	Alcohol use	3	Rate	2021	0.537777896	1.085901141	0.15580908
1	Deaths	1	Global	3	Both	19	70-74 years	976	Diabetes mellitus type 2	102	Alcohol use	3	Rate	2021	2.244266074	4.113921548	0.934599425
1	Deaths	1	Global	1	Male	20	75-79 years	976	Diabetes mellitus type 2	102	Alcohol use	1	Number	1990	1260.319972	2147.750237	529.8068612
1	Deaths	1	Global	2	Female	20	75-79 years	976	Diabetes mellitus type 2	102	Alcohol use	1	Number	1990	608.7578688	1124.618964	231.915187
1	Deaths	1	Global	3	Both	20	75-79 years	976	Diabetes mellitus type 2	102	Alcohol use	1	Number	1990	1869.077841	3353.723411	801.0785937
1	Deaths	1	Global	1	Male	20	75-79 years	976	Diabetes mellitus type 2	102	Alcohol use	3	Rate	1990	4.994762445	8.511729137	2.09967268
1	Deaths	1	Global	2	Female	20	75-79 years	976	Diabetes mellitus type 2	102	Alcohol use	3	Rate	1990	1.675971637	3.096189113	0.638485834
1	Deaths	1	Global	3	Both	20	75-79 years	976	Diabetes mellitus type 2	102	Alcohol use	3	Rate	1990	3.036410077	5.448290777	1.301392088
1	Deaths	1	Global	1	Male	20	75-79 years	976	Diabetes mellitus type 2	102	Alcohol use	1	Number	1991	1260.669909	2166.240664	538.0563672
1	Deaths	1	Global	2	Female	20	75-79 years	976	Diabetes mellitus type 2	102	Alcohol use	1	Number	1991	592.0810497	1107.140973	223.4191969
1	Deaths	1	Global	3	Both	20	75-79 years	976	Diabetes mellitus type 2	102	Alcohol use	1	Number	1991	1852.750959	3318.839	796.5984109
1	Deaths	1	Global	1	Male	20	75-79 years	976	Diabetes mellitus type 2	102	Alcohol use	3	Rate	1991	4.956256842	8.516460204	2.115340052
1	Deaths	1	Global	2	Female	20	75-79 years	976	Diabetes mellitus type 2	102	Alcohol use	3	Rate	1991	1.62948524	3.046998169	0.614879135
1	Deaths	1	Global	3	Both	20	75-79 years	976	Diabetes mellitus type 2	102	Alcohol use	3	Rate	1991	2.999367275	5.37277665	1.289591131
1	Deaths	1	Global	1	Male	20	75-79 years	976	Diabetes mellitus type 2	102	Alcohol use	1	Number	1992	1247.30028	2158.719821	531.6559722
1	Deaths	1	Global	2	Female	20	75-79 years	976	Diabetes mellitus type 2	102	Alcohol use	1	Number	1992	564.5222526	1052.599784	214.768435
1	Deaths	1	Global	3	Both	20	75-79 years	976	Diabetes mellitus type 2	102	Alcohol use	1	Number	1992	1811.822533	3267.704042	777.6620506
1	Deaths	1	Global	1	Male	20	75-79 years	976	Diabetes mellitus type 2	102	Alcohol use	3	Rate	1992	4.87963858	8.445257885	2.079923363
1	Deaths	1	Global	2	Female	20	75-79 years	976	Diabetes mellitus type 2	102	Alcohol use	3	Rate	1992	1.55986247	2.908496328	0.593438469
1	Deaths	1	Global	3	Both	20	75-79 years	976	Diabetes mellitus type 2	102	Alcohol use	3	Rate	1992	2.934038154	5.29167077	1.259334226
1	Deaths	1	Global	1	Male	20	75-79 years	976	Diabetes mellitus type 2	102	Alcohol use	1	Number	1993	1227.154342	2128.449088	525.303547
1	Deaths	1	Global	2	Female	20	75-79 years	976	Diabetes mellitus type 2	102	Alcohol use	1	Number	1993	535.2172777	1003.543152	204.1226828
1	Deaths	1	Global	3	Both	20	75-79 years	976	Diabetes mellitus type 2	102	Alcohol use	1	Number	1993	1762.37162	3178.223629	752.209762
1	Deaths	1	Global	1	Male	20	75-79 years	976	Diabetes mellitus type 2	102	Alcohol use	3	Rate	1993	4.774572376	8.281300785	2.043834029
1	Deaths	1	Global	2	Female	20	75-79 years	976	Diabetes mellitus type 2	102	Alcohol use	3	Rate	1993	1.488359044	2.79070312	0.567634592
1	Deaths	1	Global	3	Both	20	75-79 years	976	Diabetes mellitus type 2	102	Alcohol use	3	Rate	1993	2.858111801	5.154258248	1.219890046
1	Deaths	1	Global	1	Male	20	75-79 years	976	Diabetes mellitus type 2	102	Alcohol use	1	Number	1994	1217.788282	2118.63816	516.9808003
1	Deaths	1	Global	2	Female	20	75-79 years	976	Diabetes mellitus type 2	102	Alcohol use	1	Number	1994	501.648714	958.8497211	190.90954
1	Deaths	1	Global	3	Both	20	75-79 years	976	Diabetes mellitus type 2	102	Alcohol use	1	Number	1994	1719.436996	3116.986308	728.1305304
1	Deaths	1	Global	1	Male	20	75-79 years	976	Diabetes mellitus type 2	102	Alcohol use	3	Rate	1994	4.678279103	8.139001479	1.986043477
1	Deaths	1	Global	2	Female	20	75-79 years	976	Diabetes mellitus type 2	102	Alcohol use	3	Rate	1994	1.386721881	2.650575695	0.527736699
1	Deaths	1	Global	3	Both	20	75-79 years	976	Diabetes mellitus type 2	102	Alcohol use	3	Rate	1994	2.764108704	5.010761663	1.17051799
1	Deaths	1	Global	1	Male	20	75-79 years	976	Diabetes mellitus type 2	102	Alcohol use	1	Number	1995	1262.330873	2233.882932	534.2714438
1	Deaths	1	Global	2	Female	20	75-79 years	976	Diabetes mellitus type 2	102	Alcohol use	1	Number	1995	495.9877571	963.8941231	185.6696716
1	Deaths	1	Global	3	Both	20	75-79 years	976	Diabetes mellitus type 2	102	Alcohol use	1	Number	1995	1758.31863	3200.021937	745.2465559
1	Deaths	1	Global	1	Male	20	75-79 years	976	Diabetes mellitus type 2	102	Alcohol use	3	Rate	1995	4.710131805	8.3352814	1.993525607
1	Deaths	1	Global	2	Female	20	75-79 years	976	Diabetes mellitus type 2	102	Alcohol use	3	Rate	1995	1.340294457	2.604705322	0.50173019
1	Deaths	1	Global	3	Both	20	75-79 years	976	Diabetes mellitus type 2	102	Alcohol use	3	Rate	1995	2.755717084	5.015220203	1.167984363
1	Deaths	1	Global	1	Male	20	75-79 years	976	Diabetes mellitus type 2	102	Alcohol use	1	Number	1996	1334.378071	2367.030979	565.5090876
1	Deaths	1	Global	2	Female	20	75-79 years	976	Diabetes mellitus type 2	102	Alcohol use	1	Number	1996	510.5699368	999.7247226	192.3964818
1	Deaths	1	Global	3	Both	20	75-79 years	976	Diabetes mellitus type 2	102	Alcohol use	1	Number	1996	1844.948007	3349.447534	790.3343418
1	Deaths	1	Global	1	Male	20	75-79 years	976	Diabetes mellitus type 2	102	Alcohol use	3	Rate	1996	4.783913958	8.486105091	2.027421521
1	Deaths	1	Global	2	Female	20	75-79 years	976	Diabetes mellitus type 2	102	Alcohol use	3	Rate	1996	1.32838303	2.601048868	0.500570447
1	Deaths	1	Global	3	Both	20	75-79 years	976	Diabetes mellitus type 2	102	Alcohol use	3	Rate	1996	2.781532777	5.049788972	1.191546248
1	Deaths	1	Global	1	Male	20	75-79 years	976	Diabetes mellitus type 2	102	Alcohol use	1	Number	1997	1401.02168	2507.814548	612.7759913
1	Deaths	1	Global	2	Female	20	75-79 years	976	Diabetes mellitus type 2	102	Alcohol use	1	Number	1997	533.746659	1043.712947	198.990614
1	Deaths	1	Global	3	Both	20	75-79 years	976	Diabetes mellitus type 2	102	Alcohol use	1	Number	1997	1934.768339	3498.901066	818.625772
1	Deaths	1	Global	1	Male	20	75-79 years	976	Diabetes mellitus type 2	102	Alcohol use	3	Rate	1997	4.803034455	8.597382792	2.100741367
1	Deaths	1	Global	2	Female	20	75-79 years	976	Diabetes mellitus type 2	102	Alcohol use	3	Rate	1997	1.328293643	2.597406933	0.495212407
1	Deaths	1	Global	3	Both	20	75-79 years	976	Diabetes mellitus type 2	102	Alcohol use	3	Rate	1997	2.789764366	5.045105048	1.180385766
1	Deaths	1	Global	1	Male	20	75-79 years	976	Diabetes mellitus type 2	102	Alcohol use	1	Number	1998	1488.499861	2679.878063	650.1625579
1	Deaths	1	Global	2	Female	20	75-79 years	976	Diabetes mellitus type 2	102	Alcohol use	1	Number	1998	559.0353408	1087.094255	201.0192182
1	Deaths	1	Global	3	Both	20	75-79 years	976	Diabetes mellitus type 2	102	Alcohol use	1	Number	1998	2047.535202	3708.65468	860.4897941
1	Deaths	1	Global	1	Male	20	75-79 years	976	Diabetes mellitus type 2	102	Alcohol use	3	Rate	1998	4.878503549	8.783201788	2.130883872
1	Deaths	1	Global	2	Female	20	75-79 years	976	Diabetes mellitus type 2	102	Alcohol use	3	Rate	1998	1.327011392	2.580492422	0.477169819
1	Deaths	1	Global	3	Both	20	75-79 years	976	Diabetes mellitus type 2	102	Alcohol use	3	Rate	1998	2.818790023	5.105611273	1.184614577
1	Deaths	1	Global	1	Male	20	75-79 years	976	Diabetes mellitus type 2	102	Alcohol use	1	Number	1999	1592.448812	2865.762299	687.5264326
1	Deaths	1	Global	2	Female	20	75-79 years	976	Diabetes mellitus type 2	102	Alcohol use	1	Number	1999	590.6684461	1170.111238	204.9959299
1	Deaths	1	Global	3	Both	20	75-79 years	976	Diabetes mellitus type 2	102	Alcohol use	1	Number	1999	2183.117258	3927.905473	923.689754
1	Deaths	1	Global	1	Male	20	75-79 years	976	Diabetes mellitus type 2	102	Alcohol use	3	Rate	1999	4.992484519	8.984448232	2.155463363
1	Deaths	1	Global	2	Female	20	75-79 years	976	Diabetes mellitus type 2	102	Alcohol use	3	Rate	1999	1.344614112	2.663673831	0.466658448
1	Deaths	1	Global	3	Both	20	75-79 years	976	Diabetes mellitus type 2	102	Alcohol use	3	Rate	1999	2.879137401	5.180197957	1.218179971
1	Deaths	1	Global	1	Male	20	75-79 years	976	Diabetes mellitus type 2	102	Alcohol use	1	Number	2000	1664.945942	3015.51814	719.2179935
1	Deaths	1	Global	2	Female	20	75-79 years	976	Diabetes mellitus type 2	102	Alcohol use	1	Number	2000	595.0762268	1186.308688	204.6335269
1	Deaths	1	Global	3	Both	20	75-79 years	976	Diabetes mellitus type 2	102	Alcohol use	1	Number	2000	2260.022169	4089.146723	942.6865077
1	Deaths	1	Global	1	Male	20	75-79 years	976	Diabetes mellitus type 2	102	Alcohol use	3	Rate	2000	5.007782062	9.069998771	2.16324559
1	Deaths	1	Global	2	Female	20	75-79 years	976	Diabetes mellitus type 2	102	Alcohol use	3	Rate	2000	1.306902362	2.605363072	0.44941476
1	Deaths	1	Global	3	Both	20	75-79 years	976	Diabetes mellitus type 2	102	Alcohol use	3	Rate	2000	2.868758083	5.19055648	1.196598677
1	Deaths	1	Global	1	Male	20	75-79 years	976	Diabetes mellitus type 2	102	Alcohol use	1	Number	2001	1729.141587	3132.23332	730.4338452
1	Deaths	1	Global	2	Female	20	75-79 years	976	Diabetes mellitus type 2	102	Alcohol use	1	Number	2001	597.8603507	1192.110143	202.2892457
1	Deaths	1	Global	3	Both	20	75-79 years	976	Diabetes mellitus type 2	102	Alcohol use	1	Number	2001	2327.001938	4224.799051	965.7195298
1	Deaths	1	Global	1	Male	20	75-79 years	976	Diabetes mellitus type 2	102	Alcohol use	3	Rate	2001	4.997179374	9.052082178	2.110936995
1	Deaths	1	Global	2	Female	20	75-79 years	976	Diabetes mellitus type 2	102	Alcohol use	3	Rate	2001	1.272878442	2.538069802	0.430685225
1	Deaths	1	Global	3	Both	20	75-79 years	976	Diabetes mellitus type 2	102	Alcohol use	3	Rate	2001	2.852713894	5.179257808	1.183893093
1	Deaths	1	Global	1	Male	20	75-79 years	976	Diabetes mellitus type 2	102	Alcohol use	1	Number	2002	1814.196221	3287.738496	754.6134216
1	Deaths	1	Global	2	Female	20	75-79 years	976	Diabetes mellitus type 2	102	Alcohol use	1	Number	2002	607.5350498	1205.386902	204.3535723
1	Deaths	1	Global	3	Both	20	75-79 years	976	Diabetes mellitus type 2	102	Alcohol use	1	Number	2002	2421.731271	4389.43951	993.2426562
1	Deaths	1	Global	1	Male	20	75-79 years	976	Diabetes mellitus type 2	102	Alcohol use	3	Rate	2002	5.031058269	9.117428286	2.092664536
1	Deaths	1	Global	2	Female	20	75-79 years	976	Diabetes mellitus type 2	102	Alcohol use	3	Rate	2002	1.25591334	2.491809304	0.422445384
1	Deaths	1	Global	3	Both	20	75-79 years	976	Diabetes mellitus type 2	102	Alcohol use	3	Rate	2002	2.868197972	5.198669914	1.176355364
1	Deaths	1	Global	1	Male	20	75-79 years	976	Diabetes mellitus type 2	102	Alcohol use	1	Number	2003	1912.913081	3462.835273	790.3008196
1	Deaths	1	Global	2	Female	20	75-79 years	976	Diabetes mellitus type 2	102	Alcohol use	1	Number	2003	612.0893334	1212.273783	202.9973659
1	Deaths	1	Global	3	Both	20	75-79 years	976	Diabetes mellitus type 2	102	Alcohol use	1	Number	2003	2525.002415	4579.555112	1032.798292
1	Deaths	1	Global	1	Male	20	75-79 years	976	Diabetes mellitus type 2	102	Alcohol use	3	Rate	2003	5.086900477	9.208520018	2.101601822
1	Deaths	1	Global	2	Female	20	75-79 years	976	Diabetes mellitus type 2	102	Alcohol use	3	Rate	2003	1.23046767	2.437003252	0.408080458
1	Deaths	1	Global	3	Both	20	75-79 years	976	Diabetes mellitus type 2	102	Alcohol use	3	Rate	2003	2.890701103	5.242816775	1.182379528
1	Deaths	1	Global	1	Male	20	75-79 years	976	Diabetes mellitus type 2	102	Alcohol use	1	Number	2004	1975.790424	3555.934208	813.4345859
1	Deaths	1	Global	2	Female	20	75-79 years	976	Diabetes mellitus type 2	102	Alcohol use	1	Number	2004	599.7172341	1173.112986	197.5180508
1	Deaths	1	Global	3	Both	20	75-79 years	976	Diabetes mellitus type 2	102	Alcohol use	1	Number	2004	2575.507658	4674.679808	1040.60661
1	Deaths	1	Global	1	Male	20	75-79 years	976	Diabetes mellitus type 2	102	Alcohol use	3	Rate	2004	5.052683595	9.093581089	2.080194102
1	Deaths	1	Global	2	Female	20	75-79 years	976	Diabetes mellitus type 2	102	Alcohol use	3	Rate	2004	1.172912275	2.294345641	0.386300965
1	Deaths	1	Global	3	Both	20	75-79 years	976	Diabetes mellitus type 2	102	Alcohol use	3	Rate	2004	2.854241598	5.180596347	1.153226108
1	Deaths	1	Global	1	Male	20	75-79 years	976	Diabetes mellitus type 2	102	Alcohol use	1	Number	2005	2052.315968	3707.048401	840.0099121
1	Deaths	1	Global	2	Female	20	75-79 years	976	Diabetes mellitus type 2	102	Alcohol use	1	Number	2005	599.3073554	1158.93527	196.0916839
1	Deaths	1	Global	3	Both	20	75-79 years	976	Diabetes mellitus type 2	102	Alcohol use	1	Number	2005	2651.623323	4822.628558	1063.886088
1	Deaths	1	Global	1	Male	20	75-79 years	976	Diabetes mellitus type 2	102	Alcohol use	3	Rate	2005	5.069265485	9.156490914	2.07484292
1	Deaths	1	Global	2	Female	20	75-79 years	976	Diabetes mellitus type 2	102	Alcohol use	3	Rate	2005	1.144638895	2.213492584	0.374522632
1	Deaths	1	Global	3	Both	20	75-79 years	976	Diabetes mellitus type 2	102	Alcohol use	3	Rate	2005	2.856022074	5.194377909	1.145895092
1	Deaths	1	Global	1	Male	20	75-79 years	976	Diabetes mellitus type 2	102	Alcohol use	1	Number	2006	2106.078818	3811.664613	851.0656215
1	Deaths	1	Global	2	Female	20	75-79 years	976	Diabetes mellitus type 2	102	Alcohol use	1	Number	2006	584.9521064	1130.166374	189.3365752
1	Deaths	1	Global	3	Both	20	75-79 years	976	Diabetes mellitus type 2	102	Alcohol use	1	Number	2006	2691.030925	4890.142285	1065.021185
1	Deaths	1	Global	1	Male	20	75-79 years	976	Diabetes mellitus type 2	102	Alcohol use	3	Rate	2006	5.037350635	9.116796101	2.035591409
1	Deaths	1	Global	2	Female	20	75-79 years	976	Diabetes mellitus type 2	102	Alcohol use	3	Rate	2006	1.091879158	2.109583153	0.353418097
1	Deaths	1	Global	3	Both	20	75-79 years	976	Diabetes mellitus type 2	102	Alcohol use	3	Rate	2006	2.821312741	5.126890444	1.116582426
1	Deaths	1	Global	1	Male	20	75-79 years	976	Diabetes mellitus type 2	102	Alcohol use	1	Number	2007	2160.110442	3894.042291	879.0798
1	Deaths	1	Global	2	Female	20	75-79 years	976	Diabetes mellitus type 2	102	Alcohol use	1	Number	2007	575.6885193	1115.705379	185.4962713
1	Deaths	1	Global	3	Both	20	75-79 years	976	Diabetes mellitus type 2	102	Alcohol use	1	Number	2007	2735.798961	4960.713273	1074.679574
1	Deaths	1	Global	1	Male	20	75-79 years	976	Diabetes mellitus type 2	102	Alcohol use	3	Rate	2007	5.030156327	9.067888885	2.04707534
1	Deaths	1	Global	2	Female	20	75-79 years	976	Diabetes mellitus type 2	102	Alcohol use	3	Rate	2007	1.054286225	2.043245214	0.339708292
1	Deaths	1	Global	3	Both	20	75-79 years	976	Diabetes mellitus type 2	102	Alcohol use	3	Rate	2007	2.804573192	5.085418796	1.101695544
1	Deaths	1	Global	1	Male	20	75-79 years	976	Diabetes mellitus type 2	102	Alcohol use	1	Number	2008	2234.575697	4005.127021	897.9245737
1	Deaths	1	Global	2	Female	20	75-79 years	976	Diabetes mellitus type 2	102	Alcohol use	1	Number	2008	564.831975	1112.659954	181.9564176
1	Deaths	1	Global	3	Both	20	75-79 years	976	Diabetes mellitus type 2	102	Alcohol use	1	Number	2008	2799.407672	5076.602459	1104.599702
1	Deaths	1	Global	1	Male	20	75-79 years	976	Diabetes mellitus type 2	102	Alcohol use	3	Rate	2008	5.083178133	9.11080082	2.042584892
1	Deaths	1	Global	2	Female	20	75-79 years	976	Diabetes mellitus type 2	102	Alcohol use	3	Rate	2008	1.015323671	2.000081509	0.327078965
1	Deaths	1	Global	3	Both	20	75-79 years	976	Diabetes mellitus type 2	102	Alcohol use	3	Rate	2008	2.810905997	5.097454164	1.109136749
1	Deaths	1	Global	1	Male	20	75-79 years	976	Diabetes mellitus type 2	102	Alcohol use	1	Number	2009	2307.789146	4162.576316	920.7123746
1	Deaths	1	Global	2	Female	20	75-79 years	976	Diabetes mellitus type 2	102	Alcohol use	1	Number	2009	554.0823353	1090.006912	176.6781817
1	Deaths	1	Global	3	Both	20	75-79 years	976	Diabetes mellitus type 2	102	Alcohol use	1	Number	2009	2861.871481	5250.81266	1134.75762
1	Deaths	1	Global	1	Male	20	75-79 years	976	Diabetes mellitus type 2	102	Alcohol use	3	Rate	2009	5.127472344	9.248459713	2.045649294
1	Deaths	1	Global	2	Female	20	75-79 years	976	Diabetes mellitus type 2	102	Alcohol use	3	Rate	2009	0.97803134	1.924011746	0.31186123
1	Deaths	1	Global	3	Both	20	75-79 years	976	Diabetes mellitus type 2	102	Alcohol use	3	Rate	2009	2.815108592	5.165014549	1.116215717
1	Deaths	1	Global	1	Male	20	75-79 years	976	Diabetes mellitus type 2	102	Alcohol use	1	Number	2010	2370.787446	4241.757393	942.7430477
1	Deaths	1	Global	2	Female	20	75-79 years	976	Diabetes mellitus type 2	102	Alcohol use	1	Number	2010	537.383359	1064.883482	170.8886131
1	Deaths	1	Global	3	Both	20	75-79 years	976	Diabetes mellitus type 2	102	Alcohol use	1	Number	2010	2908.170805	5294.29192	1134.428053
1	Deaths	1	Global	1	Male	20	75-79 years	976	Diabetes mellitus type 2	102	Alcohol use	3	Rate	2010	5.139500176	9.195473388	2.043720987
1	Deaths	1	Global	2	Female	20	75-79 years	976	Diabetes mellitus type 2	102	Alcohol use	3	Rate	2010	0.928237223	1.839402858	0.295180655
1	Deaths	1	Global	3	Both	20	75-79 years	976	Diabetes mellitus type 2	102	Alcohol use	3	Rate	2010	2.795736205	5.089606008	1.090569224
1	Deaths	1	Global	1	Male	20	75-79 years	976	Diabetes mellitus type 2	102	Alcohol use	1	Number	2011	2415.017047	4318.848022	964.6080717
1	Deaths	1	Global	2	Female	20	75-79 years	976	Diabetes mellitus type 2	102	Alcohol use	1	Number	2011	519.6443168	1030.681256	164.6335974
1	Deaths	1	Global	3	Both	20	75-79 years	976	Diabetes mellitus type 2	102	Alcohol use	1	Number	2011	2934.661364	5342.154168	1145.945408
1	Deaths	1	Global	1	Male	20	75-79 years	976	Diabetes mellitus type 2	102	Alcohol use	3	Rate	2011	5.096733042	9.114641839	2.035741254
1	Deaths	1	Global	2	Female	20	75-79 years	976	Diabetes mellitus type 2	102	Alcohol use	3	Rate	2011	0.874851365	1.73521171	0.277170216
1	Deaths	1	Global	3	Both	20	75-79 years	976	Diabetes mellitus type 2	102	Alcohol use	3	Rate	2011	2.748282717	5.002877046	1.073167078
1	Deaths	1	Global	1	Male	20	75-79 years	976	Diabetes mellitus type 2	102	Alcohol use	1	Number	2012	2476.092119	4430.693203	997.2725801
1	Deaths	1	Global	2	Female	20	75-79 years	976	Diabetes mellitus type 2	102	Alcohol use	1	Number	2012	510.9793116	1011.813191	162.5580636
1	Deaths	1	Global	3	Both	20	75-79 years	976	Diabetes mellitus type 2	102	Alcohol use	1	Number	2012	2987.071431	5453.125864	1171.137646
1	Deaths	1	Global	1	Male	20	75-79 years	976	Diabetes mellitus type 2	102	Alcohol use	3	Rate	2012	5.077502595	9.085629754	2.045018468
1	Deaths	1	Global	2	Female	20	75-79 years	976	Diabetes mellitus type 2	102	Alcohol use	3	Rate	2012	0.835256442	1.653928969	0.265720484
1	Deaths	1	Global	3	Both	20	75-79 years	976	Diabetes mellitus type 2	102	Alcohol use	3	Rate	2012	2.716945044	4.959989619	1.065229505
1	Deaths	1	Global	1	Male	20	75-79 years	976	Diabetes mellitus type 2	102	Alcohol use	1	Number	2013	2569.217013	4546.913368	1040.697276
1	Deaths	1	Global	2	Female	20	75-79 years	976	Diabetes mellitus type 2	102	Alcohol use	1	Number	2013	505.5539924	998.7620292	157.6222918
1	Deaths	1	Global	3	Both	20	75-79 years	976	Diabetes mellitus type 2	102	Alcohol use	1	Number	2013	3074.771005	5487.925795	1216.310457
1	Deaths	1	Global	1	Male	20	75-79 years	976	Diabetes mellitus type 2	102	Alcohol use	3	Rate	2013	5.12432736	9.068861238	2.07568045
1	Deaths	1	Global	2	Female	20	75-79 years	976	Diabetes mellitus type 2	102	Alcohol use	3	Rate	2013	0.803393965	1.587168529	0.250483232
1	Deaths	1	Global	3	Both	20	75-79 years	976	Diabetes mellitus type 2	102	Alcohol use	3	Rate	2013	2.719473748	4.853782641	1.07576283
1	Deaths	1	Global	1	Male	20	75-79 years	976	Diabetes mellitus type 2	102	Alcohol use	1	Number	2014	2659.049228	4726.461103	1085.048075
1	Deaths	1	Global	2	Female	20	75-79 years	976	Diabetes mellitus type 2	102	Alcohol use	1	Number	2014	509.3347799	1007.782256	159.843682
1	Deaths	1	Global	3	Both	20	75-79 years	976	Diabetes mellitus type 2	102	Alcohol use	1	Number	2014	3168.384008	5720.394068	1262.740032
1	Deaths	1	Global	1	Male	20	75-79 years	976	Diabetes mellitus type 2	102	Alcohol use	3	Rate	2014	5.169265354	9.188371305	2.109363513
1	Deaths	1	Global	2	Female	20	75-79 years	976	Diabetes mellitus type 2	102	Alcohol use	3	Rate	2014	0.789494477	1.562113088	0.247765731
1	Deaths	1	Global	3	Both	20	75-79 years	976	Diabetes mellitus type 2	102	Alcohol use	3	Rate	2014	2.732457662	4.933346009	1.089004258
1	Deaths	1	Global	1	Male	20	75-79 years	976	Diabetes mellitus type 2	102	Alcohol use	1	Number	2015	2772.230197	4967.670266	1119.710634
1	Deaths	1	Global	2	Female	20	75-79 years	976	Diabetes mellitus type 2	102	Alcohol use	1	Number	2015	523.7993219	1048.086308	162.3295262
1	Deaths	1	Global	3	Both	20	75-79 years	976	Diabetes mellitus type 2	102	Alcohol use	1	Number	2015	3296.029519	5987.181772	1290.518649
1	Deaths	1	Global	1	Male	20	75-79 years	976	Diabetes mellitus type 2	102	Alcohol use	3	Rate	2015	5.256967489	9.420170486	2.123302173
1	Deaths	1	Global	2	Female	20	75-79 years	976	Diabetes mellitus type 2	102	Alcohol use	3	Rate	2015	0.79308669	1.586911754	0.245783798
1	Deaths	1	Global	3	Both	20	75-79 years	976	Diabetes mellitus type 2	102	Alcohol use	3	Rate	2015	2.774901454	5.040561474	1.08647755
1	Deaths	1	Global	1	Male	20	75-79 years	976	Diabetes mellitus type 2	102	Alcohol use	1	Number	2016	2898.529922	5122.75319	1189.153443
1	Deaths	1	Global	2	Female	20	75-79 years	976	Diabetes mellitus type 2	102	Alcohol use	1	Number	2016	533.7474721	1063.671077	167.4536632
1	Deaths	1	Global	3	Both	20	75-79 years	976	Diabetes mellitus type 2	102	Alcohol use	1	Number	2016	3432.277394	6107.260767	1375.60597
1	Deaths	1	Global	1	Male	20	75-79 years	976	Diabetes mellitus type 2	102	Alcohol use	3	Rate	2016	5.367077284	9.485571312	2.201901862
1	Deaths	1	Global	2	Female	20	75-79 years	976	Diabetes mellitus type 2	102	Alcohol use	3	Rate	2016	0.792912474	1.580144374	0.248762018
1	Deaths	1	Global	3	Both	20	75-79 years	976	Diabetes mellitus type 2	102	Alcohol use	3	Rate	2016	2.829098221	5.03398723	1.133860687
1	Deaths	1	Global	1	Male	20	75-79 years	976	Diabetes mellitus type 2	102	Alcohol use	1	Number	2017	3007.516598	5363.717594	1227.3679
1	Deaths	1	Global	2	Female	20	75-79 years	976	Diabetes mellitus type 2	102	Alcohol use	1	Number	2017	541.3265959	1083.519831	169.7497143
1	Deaths	1	Global	3	Both	20	75-79 years	976	Diabetes mellitus type 2	102	Alcohol use	1	Number	2017	3548.843194	6409.546704	1404.274202
1	Deaths	1	Global	1	Male	20	75-79 years	976	Diabetes mellitus type 2	102	Alcohol use	3	Rate	2017	5.453679266	9.726295593	2.22564719
1	Deaths	1	Global	2	Female	20	75-79 years	976	Diabetes mellitus type 2	102	Alcohol use	3	Rate	2017	0.792922415	1.587114263	0.248645373
1	Deaths	1	Global	3	Both	20	75-79 years	976	Diabetes mellitus type 2	102	Alcohol use	3	Rate	2017	2.875504486	5.193433267	1.137834654
1	Deaths	1	Global	1	Male	20	75-79 years	976	Diabetes mellitus type 2	102	Alcohol use	1	Number	2018	3119.272325	5583.268833	1272.211925
1	Deaths	1	Global	2	Female	20	75-79 years	976	Diabetes mellitus type 2	102	Alcohol use	1	Number	2018	549.866387	1094.29554	174.2967565
1	Deaths	1	Global	3	Both	20	75-79 years	976	Diabetes mellitus type 2	102	Alcohol use	1	Number	2018	3669.138712	6632.958562	1488.215752
1	Deaths	1	Global	1	Male	20	75-79 years	976	Diabetes mellitus type 2	102	Alcohol use	3	Rate	2018	5.531206895	9.900454928	2.255932359
1	Deaths	1	Global	2	Female	20	75-79 years	976	Diabetes mellitus type 2	102	Alcohol use	3	Rate	2018	0.795998233	1.584125411	0.252315678
1	Deaths	1	Global	3	Both	20	75-79 years	976	Diabetes mellitus type 2	102	Alcohol use	3	Rate	2018	2.924247754	5.2863671	1.186085321
1	Deaths	1	Global	1	Male	20	75-79 years	976	Diabetes mellitus type 2	102	Alcohol use	1	Number	2019	3233.633059	5819.05469	1312.059165
1	Deaths	1	Global	2	Female	20	75-79 years	976	Diabetes mellitus type 2	102	Alcohol use	1	Number	2019	553.4299419	1095.831764	173.158859
1	Deaths	1	Global	3	Both	20	75-79 years	976	Diabetes mellitus type 2	102	Alcohol use	1	Number	2019	3787.063001	6855.682351	1529.876264
1	Deaths	1	Global	1	Male	20	75-79 years	976	Diabetes mellitus type 2	102	Alcohol use	3	Rate	2019	5.6101077	10.09561782	2.276322974
1	Deaths	1	Global	2	Female	20	75-79 years	976	Diabetes mellitus type 2	102	Alcohol use	3	Rate	2019	0.790271402	1.564795179	0.247262542
1	Deaths	1	Global	3	Both	20	75-79 years	976	Diabetes mellitus type 2	102	Alcohol use	3	Rate	2019	2.966295648	5.369855404	1.198307317
1	Deaths	1	Global	1	Male	20	75-79 years	976	Diabetes mellitus type 2	102	Alcohol use	1	Number	2020	3303.666974	5917.730768	1331.904631
1	Deaths	1	Global	2	Female	20	75-79 years	976	Diabetes mellitus type 2	102	Alcohol use	1	Number	2020	553.4270802	1101.67946	174.7312809
1	Deaths	1	Global	3	Both	20	75-79 years	976	Diabetes mellitus type 2	102	Alcohol use	1	Number	2020	3857.094054	6991.821123	1553.240808
1	Deaths	1	Global	1	Male	20	75-79 years	976	Diabetes mellitus type 2	102	Alcohol use	3	Rate	2020	5.636443122	10.09634238	2.272385429
1	Deaths	1	Global	2	Female	20	75-79 years	976	Diabetes mellitus type 2	102	Alcohol use	3	Rate	2020	0.782253619	1.557192944	0.246977753
1	Deaths	1	Global	3	Both	20	75-79 years	976	Diabetes mellitus type 2	102	Alcohol use	3	Rate	2020	2.981665192	5.40491608	1.200708095
1	Deaths	1	Global	1	Male	20	75-79 years	976	Diabetes mellitus type 2	102	Alcohol use	1	Number	2021	3351.855362	6041.258538	1359.033341
1	Deaths	1	Global	2	Female	20	75-79 years	976	Diabetes mellitus type 2	102	Alcohol use	1	Number	2021	560.6667997	1113.81655	176.6129174
1	Deaths	1	Global	3	Both	20	75-79 years	976	Diabetes mellitus type 2	102	Alcohol use	1	Number	2021	3912.522162	7108.272377	1570.568213
1	Deaths	1	Global	1	Male	20	75-79 years	976	Diabetes mellitus type 2	102	Alcohol use	3	Rate	2021	5.606354027	10.10468247	2.273135688
1	Deaths	1	Global	2	Female	20	75-79 years	976	Diabetes mellitus type 2	102	Alcohol use	3	Rate	2021	0.777648863	1.544871525	0.24496338
1	Deaths	1	Global	3	Both	20	75-79 years	976	Diabetes mellitus type 2	102	Alcohol use	3	Rate	2021	2.966629887	5.38977478	1.190867274
1	Deaths	1	Global	1	Male	21	80+ years	976	Diabetes mellitus type 2	102	Alcohol use	1	Number	1990	1346.742683	2327.27809	600.5843351
1	Deaths	1	Global	2	Female	21	80+ years	976	Diabetes mellitus type 2	102	Alcohol use	1	Number	1990	942.1094596	1769.908151	338.9990686
1	Deaths	1	Global	3	Both	21	80+ years	976	Diabetes mellitus type 2	102	Alcohol use	1	Number	1990	2288.852143	4184.446184	976.1609837
1	Deaths	1	Global	1	Male	21	80+ years	976	Diabetes mellitus type 2	102	Alcohol use	3	Rate	1990	6.778897453	11.71447205	3.023071646
1	Deaths	1	Global	2	Female	21	80+ years	976	Diabetes mellitus type 2	102	Alcohol use	3	Rate	1990	2.622537664	4.926869952	0.943667232
1	Deaths	1	Global	3	Both	21	80+ years	976	Diabetes mellitus type 2	102	Alcohol use	3	Rate	1990	4.102600667	7.500314846	1.749697426
1	Deaths	1	Global	1	Male	21	80+ years	976	Diabetes mellitus type 2	102	Alcohol use	1	Number	1991	1411.973447	2436.157804	631.7154036
1	Deaths	1	Global	2	Female	21	80+ years	976	Diabetes mellitus type 2	102	Alcohol use	1	Number	1991	967.3604224	1817.961909	344.8945346
1	Deaths	1	Global	3	Both	21	80+ years	976	Diabetes mellitus type 2	102	Alcohol use	1	Number	1991	2379.333869	4382.817487	1015.49277
1	Deaths	1	Global	1	Male	21	80+ years	976	Diabetes mellitus type 2	102	Alcohol use	3	Rate	1991	6.845137236	11.81030319	3.062507047
1	Deaths	1	Global	2	Female	21	80+ years	976	Diabetes mellitus type 2	102	Alcohol use	3	Rate	1991	2.59300422	4.873036762	0.924487878
1	Deaths	1	Global	3	Both	21	80+ years	976	Diabetes mellitus type 2	102	Alcohol use	3	Rate	1991	4.106977159	7.565197782	1.752845897
1	Deaths	1	Global	1	Male	21	80+ years	976	Diabetes mellitus type 2	102	Alcohol use	1	Number	1992	1462.096089	2528.830741	647.4594754
1	Deaths	1	Global	2	Female	21	80+ years	976	Diabetes mellitus type 2	102	Alcohol use	1	Number	1992	990.4913093	1851.171101	351.9690259
1	Deaths	1	Global	3	Both	21	80+ years	976	Diabetes mellitus type 2	102	Alcohol use	1	Number	1992	2452.587398	4534.928235	1046.513117
1	Deaths	1	Global	1	Male	21	80+ years	976	Diabetes mellitus type 2	102	Alcohol use	3	Rate	1992	6.834680394	11.8212134	3.026599015
1	Deaths	1	Global	2	Female	21	80+ years	976	Diabetes mellitus type 2	102	Alcohol use	3	Rate	1992	2.563970157	4.791912268	0.911101461
1	Deaths	1	Global	3	Both	21	80+ years	976	Diabetes mellitus type 2	102	Alcohol use	3	Rate	1992	4.086047544	7.55525874	1.743506614
1	Deaths	1	Global	1	Male	21	80+ years	976	Diabetes mellitus type 2	102	Alcohol use	1	Number	1993	1532.712271	2640.663128	682.9620666
1	Deaths	1	Global	2	Female	21	80+ years	976	Diabetes mellitus type 2	102	Alcohol use	1	Number	1993	1041.532108	1953.372732	378.0097538
1	Deaths	1	Global	3	Both	21	80+ years	976	Diabetes mellitus type 2	102	Alcohol use	1	Number	1993	2574.244379	4767.711214	1091.070295
1	Deaths	1	Global	1	Male	21	80+ years	976	Diabetes mellitus type 2	102	Alcohol use	3	Rate	1993	6.923757579	11.92873032	3.085160779
1	Deaths	1	Global	2	Female	21	80+ years	976	Diabetes mellitus type 2	102	Alcohol use	3	Rate	1993	2.606777507	4.888959316	0.946094044
1	Deaths	1	Global	3	Both	21	80+ years	976	Diabetes mellitus type 2	102	Alcohol use	3	Rate	1993	4.145870067	7.678490578	1.757189687
1	Deaths	1	Global	1	Male	21	80+ years	976	Diabetes mellitus type 2	102	Alcohol use	1	Number	1994	1592.11708	2771.818564	712.8559131
1	Deaths	1	Global	2	Female	21	80+ years	976	Diabetes mellitus type 2	102	Alcohol use	1	Number	1994	1057.178057	1990.79838	387.2590908
1	Deaths	1	Global	3	Both	21	80+ years	976	Diabetes mellitus type 2	102	Alcohol use	1	Number	1994	2649.295137	4913.01985	1113.232419
1	Deaths	1	Global	1	Male	21	80+ years	976	Diabetes mellitus type 2	102	Alcohol use	3	Rate	1994	6.974421123	12.14221629	3.122733498
1	Deaths	1	Global	2	Female	21	80+ years	976	Diabetes mellitus type 2	102	Alcohol use	3	Rate	1994	2.569556542	4.838796046	0.941264457
1	Deaths	1	Global	3	Both	21	80+ years	976	Diabetes mellitus type 2	102	Alcohol use	3	Rate	1994	4.141440488	7.680148219	1.740231109
1	Deaths	1	Global	1	Male	21	80+ years	976	Diabetes mellitus type 2	102	Alcohol use	1	Number	1995	1658.223781	2909.14676	737.9847315
1	Deaths	1	Global	2	Female	21	80+ years	976	Diabetes mellitus type 2	102	Alcohol use	1	Number	1995	1065.306056	2025.867935	387.8430905
1	Deaths	1	Global	3	Both	21	80+ years	976	Diabetes mellitus type 2	102	Alcohol use	1	Number	1995	2723.529837	5039.980497	1141.196056
1	Deaths	1	Global	1	Male	21	80+ years	976	Diabetes mellitus type 2	102	Alcohol use	3	Rate	1995	7.077292038	12.41622599	3.149715692
1	Deaths	1	Global	2	Female	21	80+ years	976	Diabetes mellitus type 2	102	Alcohol use	3	Rate	1995	2.527958421	4.807360172	0.920346975
1	Deaths	1	Global	3	Both	21	80+ years	976	Diabetes mellitus type 2	102	Alcohol use	3	Rate	1995	4.15354799	7.686275573	1.740393118
1	Deaths	1	Global	1	Male	21	80+ years	976	Diabetes mellitus type 2	102	Alcohol use	1	Number	1996	1703.267475	3010.328224	752.9376566
1	Deaths	1	Global	2	Female	21	80+ years	976	Diabetes mellitus type 2	102	Alcohol use	1	Number	1996	1071.510153	2073.875205	394.3781705
1	Deaths	1	Global	3	Both	21	80+ years	976	Diabetes mellitus type 2	102	Alcohol use	1	Number	1996	2774.777628	5140.159024	1158.54432
1	Deaths	1	Global	1	Male	21	80+ years	976	Diabetes mellitus type 2	102	Alcohol use	3	Rate	1996	7.120191127	12.58411413	3.147515055
1	Deaths	1	Global	2	Female	21	80+ years	976	Diabetes mellitus type 2	102	Alcohol use	3	Rate	1996	2.501237656	4.841069161	0.920601198
1	Deaths	1	Global	3	Both	21	80+ years	976	Diabetes mellitus type 2	102	Alcohol use	3	Rate	1996	4.156294519	7.699361045	1.735364795
1	Deaths	1	Global	1	Male	21	80+ years	976	Diabetes mellitus type 2	102	Alcohol use	1	Number	1997	1714.191434	3025.303067	753.1535843
1	Deaths	1	Global	2	Female	21	80+ years	976	Diabetes mellitus type 2	102	Alcohol use	1	Number	1997	1066.447946	2084.463602	385.0235324
1	Deaths	1	Global	3	Both	21	80+ years	976	Diabetes mellitus type 2	102	Alcohol use	1	Number	1997	2780.63938	5196.414341	1166.905267
1	Deaths	1	Global	1	Male	21	80+ years	976	Diabetes mellitus type 2	102	Alcohol use	3	Rate	1997	7.026094798	12.40005388	3.087011389
1	Deaths	1	Global	2	Female	21	80+ years	976	Diabetes mellitus type 2	102	Alcohol use	3	Rate	1997	2.453744521	4.796053256	0.885884198
1	Deaths	1	Global	3	Both	21	80+ years	976	Diabetes mellitus type 2	102	Alcohol use	3	Rate	1997	4.097638352	7.657600926	1.719588599
1	Deaths	1	Global	1	Male	21	80+ years	976	Diabetes mellitus type 2	102	Alcohol use	1	Number	1998	1745.979107	3073.463169	764.9082186
1	Deaths	1	Global	2	Female	21	80+ years	976	Diabetes mellitus type 2	102	Alcohol use	1	Number	1998	1053.234607	2043.218893	370.5772615
1	Deaths	1	Global	3	Both	21	80+ years	976	Diabetes mellitus type 2	102	Alcohol use	1	Number	1998	2799.213714	5237.257552	1180.622055
1	Deaths	1	Global	1	Male	21	80+ years	976	Diabetes mellitus type 2	102	Alcohol use	3	Rate	1998	7.010484957	12.3406215	3.071272467
1	Deaths	1	Global	2	Female	21	80+ years	976	Diabetes mellitus type 2	102	Alcohol use	3	Rate	1998	2.386838632	4.630339487	0.839801615
1	Deaths	1	Global	3	Both	21	80+ years	976	Diabetes mellitus type 2	102	Alcohol use	3	Rate	1998	4.054949944	7.58670805	1.710252887
1	Deaths	1	Global	1	Male	21	80+ years	976	Diabetes mellitus type 2	102	Alcohol use	1	Number	1999	1795.998352	3151.726094	783.9354149
1	Deaths	1	Global	2	Female	21	80+ years	976	Diabetes mellitus type 2	102	Alcohol use	1	Number	1999	1073.843084	2089.476347	370.2928939
1	Deaths	1	Global	3	Both	21	80+ years	976	Diabetes mellitus type 2	102	Alcohol use	1	Number	1999	2869.841435	5364.397281	1204.757759
1	Deaths	1	Global	1	Male	21	80+ years	976	Diabetes mellitus type 2	102	Alcohol use	3	Rate	1999	7.034205645	12.34404779	3.070360792
1	Deaths	1	Global	2	Female	21	80+ years	976	Diabetes mellitus type 2	102	Alcohol use	3	Rate	1999	2.38153223	4.633968725	0.821222835
1	Deaths	1	Global	3	Both	21	80+ years	976	Diabetes mellitus type 2	102	Alcohol use	3	Rate	1999	4.063619844	7.595845183	1.705905239
1	Deaths	1	Global	1	Male	21	80+ years	976	Diabetes mellitus type 2	102	Alcohol use	1	Number	2000	1882.572674	3332.15861	820.8891509
1	Deaths	1	Global	2	Female	21	80+ years	976	Diabetes mellitus type 2	102	Alcohol use	1	Number	2000	1104.777462	2152.074977	373.713837
1	Deaths	1	Global	3	Both	21	80+ years	976	Diabetes mellitus type 2	102	Alcohol use	1	Number	2000	2987.350136	5588.627139	1252.529417
1	Deaths	1	Global	1	Male	21	80+ years	976	Diabetes mellitus type 2	102	Alcohol use	3	Rate	2000	7.120346693	12.60303247	3.104801972
1	Deaths	1	Global	2	Female	21	80+ years	976	Diabetes mellitus type 2	102	Alcohol use	3	Rate	2000	2.377483487	4.631270004	0.804232985
1	Deaths	1	Global	3	Both	21	80+ years	976	Diabetes mellitus type 2	102	Alcohol use	3	Rate	2000	4.097441488	7.665346095	1.717966012
1	Deaths	1	Global	1	Male	21	80+ years	976	Diabetes mellitus type 2	102	Alcohol use	1	Number	2001	2008.552165	3523.984701	868.9755988
1	Deaths	1	Global	2	Female	21	80+ years	976	Diabetes mellitus type 2	102	Alcohol use	1	Number	2001	1163.887189	2262.280361	391.4217281
1	Deaths	1	Global	3	Both	21	80+ years	976	Diabetes mellitus type 2	102	Alcohol use	1	Number	2001	3172.439354	5925.70138	1317.829371
1	Deaths	1	Global	1	Male	21	80+ years	976	Diabetes mellitus type 2	102	Alcohol use	3	Rate	2001	7.305176404	12.81685899	3.16049548
1	Deaths	1	Global	2	Female	21	80+ years	976	Diabetes mellitus type 2	102	Alcohol use	3	Rate	2001	2.418981476	4.701842531	0.81351691
1	Deaths	1	Global	3	Both	21	80+ years	976	Diabetes mellitus type 2	102	Alcohol use	3	Rate	2001	4.195811164	7.837225942	1.742937395
1	Deaths	1	Global	1	Male	21	80+ years	976	Diabetes mellitus type 2	102	Alcohol use	1	Number	2002	2156.44347	3791.770802	931.7147333
1	Deaths	1	Global	2	Female	21	80+ years	976	Diabetes mellitus type 2	102	Alcohol use	1	Number	2002	1233.005821	2394.447652	414.3088459
1	Deaths	1	Global	3	Both	21	80+ years	976	Diabetes mellitus type 2	102	Alcohol use	1	Number	2002	3389.449292	6317.277846	1397.466852
1	Deaths	1	Global	1	Male	21	80+ years	976	Diabetes mellitus type 2	102	Alcohol use	3	Rate	2002	7.532385122	13.24452895	3.25444849
1	Deaths	1	Global	2	Female	21	80+ years	976	Diabetes mellitus type 2	102	Alcohol use	3	Rate	2002	2.47258511	4.801660713	0.830826477
1	Deaths	1	Global	3	Both	21	80+ years	976	Diabetes mellitus type 2	102	Alcohol use	3	Rate	2002	4.317988047	8.047894476	1.780302534
1	Deaths	1	Global	1	Male	21	80+ years	976	Diabetes mellitus type 2	102	Alcohol use	1	Number	2003	2311.059527	4061.034371	1004.128264
1	Deaths	1	Global	2	Female	21	80+ years	976	Diabetes mellitus type 2	102	Alcohol use	1	Number	2003	1284.881328	2514.723821	428.0666594
1	Deaths	1	Global	3	Both	21	80+ years	976	Diabetes mellitus type 2	102	Alcohol use	1	Number	2003	3595.940855	6663.069136	1479.934919
1	Deaths	1	Global	1	Male	21	80+ years	976	Diabetes mellitus type 2	102	Alcohol use	3	Rate	2003	7.759412354	13.6349756	3.371373677
1	Deaths	1	Global	2	Female	21	80+ years	976	Diabetes mellitus type 2	102	Alcohol use	3	Rate	2003	2.484503291	4.862581059	0.827728601
1	Deaths	1	Global	3	Both	21	80+ years	976	Diabetes mellitus type 2	102	Alcohol use	3	Rate	2003	4.412209628	8.175567668	1.815876112
1	Deaths	1	Global	1	Male	21	80+ years	976	Diabetes mellitus type 2	102	Alcohol use	1	Number	2004	2405.783527	4246.727184	1043.813814
1	Deaths	1	Global	2	Female	21	80+ years	976	Diabetes mellitus type 2	102	Alcohol use	1	Number	2004	1292.421438	2547.704788	429.7625093
1	Deaths	1	Global	3	Both	21	80+ years	976	Diabetes mellitus type 2	102	Alcohol use	1	Number	2004	3698.204966	6823.448405	1510.866938
1	Deaths	1	Global	1	Male	21	80+ years	976	Diabetes mellitus type 2	102	Alcohol use	3	Rate	2004	7.755434132	13.69001516	3.364903446
1	Deaths	1	Global	2	Female	21	80+ years	976	Diabetes mellitus type 2	102	Alcohol use	3	Rate	2004	2.407890638	4.74658987	0.800683966
1	Deaths	1	Global	3	Both	21	80+ years	976	Diabetes mellitus type 2	102	Alcohol use	3	Rate	2004	4.366495255	8.056491015	1.783890665
1	Deaths	1	Global	1	Male	21	80+ years	976	Diabetes mellitus type 2	102	Alcohol use	1	Number	2005	2532.101132	4486.253184	1094.501454
1	Deaths	1	Global	2	Female	21	80+ years	976	Diabetes mellitus type 2	102	Alcohol use	1	Number	2005	1323.939136	2630.64118	437.0467758
1	Deaths	1	Global	3	Both	21	80+ years	976	Diabetes mellitus type 2	102	Alcohol use	1	Number	2005	3856.040268	7089.926379	1562.053085
1	Deaths	1	Global	1	Male	21	80+ years	976	Diabetes mellitus type 2	102	Alcohol use	3	Rate	2005	7.806254821	13.83074124	3.374255926
1	Deaths	1	Global	2	Female	21	80+ years	976	Diabetes mellitus type 2	102	Alcohol use	3	Rate	2005	2.371852232	4.712824017	0.78297434
1	Deaths	1	Global	3	Both	21	80+ years	976	Diabetes mellitus type 2	102	Alcohol use	3	Rate	2005	4.369172957	8.033400185	1.769919301
1	Deaths	1	Global	1	Male	21	80+ years	976	Diabetes mellitus type 2	102	Alcohol use	1	Number	2006	2629.104019	4665.140924	1123.689777
1	Deaths	1	Global	2	Female	21	80+ years	976	Diabetes mellitus type 2	102	Alcohol use	1	Number	2006	1326.845317	2604.412064	438.789343
1	Deaths	1	Global	3	Both	21	80+ years	976	Diabetes mellitus type 2	102	Alcohol use	1	Number	2006	3955.949335	7278.67585	1594.974037
1	Deaths	1	Global	1	Male	21	80+ years	976	Diabetes mellitus type 2	102	Alcohol use	3	Rate	2006	7.731808804	13.71949433	3.304606608
1	Deaths	1	Global	2	Female	21	80+ years	976	Diabetes mellitus type 2	102	Alcohol use	3	Rate	2006	2.284641743	4.484432694	0.755533774
1	Deaths	1	Global	3	Both	21	80+ years	976	Diabetes mellitus type 2	102	Alcohol use	3	Rate	2006	4.29618705	7.904689943	1.732152316
1	Deaths	1	Global	1	Male	21	80+ years	976	Diabetes mellitus type 2	102	Alcohol use	1	Number	2007	2770.778109	4903.469502	1194.845034
1	Deaths	1	Global	2	Female	21	80+ years	976	Diabetes mellitus type 2	102	Alcohol use	1	Number	2007	1344.30617	2622.455676	442.561735
1	Deaths	1	Global	3	Both	21	80+ years	976	Diabetes mellitus type 2	102	Alcohol use	1	Number	2007	4115.084279	7566.407817	1654.33232
1	Deaths	1	Global	1	Male	21	80+ years	976	Diabetes mellitus type 2	102	Alcohol use	3	Rate	2007	7.752010301	13.71879833	3.342906088
1	Deaths	1	Global	2	Female	21	80+ years	976	Diabetes mellitus type 2	102	Alcohol use	3	Rate	2007	2.223658668	4.33788554	0.732055138
1	Deaths	1	Global	3	Both	21	80+ years	976	Diabetes mellitus type 2	102	Alcohol use	3	Rate	2007	4.277749829	7.865501057	1.719726576
1	Deaths	1	Global	1	Male	21	80+ years	976	Diabetes mellitus type 2	102	Alcohol use	1	Number	2008	2947.787908	5225.315841	1260.323819
1	Deaths	1	Global	2	Female	21	80+ years	976	Diabetes mellitus type 2	102	Alcohol use	1	Number	2008	1372.677116	2671.302895	449.218704
1	Deaths	1	Global	3	Both	21	80+ years	976	Diabetes mellitus type 2	102	Alcohol use	1	Number	2008	4320.465024	7939.453833	1727.08663
1	Deaths	1	Global	1	Male	21	80+ years	976	Diabetes mellitus type 2	102	Alcohol use	3	Rate	2008	7.847747094	13.91109486	3.355296547
1	Deaths	1	Global	2	Female	21	80+ years	976	Diabetes mellitus type 2	102	Alcohol use	3	Rate	2008	2.183150209	4.248526769	0.714451997
1	Deaths	1	Global	3	Both	21	80+ years	976	Diabetes mellitus type 2	102	Alcohol use	3	Rate	2008	4.301615358	7.904814956	1.71955156
1	Deaths	1	Global	1	Male	21	80+ years	976	Diabetes mellitus type 2	102	Alcohol use	1	Number	2009	3111.314653	5532.700851	1326.739198
1	Deaths	1	Global	2	Female	21	80+ years	976	Diabetes mellitus type 2	102	Alcohol use	1	Number	2009	1386.157061	2699.237658	450.825015
1	Deaths	1	Global	3	Both	21	80+ years	976	Diabetes mellitus type 2	102	Alcohol use	1	Number	2009	4497.471714	8253.525582	1795.005684
1	Deaths	1	Global	1	Male	21	80+ years	976	Diabetes mellitus type 2	102	Alcohol use	3	Rate	2009	7.894685163	14.03873802	3.366483121
1	Deaths	1	Global	2	Female	21	80+ years	976	Diabetes mellitus type 2	102	Alcohol use	3	Rate	2009	2.120897834	4.129984591	0.689787489
1	Deaths	1	Global	3	Both	21	80+ years	976	Diabetes mellitus type 2	102	Alcohol use	3	Rate	2009	4.292818813	7.87795725	1.713325766
1	Deaths	1	Global	1	Male	21	80+ years	976	Diabetes mellitus type 2	102	Alcohol use	1	Number	2010	3274.574533	5829.644103	1381.24462
1	Deaths	1	Global	2	Female	21	80+ years	976	Diabetes mellitus type 2	102	Alcohol use	1	Number	2010	1379.619381	2697.616384	441.0015884
1	Deaths	1	Global	3	Both	21	80+ years	976	Diabetes mellitus type 2	102	Alcohol use	1	Number	2010	4654.193914	8575.045471	1852.85714
1	Deaths	1	Global	1	Male	21	80+ years	976	Diabetes mellitus type 2	102	Alcohol use	3	Rate	2010	7.935327744	14.12706784	3.347191716
1	Deaths	1	Global	2	Female	21	80+ years	976	Diabetes mellitus type 2	102	Alcohol use	3	Rate	2010	2.033921886	3.976996177	0.65015235
1	Deaths	1	Global	3	Both	21	80+ years	976	Diabetes mellitus type 2	102	Alcohol use	3	Rate	2010	4.266134569	7.860071709	1.698368835
1	Deaths	1	Global	1	Male	21	80+ years	976	Diabetes mellitus type 2	102	Alcohol use	1	Number	2011	3394.67321	6043.456155	1429.032583
1	Deaths	1	Global	2	Female	21	80+ years	976	Diabetes mellitus type 2	102	Alcohol use	1	Number	2011	1368.971018	2726.308853	433.7085634
1	Deaths	1	Global	3	Both	21	80+ years	976	Diabetes mellitus type 2	102	Alcohol use	1	Number	2011	4763.644228	8788.087639	1889.776559
1	Deaths	1	Global	1	Male	21	80+ years	976	Diabetes mellitus type 2	102	Alcohol use	3	Rate	2011	7.874852392	14.01941283	3.31502326
1	Deaths	1	Global	2	Female	21	80+ years	976	Diabetes mellitus type 2	102	Alcohol use	3	Rate	2011	1.947588213	3.878626295	0.617022329
1	Deaths	1	Global	3	Both	21	80+ years	976	Diabetes mellitus type 2	102	Alcohol use	3	Rate	2011	4.200805677	7.749749283	1.66649391
1	Deaths	1	Global	1	Male	21	80+ years	976	Diabetes mellitus type 2	102	Alcohol use	1	Number	2012	3534.721346	6306.774812	1489.897127
1	Deaths	1	Global	2	Female	21	80+ years	976	Diabetes mellitus type 2	102	Alcohol use	1	Number	2012	1367.583155	2756.495387	427.3822552
1	Deaths	1	Global	3	Both	21	80+ years	976	Diabetes mellitus type 2	102	Alcohol use	1	Number	2012	4902.304501	9066.906267	1935.665697
1	Deaths	1	Global	1	Male	21	80+ years	976	Diabetes mellitus type 2	102	Alcohol use	3	Rate	2012	7.864366826	14.03188137	3.314857492
1	Deaths	1	Global	2	Female	21	80+ years	976	Diabetes mellitus type 2	102	Alcohol use	3	Rate	2012	1.882875706	3.795117088	0.588415895
1	Deaths	1	Global	3	Both	21	80+ years	976	Diabetes mellitus type 2	102	Alcohol use	3	Rate	2012	4.169380659	7.711349553	1.646272098
1	Deaths	1	Global	1	Male	21	80+ years	976	Diabetes mellitus type 2	102	Alcohol use	1	Number	2013	3741.614337	6652.386739	1586.748335
1	Deaths	1	Global	2	Female	21	80+ years	976	Diabetes mellitus type 2	102	Alcohol use	1	Number	2013	1348.880971	2731.732158	418.5118397
1	Deaths	1	Global	3	Both	21	80+ years	976	Diabetes mellitus type 2	102	Alcohol use	1	Number	2013	5090.495308	9394.921815	2014.966076
1	Deaths	1	Global	1	Male	21	80+ years	976	Diabetes mellitus type 2	102	Alcohol use	3	Rate	2013	8.005051491	14.23254606	3.394791922
1	Deaths	1	Global	2	Female	21	80+ years	976	Diabetes mellitus type 2	102	Alcohol use	3	Rate	2013	1.798735059	3.642769457	0.558086247
1	Deaths	1	Global	3	Both	21	80+ years	976	Diabetes mellitus type 2	102	Alcohol use	3	Rate	2013	4.181750823	7.717760189	1.655258583
1	Deaths	1	Global	1	Male	21	80+ years	976	Diabetes mellitus type 2	102	Alcohol use	1	Number	2014	3975.685933	7104.311338	1669.398903
1	Deaths	1	Global	2	Female	21	80+ years	976	Diabetes mellitus type 2	102	Alcohol use	1	Number	2014	1343.145151	2742.796569	420.7759442
1	Deaths	1	Global	3	Both	21	80+ years	976	Diabetes mellitus type 2	102	Alcohol use	1	Number	2014	5318.831083	9816.894791	2108.666998
1	Deaths	1	Global	1	Male	21	80+ years	976	Diabetes mellitus type 2	102	Alcohol use	3	Rate	2014	8.202076248	14.65661631	3.444069105
1	Deaths	1	Global	2	Female	21	80+ years	976	Diabetes mellitus type 2	102	Alcohol use	3	Rate	2014	1.736747844	3.546560865	0.544082457
1	Deaths	1	Global	3	Both	21	80+ years	976	Diabetes mellitus type 2	102	Alcohol use	3	Rate	2014	4.227720024	7.803045826	1.676092651
1	Deaths	1	Global	1	Male	21	80+ years	976	Diabetes mellitus type 2	102	Alcohol use	1	Number	2015	4170.859448	7485.942745	1749.178592
1	Deaths	1	Global	2	Female	21	80+ years	976	Diabetes mellitus type 2	102	Alcohol use	1	Number	2015	1383.14828	2829.187756	436.0986358
1	Deaths	1	Global	3	Both	21	80+ years	976	Diabetes mellitus type 2	102	Alcohol use	1	Number	2015	5554.007728	10369.09493	2186.247291
1	Deaths	1	Global	1	Male	21	80+ years	976	Diabetes mellitus type 2	102	Alcohol use	3	Rate	2015	8.299845295	14.89672991	3.480796197
1	Deaths	1	Global	2	Female	21	80+ years	976	Diabetes mellitus type 2	102	Alcohol use	3	Rate	2015	1.732863707	3.544520029	0.546361883
1	Deaths	1	Global	3	Both	21	80+ years	976	Diabetes mellitus type 2	102	Alcohol use	3	Rate	2015	4.269984939	7.971879292	1.680812031
1	Deaths	1	Global	1	Male	21	80+ years	976	Diabetes mellitus type 2	102	Alcohol use	1	Number	2016	4336.9711	7747.598729	1816.867542
1	Deaths	1	Global	2	Female	21	80+ years	976	Diabetes mellitus type 2	102	Alcohol use	1	Number	2016	1408.1882	2890.271848	443.8413549
1	Deaths	1	Global	3	Both	21	80+ years	976	Diabetes mellitus type 2	102	Alcohol use	1	Number	2016	5745.1593	10578.96907	2287.933275
1	Deaths	1	Global	1	Male	21	80+ years	976	Diabetes mellitus type 2	102	Alcohol use	3	Rate	2016	8.308854323	14.84300165	3.480790484
1	Deaths	1	Global	2	Female	21	80+ years	976	Diabetes mellitus type 2	102	Alcohol use	3	Rate	2016	1.706302168	3.502143478	0.537802735
1	Deaths	1	Global	3	Both	21	80+ years	976	Diabetes mellitus type 2	102	Alcohol use	3	Rate	2016	4.264340143	7.85223179	1.698216743
1	Deaths	1	Global	1	Male	21	80+ years	976	Diabetes mellitus type 2	102	Alcohol use	1	Number	2017	4549.587006	8131.795042	1906.62621
1	Deaths	1	Global	2	Female	21	80+ years	976	Diabetes mellitus type 2	102	Alcohol use	1	Number	2017	1431.472815	2945.758058	452.5071736
1	Deaths	1	Global	3	Both	21	80+ years	976	Diabetes mellitus type 2	102	Alcohol use	1	Number	2017	5981.059821	11153.29002	2417.694565
1	Deaths	1	Global	1	Male	21	80+ years	976	Diabetes mellitus type 2	102	Alcohol use	3	Rate	2017	8.391529806	14.9987681	3.516695174
1	Deaths	1	Global	2	Female	21	80+ years	976	Diabetes mellitus type 2	102	Alcohol use	3	Rate	2017	1.67728756	3.451608227	0.530212411
1	Deaths	1	Global	3	Both	21	80+ years	976	Diabetes mellitus type 2	102	Alcohol use	3	Rate	2017	4.285626305	7.991699555	1.732357765
1	Deaths	1	Global	1	Male	21	80+ years	976	Diabetes mellitus type 2	102	Alcohol use	1	Number	2018	4759.750954	8495.517611	2000.585066
1	Deaths	1	Global	2	Female	21	80+ years	976	Diabetes mellitus type 2	102	Alcohol use	1	Number	2018	1449.520062	2999.134498	464.213544
1	Deaths	1	Global	3	Both	21	80+ years	976	Diabetes mellitus type 2	102	Alcohol use	1	Number	2018	6209.271017	11535.00941	2483.107174
1	Deaths	1	Global	1	Male	21	80+ years	976	Diabetes mellitus type 2	102	Alcohol use	3	Rate	2018	8.462065301	15.10365258	3.55671581
1	Deaths	1	Global	2	Female	21	80+ years	976	Diabetes mellitus type 2	102	Alcohol use	3	Rate	2018	1.64382413	3.401160002	0.526440058
1	Deaths	1	Global	3	Both	21	80+ years	976	Diabetes mellitus type 2	102	Alcohol use	3	Rate	2018	4.299219905	7.986693114	1.719271676
1	Deaths	1	Global	1	Male	21	80+ years	976	Diabetes mellitus type 2	102	Alcohol use	1	Number	2019	4962.162314	8799.328138	2087.660163
1	Deaths	1	Global	2	Female	21	80+ years	976	Diabetes mellitus type 2	102	Alcohol use	1	Number	2019	1466.009901	3033.709086	471.0683333
1	Deaths	1	Global	3	Both	21	80+ years	976	Diabetes mellitus type 2	102	Alcohol use	1	Number	2019	6428.172214	11789.26413	2590.668821
1	Deaths	1	Global	1	Male	21	80+ years	976	Diabetes mellitus type 2	102	Alcohol use	3	Rate	2019	8.511775614	15.09380426	3.581038617
1	Deaths	1	Global	2	Female	21	80+ years	976	Diabetes mellitus type 2	102	Alcohol use	3	Rate	2019	1.611893196	3.335594822	0.517944552
1	Deaths	1	Global	3	Both	21	80+ years	976	Diabetes mellitus type 2	102	Alcohol use	3	Rate	2019	4.307064301	7.89915344	1.735824247
1	Deaths	1	Global	1	Male	21	80+ years	976	Diabetes mellitus type 2	102	Alcohol use	1	Number	2020	5127.784213	9147.21349	2115.385757
1	Deaths	1	Global	2	Female	21	80+ years	976	Diabetes mellitus type 2	102	Alcohol use	1	Number	2020	1497.026552	3094.366896	487.0077208
1	Deaths	1	Global	3	Both	21	80+ years	976	Diabetes mellitus type 2	102	Alcohol use	1	Number	2020	6624.810765	12209.8605	2646.052844
1	Deaths	1	Global	1	Male	21	80+ years	976	Diabetes mellitus type 2	102	Alcohol use	3	Rate	2020	8.541734308	15.23719877	3.523756529
1	Deaths	1	Global	2	Female	21	80+ years	976	Diabetes mellitus type 2	102	Alcohol use	3	Rate	2020	1.601556527	3.310431263	0.521013066
1	Deaths	1	Global	3	Both	21	80+ years	976	Diabetes mellitus type 2	102	Alcohol use	3	Rate	2020	4.315687321	7.954029483	1.723752891
1	Deaths	1	Global	1	Male	21	80+ years	976	Diabetes mellitus type 2	102	Alcohol use	1	Number	2021	5190.172633	9260.374221	2163.701963
1	Deaths	1	Global	2	Female	21	80+ years	976	Diabetes mellitus type 2	102	Alcohol use	1	Number	2021	1491.961064	3078.683829	485.7737753
1	Deaths	1	Global	3	Both	21	80+ years	976	Diabetes mellitus type 2	102	Alcohol use	1	Number	2021	6682.133697	12260.61834	2664.727041
1	Deaths	1	Global	1	Male	21	80+ years	976	Diabetes mellitus type 2	102	Alcohol use	3	Rate	2021	8.474434366	15.12019717	3.532859419
1	Deaths	1	Global	2	Female	21	80+ years	976	Diabetes mellitus type 2	102	Alcohol use	3	Rate	2021	1.563909214	3.227149905	0.509199671
1	Deaths	1	Global	3	Both	21	80+ years	976	Diabetes mellitus type 2	102	Alcohol use	3	Rate	2021	4.265794463	7.827032529	1.701129964
1	Deaths	1	Global	1	Male	22	All ages	976	Diabetes mellitus type 2	102	Alcohol use	1	Number	1990	7570.378684	13958.3406	2660.720402
1	Deaths	1	Global	2	Female	22	All ages	976	Diabetes mellitus type 2	102	Alcohol use	1	Number	1990	2644.874244	5444.743392	677.876319
1	Deaths	1	Global	3	Both	22	All ages	976	Diabetes mellitus type 2	102	Alcohol use	1	Number	1990	10215.25293	19579.54158	3342.135236
1	Deaths	1	Global	1	Male	22	All ages	976	Diabetes mellitus type 2	102	Alcohol use	3	Rate	1990	0.281872787	0.519719889	0.099068317
1	Deaths	1	Global	2	Female	22	All ages	976	Diabetes mellitus type 2	102	Alcohol use	3	Rate	1990	0.099886469	0.205626484	0.025600715
1	Deaths	1	Global	3	Both	22	All ages	976	Diabetes mellitus type 2	102	Alcohol use	3	Rate	1990	0.191525575	0.367096437	0.062661627
1	Deaths	1	Global	1	Male	22	All ages	976	Diabetes mellitus type 2	102	Alcohol use	1	Number	1991	7837.274536	14653.14552	2768.589101
1	Deaths	1	Global	2	Female	22	All ages	976	Diabetes mellitus type 2	102	Alcohol use	1	Number	1991	2665.009535	5520.578884	657.6625383
1	Deaths	1	Global	3	Both	22	All ages	976	Diabetes mellitus type 2	102	Alcohol use	1	Number	1991	10502.28407	20350.94691	3445.187985
1	Deaths	1	Global	1	Male	22	All ages	976	Diabetes mellitus type 2	102	Alcohol use	3	Rate	1991	0.287230078	0.537026502	0.101466659
1	Deaths	1	Global	2	Female	22	All ages	976	Diabetes mellitus type 2	102	Alcohol use	3	Rate	1991	0.099146778	0.205382984	0.024467125
1	Deaths	1	Global	3	Both	22	All ages	976	Diabetes mellitus type 2	102	Alcohol use	3	Rate	1991	0.193893789	0.375720384	0.063605264
1	Deaths	1	Global	1	Male	22	All ages	976	Diabetes mellitus type 2	102	Alcohol use	1	Number	1992	8092.230091	14955.46975	2871.983866
1	Deaths	1	Global	2	Female	22	All ages	976	Diabetes mellitus type 2	102	Alcohol use	1	Number	1992	2682.953058	5584.789898	659.9068586
1	Deaths	1	Global	3	Both	22	All ages	976	Diabetes mellitus type 2	102	Alcohol use	1	Number	1992	10775.18315	20988.23283	3521.758464
1	Deaths	1	Global	1	Male	22	All ages	976	Diabetes mellitus type 2	102	Alcohol use	3	Rate	1992	0.292123345	0.53988107	0.103676431
1	Deaths	1	Global	2	Female	22	All ages	976	Diabetes mellitus type 2	102	Alcohol use	3	Rate	1992	0.098382398	0.204791143	0.024198418
1	Deaths	1	Global	3	Both	22	All ages	976	Diabetes mellitus type 2	102	Alcohol use	3	Rate	1992	0.196011936	0.381798072	0.064064498
1	Deaths	1	Global	1	Male	22	All ages	976	Diabetes mellitus type 2	102	Alcohol use	1	Number	1993	8430.632808	15550.03669	2974.039473
1	Deaths	1	Global	2	Female	22	All ages	976	Diabetes mellitus type 2	102	Alcohol use	1	Number	1993	2752.935861	5758.166505	687.9158784
1	Deaths	1	Global	3	Both	22	All ages	976	Diabetes mellitus type 2	102	Alcohol use	1	Number	1993	11183.56867	21719.65036	3682.947647
1	Deaths	1	Global	1	Male	22	All ages	976	Diabetes mellitus type 2	102	Alcohol use	3	Rate	1993	0.300000184	0.553340891	0.105829824
1	Deaths	1	Global	2	Female	22	All ages	976	Diabetes mellitus type 2	102	Alcohol use	3	Rate	1993	0.099554358	0.208232447	0.024877087
1	Deaths	1	Global	3	Both	22	All ages	976	Diabetes mellitus type 2	102	Alcohol use	3	Rate	1993	0.200585282	0.389557423	0.066056293
1	Deaths	1	Global	1	Male	22	All ages	976	Diabetes mellitus type 2	102	Alcohol use	1	Number	1994	8730.693815	16164.76887	3099.440609
1	Deaths	1	Global	2	Female	22	All ages	976	Diabetes mellitus type 2	102	Alcohol use	1	Number	1994	2764.733885	5821.510925	676.5733358
1	Deaths	1	Global	3	Both	22	All ages	976	Diabetes mellitus type 2	102	Alcohol use	1	Number	1994	11495.4277	22407.92762	3797.633722
1	Deaths	1	Global	1	Male	22	All ages	976	Diabetes mellitus type 2	102	Alcohol use	3	Rate	1994	0.306527521	0.567531817	0.108818825
1	Deaths	1	Global	2	Female	22	All ages	976	Diabetes mellitus type 2	102	Alcohol use	3	Rate	1994	0.098662926	0.207747771	0.024144351
1	Deaths	1	Global	3	Both	22	All ages	976	Diabetes mellitus type 2	102	Alcohol use	3	Rate	1994	0.203442366	0.396568264	0.067209295
1	Deaths	1	Global	1	Male	22	All ages	976	Diabetes mellitus type 2	102	Alcohol use	1	Number	1995	9070.128003	16969.2983	3208.301417
1	Deaths	1	Global	2	Female	22	All ages	976	Diabetes mellitus type 2	102	Alcohol use	1	Number	1995	2769.600245	5839.1505	650.9156365
1	Deaths	1	Global	3	Both	22	All ages	976	Diabetes mellitus type 2	102	Alcohol use	1	Number	1995	11839.72825	23146.71716	3888.470375
1	Deaths	1	Global	1	Male	22	All ages	976	Diabetes mellitus type 2	102	Alcohol use	3	Rate	1995	0.314343621	0.588105336	0.111190171
1	Deaths	1	Global	2	Female	22	All ages	976	Diabetes mellitus type 2	102	Alcohol use	3	Rate	1995	0.097567753	0.205702175	0.022930521
1	Deaths	1	Global	3	Both	22	All ages	976	Diabetes mellitus type 2	102	Alcohol use	3	Rate	1995	0.206841397	0.404375778	0.067932019
1	Deaths	1	Global	1	Male	22	All ages	976	Diabetes mellitus type 2	102	Alcohol use	1	Number	1996	9297.941042	17335.23266	3299.103863
1	Deaths	1	Global	2	Female	22	All ages	976	Diabetes mellitus type 2	102	Alcohol use	1	Number	1996	2776.341142	5857.334809	648.8783084
1	Deaths	1	Global	3	Both	22	All ages	976	Diabetes mellitus type 2	102	Alcohol use	1	Number	1996	12074.28218	23521.89964	3952.225793
1	Deaths	1	Global	1	Male	22	All ages	976	Diabetes mellitus type 2	102	Alcohol use	3	Rate	1996	0.318119205	0.593106626	0.112875345
1	Deaths	1	Global	2	Female	22	All ages	976	Diabetes mellitus type 2	102	Alcohol use	3	Rate	1996	0.096547932	0.20369023	0.0225649
1	Deaths	1	Global	3	Both	22	All ages	976	Diabetes mellitus type 2	102	Alcohol use	3	Rate	1996	0.208234927	0.405662299	0.068160694
1	Deaths	1	Global	1	Male	22	All ages	976	Diabetes mellitus type 2	102	Alcohol use	1	Number	1997	9377.830834	17628.8394	3284.58186
1	Deaths	1	Global	2	Female	22	All ages	976	Diabetes mellitus type 2	102	Alcohol use	1	Number	1997	2771.739025	5872.179244	651.7424541
1	Deaths	1	Global	3	Both	22	All ages	976	Diabetes mellitus type 2	102	Alcohol use	1	Number	1997	12149.56986	23639.33225	3906.711679
1	Deaths	1	Global	1	Male	22	All ages	976	Diabetes mellitus type 2	102	Alcohol use	3	Rate	1997	0.316808264	0.595549451	0.11096198
1	Deaths	1	Global	2	Female	22	All ages	976	Diabetes mellitus type 2	102	Alcohol use	3	Rate	1997	0.095151333	0.201586686	0.022373738
1	Deaths	1	Global	3	Both	22	All ages	976	Diabetes mellitus type 2	102	Alcohol use	3	Rate	1997	0.206868924	0.402503403	0.066519
1	Deaths	1	Global	1	Male	22	All ages	976	Diabetes mellitus type 2	102	Alcohol use	1	Number	1998	9534.119018	17989.55521	3312.899756
1	Deaths	1	Global	2	Female	22	All ages	976	Diabetes mellitus type 2	102	Alcohol use	1	Number	1998	2754.647058	5865.03589	649.3402033
1	Deaths	1	Global	3	Both	22	All ages	976	Diabetes mellitus type 2	102	Alcohol use	1	Number	1998	12288.76608	24000.04387	3949.126251
1	Deaths	1	Global	1	Male	22	All ages	976	Diabetes mellitus type 2	102	Alcohol use	3	Rate	1998	0.318084736	0.600181612	0.110527553
1	Deaths	1	Global	2	Female	22	All ages	976	Diabetes mellitus type 2	102	Alcohol use	3	Rate	1998	0.093361086	0.198779048	0.022007577
1	Deaths	1	Global	3	Both	22	All ages	976	Diabetes mellitus type 2	102	Alcohol use	3	Rate	1998	0.206607423	0.403505705	0.066395502
1	Deaths	1	Global	1	Male	22	All ages	976	Diabetes mellitus type 2	102	Alcohol use	1	Number	1999	9813.124068	18664.69803	3384.604082
1	Deaths	1	Global	2	Female	22	All ages	976	Diabetes mellitus type 2	102	Alcohol use	1	Number	1999	2809.902757	6001.06781	677.6465661
1	Deaths	1	Global	3	Both	22	All ages	976	Diabetes mellitus type 2	102	Alcohol use	1	Number	1999	12623.02682	24574.65524	4007.75953
1	Deaths	1	Global	1	Male	22	All ages	976	Diabetes mellitus type 2	102	Alcohol use	3	Rate	1999	0.323375236	0.615064183	0.111534017
1	Deaths	1	Global	2	Female	22	All ages	976	Diabetes mellitus type 2	102	Alcohol use	3	Rate	1999	0.094030445	0.200819433	0.022676731
1	Deaths	1	Global	3	Both	22	All ages	976	Diabetes mellitus type 2	102	Alcohol use	3	Rate	1999	0.209584427	0.408021398	0.066542201
1	Deaths	1	Global	1	Male	22	All ages	976	Diabetes mellitus type 2	102	Alcohol use	1	Number	2000	10096.85565	19182.44692	3486.185375
1	Deaths	1	Global	2	Female	22	All ages	976	Diabetes mellitus type 2	102	Alcohol use	1	Number	2000	2836.879381	6038.334557	689.0402835
1	Deaths	1	Global	3	Both	22	All ages	976	Diabetes mellitus type 2	102	Alcohol use	1	Number	2000	12933.73503	25081.52116	4105.703336
1	Deaths	1	Global	1	Male	22	All ages	976	Diabetes mellitus type 2	102	Alcohol use	3	Rate	2000	0.328653462	0.624390188	0.113475614
1	Deaths	1	Global	2	Female	22	All ages	976	Diabetes mellitus type 2	102	Alcohol use	3	Rate	2000	0.0937319	0.199509565	0.022766232
1	Deaths	1	Global	3	Both	22	All ages	976	Diabetes mellitus type 2	102	Alcohol use	3	Rate	2000	0.212070925	0.41125486	0.067320098
1	Deaths	1	Global	1	Male	22	All ages	976	Diabetes mellitus type 2	102	Alcohol use	1	Number	2001	10472.3033	20076.81704	3535.895481
1	Deaths	1	Global	2	Female	22	All ages	976	Diabetes mellitus type 2	102	Alcohol use	1	Number	2001	2904.001163	6210.811711	723.1841771
1	Deaths	1	Global	3	Both	22	All ages	976	Diabetes mellitus type 2	102	Alcohol use	1	Number	2001	13376.30446	26012.71436	4198.34845
1	Deaths	1	Global	1	Male	22	All ages	976	Diabetes mellitus type 2	102	Alcohol use	3	Rate	2001	0.336677772	0.645456671	0.113676751
1	Deaths	1	Global	2	Female	22	All ages	976	Diabetes mellitus type 2	102	Alcohol use	3	Rate	2001	0.09472492	0.202588983	0.023589372
1	Deaths	1	Global	3	Both	22	All ages	976	Diabetes mellitus type 2	102	Alcohol use	3	Rate	2001	0.216578125	0.421176486	0.067976207
1	Deaths	1	Global	1	Male	22	All ages	976	Diabetes mellitus type 2	102	Alcohol use	1	Number	2002	11010.09766	21135.60394	3734.45451
1	Deaths	1	Global	2	Female	22	All ages	976	Diabetes mellitus type 2	102	Alcohol use	1	Number	2002	3005.151685	6429.898812	746.8574515
1	Deaths	1	Global	3	Both	22	All ages	976	Diabetes mellitus type 2	102	Alcohol use	1	Number	2002	14015.24935	27225.89211	4430.039193
1	Deaths	1	Global	1	Male	22	All ages	976	Diabetes mellitus type 2	102	Alcohol use	3	Rate	2002	0.349569343	0.671053011	0.118568504
1	Deaths	1	Global	2	Female	22	All ages	976	Diabetes mellitus type 2	102	Alcohol use	3	Rate	2002	0.096760547	0.207031322	0.024047483
1	Deaths	1	Global	3	Both	22	All ages	976	Diabetes mellitus type 2	102	Alcohol use	3	Rate	2002	0.224051162	0.435239689	0.070819677
1	Deaths	1	Global	1	Male	22	All ages	976	Diabetes mellitus type 2	102	Alcohol use	1	Number	2003	11599.06068	22223.27572	3956.399351
1	Deaths	1	Global	2	Female	22	All ages	976	Diabetes mellitus type 2	102	Alcohol use	1	Number	2003	3086.465374	6607.379914	763.9172896
1	Deaths	1	Global	3	Both	22	All ages	976	Diabetes mellitus type 2	102	Alcohol use	1	Number	2003	14685.52605	28469.28265	4719.833572
1	Deaths	1	Global	1	Male	22	All ages	976	Diabetes mellitus type 2	102	Alcohol use	3	Rate	2003	0.363668459	0.696772321	0.124046049
1	Deaths	1	Global	2	Female	22	All ages	976	Diabetes mellitus type 2	102	Alcohol use	3	Rate	2003	0.098087061	0.209980802	0.024277091
1	Deaths	1	Global	3	Both	22	All ages	976	Diabetes mellitus type 2	102	Alcohol use	3	Rate	2003	0.231774774	0.449317344	0.074490921
1	Deaths	1	Global	1	Male	22	All ages	976	Diabetes mellitus type 2	102	Alcohol use	1	Number	2004	11946.9805	22968.65767	4081.685477
1	Deaths	1	Global	2	Female	22	All ages	976	Diabetes mellitus type 2	102	Alcohol use	1	Number	2004	3078.930319	6594.274199	766.7303643
1	Deaths	1	Global	3	Both	22	All ages	976	Diabetes mellitus type 2	102	Alcohol use	1	Number	2004	15025.91082	29294.91133	4834.542023
1	Deaths	1	Global	1	Male	22	All ages	976	Diabetes mellitus type 2	102	Alcohol use	3	Rate	2004	0.369878924	0.711110426	0.126369122
1	Deaths	1	Global	2	Female	22	All ages	976	Diabetes mellitus type 2	102	Alcohol use	3	Rate	2004	0.09656659	0.206820715	0.024047487
1	Deaths	1	Global	3	Both	22	All ages	976	Diabetes mellitus type 2	102	Alcohol use	3	Rate	2004	0.234107827	0.456422784	0.075323496
1	Deaths	1	Global	1	Male	22	All ages	976	Diabetes mellitus type 2	102	Alcohol use	1	Number	2005	12408.22612	23834.72334	4285.865528
1	Deaths	1	Global	2	Female	22	All ages	976	Diabetes mellitus type 2	102	Alcohol use	1	Number	2005	3126.021891	6702.964148	775.3738004
1	Deaths	1	Global	3	Both	22	All ages	976	Diabetes mellitus type 2	102	Alcohol use	1	Number	2005	15534.24801	30144.62427	5028.817041
1	Deaths	1	Global	1	Male	22	All ages	976	Diabetes mellitus type 2	102	Alcohol use	3	Rate	2005	0.379308551	0.728606513	0.131015137
1	Deaths	1	Global	2	Female	22	All ages	976	Diabetes mellitus type 2	102	Alcohol use	3	Rate	2005	0.096748731	0.207453209	0.023997411
1	Deaths	1	Global	3	Both	22	All ages	976	Diabetes mellitus type 2	102	Alcohol use	3	Rate	2005	0.238902137	0.463595995	0.077338481
1	Deaths	1	Global	1	Male	22	All ages	976	Diabetes mellitus type 2	102	Alcohol use	1	Number	2006	12705.30668	24578.66491	4330.643756
1	Deaths	1	Global	2	Female	22	All ages	976	Diabetes mellitus type 2	102	Alcohol use	1	Number	2006	3111.441933	6655.929484	766.9554707
1	Deaths	1	Global	3	Both	22	All ages	976	Diabetes mellitus type 2	102	Alcohol use	1	Number	2006	15816.74861	30849.59871	5048.813441
1	Deaths	1	Global	1	Male	22	All ages	976	Diabetes mellitus type 2	102	Alcohol use	3	Rate	2006	0.38340157	0.741697855	0.130683631
1	Deaths	1	Global	2	Female	22	All ages	976	Diabetes mellitus type 2	102	Alcohol use	3	Rate	2006	0.095009291	0.203241826	0.023419333
1	Deaths	1	Global	3	Both	22	All ages	976	Diabetes mellitus type 2	102	Alcohol use	3	Rate	2006	0.240057998	0.468218412	0.076628141
1	Deaths	1	Global	1	Male	22	All ages	976	Diabetes mellitus type 2	102	Alcohol use	1	Number	2007	13200.54131	25629.81356	4596.418567
1	Deaths	1	Global	2	Female	22	All ages	976	Diabetes mellitus type 2	102	Alcohol use	1	Number	2007	3130.744942	6746.776037	765.4951317
1	Deaths	1	Global	3	Both	22	All ages	976	Diabetes mellitus type 2	102	Alcohol use	1	Number	2007	16331.28626	31907.37201	5247.938116
1	Deaths	1	Global	1	Male	22	All ages	976	Diabetes mellitus type 2	102	Alcohol use	3	Rate	2007	0.393149007	0.763327466	0.136894189
1	Deaths	1	Global	2	Female	22	All ages	976	Diabetes mellitus type 2	102	Alcohol use	3	Rate	2007	0.094306882	0.203231954	0.023058876
1	Deaths	1	Global	3	Both	22	All ages	976	Diabetes mellitus type 2	102	Alcohol use	3	Rate	2007	0.244576075	0.477842325	0.078592714
1	Deaths	1	Global	1	Male	22	All ages	976	Diabetes mellitus type 2	102	Alcohol use	1	Number	2008	13886.74821	26754.62596	4782.326667
1	Deaths	1	Global	2	Female	22	All ages	976	Diabetes mellitus type 2	102	Alcohol use	1	Number	2008	3167.895634	6865.275863	757.1184353
1	Deaths	1	Global	3	Both	22	All ages	976	Diabetes mellitus type 2	102	Alcohol use	1	Number	2008	17054.64385	33099.87998	5455.481591
1	Deaths	1	Global	1	Male	22	All ages	976	Diabetes mellitus type 2	102	Alcohol use	3	Rate	2008	0.408090192	0.786238813	0.140538345
1	Deaths	1	Global	2	Female	22	All ages	976	Diabetes mellitus type 2	102	Alcohol use	3	Rate	2008	0.094123569	0.203979027	0.022495277
1	Deaths	1	Global	3	Both	22	All ages	976	Diabetes mellitus type 2	102	Alcohol use	3	Rate	2008	0.25196932	0.489025413	0.080600568
1	Deaths	1	Global	1	Male	22	All ages	976	Diabetes mellitus type 2	102	Alcohol use	1	Number	2009	14544.92366	28177.60646	5025.094075
1	Deaths	1	Global	2	Female	22	All ages	976	Diabetes mellitus type 2	102	Alcohol use	1	Number	2009	3196.600254	6906.648239	755.6901462
1	Deaths	1	Global	3	Both	22	All ages	976	Diabetes mellitus type 2	102	Alcohol use	1	Number	2009	17741.52391	34662.83346	5729.594927
1	Deaths	1	Global	1	Male	22	All ages	976	Diabetes mellitus type 2	102	Alcohol use	3	Rate	2009	0.42174986	0.817048054	0.145709443
1	Deaths	1	Global	2	Female	22	All ages	976	Diabetes mellitus type 2	102	Alcohol use	3	Rate	2009	0.093677292	0.202401317	0.022145717
1	Deaths	1	Global	3	Both	22	All ages	976	Diabetes mellitus type 2	102	Alcohol use	3	Rate	2009	0.258582766	0.505210905	0.083508864
1	Deaths	1	Global	1	Male	22	All ages	976	Diabetes mellitus type 2	102	Alcohol use	1	Number	2010	15167.40607	29242.87834	5232.769277
1	Deaths	1	Global	2	Female	22	All ages	976	Diabetes mellitus type 2	102	Alcohol use	1	Number	2010	3190.55081	6913.079425	734.0514543
1	Deaths	1	Global	3	Both	22	All ages	976	Diabetes mellitus type 2	102	Alcohol use	1	Number	2010	18357.95688	35661.65716	5913.698663
1	Deaths	1	Global	1	Male	22	All ages	976	Diabetes mellitus type 2	102	Alcohol use	3	Rate	2010	0.434262098	0.837260745	0.14982083
1	Deaths	1	Global	2	Female	22	All ages	976	Diabetes mellitus type 2	102	Alcohol use	3	Rate	2010	0.092263883	0.199911423	0.021227193
1	Deaths	1	Global	3	Both	22	All ages	976	Diabetes mellitus type 2	102	Alcohol use	3	Rate	2010	0.264114535	0.513061561	0.085079935
1	Deaths	1	Global	1	Male	22	All ages	976	Diabetes mellitus type 2	102	Alcohol use	1	Number	2011	15700.88172	30243.5514	5471.282618
1	Deaths	1	Global	2	Female	22	All ages	976	Diabetes mellitus type 2	102	Alcohol use	1	Number	2011	3168.664101	6864.711607	726.1921821
1	Deaths	1	Global	3	Both	22	All ages	976	Diabetes mellitus type 2	102	Alcohol use	1	Number	2011	18869.54582	36488.32543	6300.906773
1	Deaths	1	Global	1	Male	22	All ages	976	Diabetes mellitus type 2	102	Alcohol use	3	Rate	2011	0.444128769	0.855495347	0.154765449
1	Deaths	1	Global	2	Female	22	All ages	976	Diabetes mellitus type 2	102	Alcohol use	3	Rate	2011	0.090465151	0.195987064	0.020732739
1	Deaths	1	Global	3	Both	22	All ages	976	Diabetes mellitus type 2	102	Alcohol use	3	Rate	2011	0.268115417	0.518458826	0.08952893
1	Deaths	1	Global	1	Male	22	All ages	976	Diabetes mellitus type 2	102	Alcohol use	1	Number	2012	16326.80112	31454.28867	5651.052668
1	Deaths	1	Global	2	Female	22	All ages	976	Diabetes mellitus type 2	102	Alcohol use	1	Number	2012	3181.134475	6911.353594	724.1675095
1	Deaths	1	Global	3	Both	22	All ages	976	Diabetes mellitus type 2	102	Alcohol use	1	Number	2012	19507.9356	37833.746	6456.285026
1	Deaths	1	Global	1	Male	22	All ages	976	Diabetes mellitus type 2	102	Alcohol use	3	Rate	2012	0.456225604	0.878938362	0.157909372
1	Deaths	1	Global	2	Female	22	All ages	976	Diabetes mellitus type 2	102	Alcohol use	3	Rate	2012	0.089668444	0.194814248	0.020412521
1	Deaths	1	Global	3	Both	22	All ages	976	Diabetes mellitus type 2	102	Alcohol use	3	Rate	2012	0.273744426	0.530900721	0.090597594
1	Deaths	1	Global	1	Male	22	All ages	976	Diabetes mellitus type 2	102	Alcohol use	1	Number	2013	17059.75345	32665.46761	6207.221979
1	Deaths	1	Global	2	Female	22	All ages	976	Diabetes mellitus type 2	102	Alcohol use	1	Number	2013	3188.936353	6952.700076	714.6504742
1	Deaths	1	Global	3	Both	22	All ages	976	Diabetes mellitus type 2	102	Alcohol use	1	Number	2013	20248.68981	39038.12568	6911.303292
1	Deaths	1	Global	1	Male	22	All ages	976	Diabetes mellitus type 2	102	Alcohol use	3	Rate	2013	0.470862474	0.901592331	0.171324158
1	Deaths	1	Global	2	Female	22	All ages	976	Diabetes mellitus type 2	102	Alcohol use	3	Rate	2013	0.088750878	0.193499702	0.019889345
1	Deaths	1	Global	3	Both	22	All ages	976	Diabetes mellitus type 2	102	Alcohol use	3	Rate	2013	0.280599736	0.540977607	0.095774586
1	Deaths	1	Global	1	Male	22	All ages	976	Diabetes mellitus type 2	102	Alcohol use	1	Number	2014	17959.51376	34669.9124	6615.34843
1	Deaths	1	Global	2	Female	22	All ages	976	Diabetes mellitus type 2	102	Alcohol use	1	Number	2014	3248.1603	7118.52809	718.461835
1	Deaths	1	Global	3	Both	22	All ages	976	Diabetes mellitus type 2	102	Alcohol use	1	Number	2014	21207.67406	41054.8012	7328.560182
1	Deaths	1	Global	1	Male	22	All ages	976	Diabetes mellitus type 2	102	Alcohol use	3	Rate	2014	0.489665433	0.945273791	0.180367214
1	Deaths	1	Global	2	Female	22	All ages	976	Diabetes mellitus type 2	102	Alcohol use	3	Rate	2014	0.089274098	0.195649264	0.019746572
1	Deaths	1	Global	3	Both	22	All ages	976	Diabetes mellitus type 2	102	Alcohol use	3	Rate	2014	0.290272569	0.561923131	0.100307086
1	Deaths	1	Global	1	Male	22	All ages	976	Diabetes mellitus type 2	102	Alcohol use	1	Number	2015	18959.40729	36342.54231	6961.343489
1	Deaths	1	Global	2	Female	22	All ages	976	Diabetes mellitus type 2	102	Alcohol use	1	Number	2015	3375.609324	7381.440161	757.1751571
1	Deaths	1	Global	3	Both	22	All ages	976	Diabetes mellitus type 2	102	Alcohol use	1	Number	2015	22335.01662	43309.13633	7698.878882
1	Deaths	1	Global	1	Male	22	All ages	976	Diabetes mellitus type 2	102	Alcohol use	3	Rate	2015	0.510652541	0.978849775	0.187496776
1	Deaths	1	Global	2	Female	22	All ages	976	Diabetes mellitus type 2	102	Alcohol use	3	Rate	2015	0.091638103	0.200384912	0.020555132
1	Deaths	1	Global	3	Both	22	All ages	976	Diabetes mellitus type 2	102	Alcohol use	3	Rate	2015	0.301971001	0.58554258	0.104089386
1	Deaths	1	Global	1	Male	22	All ages	976	Diabetes mellitus type 2	102	Alcohol use	1	Number	2016	20027.13995	38030.12959	7411.537593
1	Deaths	1	Global	2	Female	22	All ages	976	Diabetes mellitus type 2	102	Alcohol use	1	Number	2016	3494.336452	7600.122289	796.2278982
1	Deaths	1	Global	3	Both	22	All ages	976	Diabetes mellitus type 2	102	Alcohol use	1	Number	2016	23521.4764	44906.46577	8207.649019
1	Deaths	1	Global	1	Male	22	All ages	976	Diabetes mellitus type 2	102	Alcohol use	3	Rate	2016	0.532921799	1.011980999	0.197220869
1	Deaths	1	Global	2	Female	22	All ages	976	Diabetes mellitus type 2	102	Alcohol use	3	Rate	2016	0.093716527	0.20383185	0.021354473
1	Deaths	1	Global	3	Both	22	All ages	976	Diabetes mellitus type 2	102	Alcohol use	3	Rate	2016	0.314180518	0.5998236	0.109631019
1	Deaths	1	Global	1	Male	22	All ages	976	Diabetes mellitus type 2	102	Alcohol use	1	Number	2017	21055.88425	40027.28299	7851.267765
1	Deaths	1	Global	2	Female	22	All ages	976	Diabetes mellitus type 2	102	Alcohol use	1	Number	2017	3598.779665	7775.081507	826.4562922
1	Deaths	1	Global	3	Both	22	All ages	976	Diabetes mellitus type 2	102	Alcohol use	1	Number	2017	24654.66391	47303.06405	8747.554273
1	Deaths	1	Global	1	Male	22	All ages	976	Diabetes mellitus type 2	102	Alcohol use	3	Rate	2017	0.553719398	1.052621812	0.206469565
1	Deaths	1	Global	2	Female	22	All ages	976	Diabetes mellitus type 2	102	Alcohol use	3	Rate	2017	0.095384277	0.206075558	0.021904907
1	Deaths	1	Global	3	Both	22	All ages	976	Diabetes mellitus type 2	102	Alcohol use	3	Rate	2017	0.325450278	0.624417165	0.115470808
1	Deaths	1	Global	1	Male	22	All ages	976	Diabetes mellitus type 2	102	Alcohol use	1	Number	2018	22249.10337	42354.79948	8231.34721
1	Deaths	1	Global	2	Female	22	All ages	976	Diabetes mellitus type 2	102	Alcohol use	1	Number	2018	3714.12626	7966.578824	881.0848983
1	Deaths	1	Global	3	Both	22	All ages	976	Diabetes mellitus type 2	102	Alcohol use	1	Number	2018	25963.22963	50233.7754	9112.358521
1	Deaths	1	Global	1	Male	22	All ages	976	Diabetes mellitus type 2	102	Alcohol use	3	Rate	2018	0.578495769	1.101261111	0.214022087
1	Deaths	1	Global	2	Female	22	All ages	976	Diabetes mellitus type 2	102	Alcohol use	3	Rate	2018	0.09733035	0.208767783	0.023089226
1	Deaths	1	Global	3	Both	22	All ages	976	Diabetes mellitus type 2	102	Alcohol use	3	Rate	2018	0.338855884	0.655619914	0.118928822
1	Deaths	1	Global	1	Male	22	All ages	976	Diabetes mellitus type 2	102	Alcohol use	1	Number	2019	23287.86769	43931.29525	8658.14006
1	Deaths	1	Global	2	Female	22	All ages	976	Diabetes mellitus type 2	102	Alcohol use	1	Number	2019	3812.943772	8039.11679	908.5572905
1	Deaths	1	Global	3	Both	22	All ages	976	Diabetes mellitus type 2	102	Alcohol use	1	Number	2019	27100.81146	52237.49249	9599.934545
1	Deaths	1	Global	1	Male	22	All ages	976	Diabetes mellitus type 2	102	Alcohol use	3	Rate	2019	0.59900472	1.129989811	0.222702517
1	Deaths	1	Global	2	Female	22	All ages	976	Diabetes mellitus type 2	102	Alcohol use	3	Rate	2019	0.098843199	0.208398567	0.023552592
1	Deaths	1	Global	3	Both	22	All ages	976	Diabetes mellitus type 2	102	Alcohol use	3	Rate	2019	0.349898801	0.674438698	0.123944834
1	Deaths	1	Global	1	Male	22	All ages	976	Diabetes mellitus type 2	102	Alcohol use	1	Number	2020	24116.84393	45454.57067	8965.637114
1	Deaths	1	Global	2	Female	22	All ages	976	Diabetes mellitus type 2	102	Alcohol use	1	Number	2020	3930.476522	8276.36785	965.5382184
1	Deaths	1	Global	3	Both	22	All ages	976	Diabetes mellitus type 2	102	Alcohol use	1	Number	2020	28047.32045	54070.84912	9962.408319
1	Deaths	1	Global	1	Male	22	All ages	976	Diabetes mellitus type 2	102	Alcohol use	3	Rate	2020	0.614298198	1.157807421	0.228370459
1	Deaths	1	Global	2	Female	22	All ages	976	Diabetes mellitus type 2	102	Alcohol use	3	Rate	2020	0.100873383	0.212408144	0.024779974
1	Deaths	1	Global	3	Both	22	All ages	976	Diabetes mellitus type 2	102	Alcohol use	3	Rate	2020	0.35855301	0.69123415	0.12735803
1	Deaths	1	Global	1	Male	22	All ages	976	Diabetes mellitus type 2	102	Alcohol use	1	Number	2021	24619.53435	46549.46882	9107.733968
1	Deaths	1	Global	2	Female	22	All ages	976	Diabetes mellitus type 2	102	Alcohol use	1	Number	2021	4013.008618	8340.345384	1001.830061
1	Deaths	1	Global	3	Both	22	All ages	976	Diabetes mellitus type 2	102	Alcohol use	1	Number	2021	28632.54296	54905.25956	10094.25239
1	Deaths	1	Global	1	Male	22	All ages	976	Diabetes mellitus type 2	102	Alcohol use	3	Rate	2021	0.621800969	1.175672311	0.230028632
1	Deaths	1	Global	2	Female	22	All ages	976	Diabetes mellitus type 2	102	Alcohol use	3	Rate	2021	0.102061229	0.21211664	0.02547914
1	Deaths	1	Global	3	Both	22	All ages	976	Diabetes mellitus type 2	102	Alcohol use	3	Rate	2021	0.362834382	0.695764813	0.127915352
1	Deaths	1	Global	1	Male	24	15-49 years	976	Diabetes mellitus type 2	102	Alcohol use	1	Number	1990	35.46720439	883.3113441	-828.329977
1	Deaths	1	Global	2	Female	24	15-49 years	976	Diabetes mellitus type 2	102	Alcohol use	1	Number	1990	-123.682448	45.57747172	-361.2605586
1	Deaths	1	Global	3	Both	24	15-49 years	976	Diabetes mellitus type 2	102	Alcohol use	1	Number	1990	-88.21524363	913.2149715	-1187.938488
1	Deaths	1	Global	1	Male	24	15-49 years	976	Diabetes mellitus type 2	102	Alcohol use	3	Rate	1990	0.002582977	0.064329097	-0.060324958
1	Deaths	1	Global	2	Female	24	15-49 years	976	Diabetes mellitus type 2	102	Alcohol use	3	Rate	1990	-0.009248241	0.003408013	-0.027012925
1	Deaths	1	Global	3	Both	24	15-49 years	976	Diabetes mellitus type 2	102	Alcohol use	3	Rate	1990	-0.003254604	0.033692063	-0.043827685
1	Deaths	1	Global	1	Male	24	15-49 years	976	Diabetes mellitus type 2	102	Alcohol use	1	Number	1991	38.66368519	921.6102351	-868.6815998
1	Deaths	1	Global	2	Female	24	15-49 years	976	Diabetes mellitus type 2	102	Alcohol use	1	Number	1991	-126.4510299	46.98204671	-368.0508171
1	Deaths	1	Global	3	Both	24	15-49 years	976	Diabetes mellitus type 2	102	Alcohol use	1	Number	1991	-87.78734475	955.1544556	-1227.056509
1	Deaths	1	Global	1	Male	24	15-49 years	976	Diabetes mellitus type 2	102	Alcohol use	3	Rate	1991	0.002766237	0.065937637	-0.062150799
1	Deaths	1	Global	2	Female	24	15-49 years	976	Diabetes mellitus type 2	102	Alcohol use	3	Rate	1991	-0.009291146	0.003452064	-0.027042988
1	Deaths	1	Global	3	Both	24	15-49 years	976	Diabetes mellitus type 2	102	Alcohol use	3	Rate	1991	-0.003182218	0.034623553	-0.044479776
1	Deaths	1	Global	1	Male	24	15-49 years	976	Diabetes mellitus type 2	102	Alcohol use	1	Number	1992	46.71248043	978.062127	-894.7373013
1	Deaths	1	Global	2	Female	24	15-49 years	976	Diabetes mellitus type 2	102	Alcohol use	1	Number	1992	-129.5498148	53.05270817	-382.333686
1	Deaths	1	Global	3	Both	24	15-49 years	976	Diabetes mellitus type 2	102	Alcohol use	1	Number	1992	-82.83733441	1022.996042	-1278.828783
1	Deaths	1	Global	1	Male	24	15-49 years	976	Diabetes mellitus type 2	102	Alcohol use	3	Rate	1992	0.003285026	0.068781606	-0.06292184
1	Deaths	1	Global	2	Female	24	15-49 years	976	Diabetes mellitus type 2	102	Alcohol use	3	Rate	1992	-0.009357228	0.003831934	-0.027615505
1	Deaths	1	Global	3	Both	24	15-49 years	976	Diabetes mellitus type 2	102	Alcohol use	3	Rate	1992	-0.002951654	0.036451327	-0.045567143
1	Deaths	1	Global	1	Male	24	15-49 years	976	Diabetes mellitus type 2	102	Alcohol use	1	Number	1993	58.12126744	1036.032644	-952.5479188
1	Deaths	1	Global	2	Female	24	15-49 years	976	Diabetes mellitus type 2	102	Alcohol use	1	Number	1993	-132.4960518	59.78776862	-392.5100587
1	Deaths	1	Global	3	Both	24	15-49 years	976	Diabetes mellitus type 2	102	Alcohol use	1	Number	1993	-74.37478437	1087.155678	-1335.080567
1	Deaths	1	Global	1	Male	24	15-49 years	976	Diabetes mellitus type 2	102	Alcohol use	3	Rate	1993	0.0040195	0.071649036	-0.065875472
1	Deaths	1	Global	2	Female	24	15-49 years	976	Diabetes mellitus type 2	102	Alcohol use	3	Rate	1993	-0.00940813	0.004245342	-0.02787091
1	Deaths	1	Global	3	Both	24	15-49 years	976	Diabetes mellitus type 2	102	Alcohol use	3	Rate	1993	-0.002605713	0.038088384	-0.046774407
1	Deaths	1	Global	1	Male	24	15-49 years	976	Diabetes mellitus type 2	102	Alcohol use	1	Number	1994	72.83583174	1085.978918	-989.0142527
1	Deaths	1	Global	2	Female	24	15-49 years	976	Diabetes mellitus type 2	102	Alcohol use	1	Number	1994	-135.1572913	61.89818004	-402.3021577
1	Deaths	1	Global	3	Both	24	15-49 years	976	Diabetes mellitus type 2	102	Alcohol use	1	Number	1994	-62.32145958	1138.185254	-1395.429182
1	Deaths	1	Global	1	Male	24	15-49 years	976	Diabetes mellitus type 2	102	Alcohol use	3	Rate	1994	0.004955892	0.073892116	-0.067294452
1	Deaths	1	Global	2	Female	24	15-49 years	976	Diabetes mellitus type 2	102	Alcohol use	3	Rate	1994	-0.009436117	0.004321472	-0.028087054
1	Deaths	1	Global	3	Both	24	15-49 years	976	Diabetes mellitus type 2	102	Alcohol use	3	Rate	1994	-0.002147519	0.039220423	-0.048084723
1	Deaths	1	Global	1	Male	24	15-49 years	976	Diabetes mellitus type 2	102	Alcohol use	1	Number	1995	88.67136354	1146.739201	-1022.071236
1	Deaths	1	Global	2	Female	24	15-49 years	976	Diabetes mellitus type 2	102	Alcohol use	1	Number	1995	-135.0908606	67.54746307	-404.5046344
1	Deaths	1	Global	3	Both	24	15-49 years	976	Diabetes mellitus type 2	102	Alcohol use	1	Number	1995	-46.41949701	1208.390681	-1418.686899
1	Deaths	1	Global	1	Male	24	15-49 years	976	Diabetes mellitus type 2	102	Alcohol use	3	Rate	1995	0.005935804	0.076764566	-0.068419091
1	Deaths	1	Global	2	Female	24	15-49 years	976	Diabetes mellitus type 2	102	Alcohol use	3	Rate	1995	-0.0092714	0.004635839	-0.027761494
1	Deaths	1	Global	3	Both	24	15-49 years	976	Diabetes mellitus type 2	102	Alcohol use	3	Rate	1995	-0.001573057	0.040949763	-0.04807625
1	Deaths	1	Global	1	Male	24	15-49 years	976	Diabetes mellitus type 2	102	Alcohol use	1	Number	1996	95.05618118	1185.325639	-1050.293349
1	Deaths	1	Global	2	Female	24	15-49 years	976	Diabetes mellitus type 2	102	Alcohol use	1	Number	1996	-133.636095	69.97932229	-399.1940638
1	Deaths	1	Global	3	Both	24	15-49 years	976	Diabetes mellitus type 2	102	Alcohol use	1	Number	1996	-38.57991386	1241.224013	-1442.653274
1	Deaths	1	Global	1	Male	24	15-49 years	976	Diabetes mellitus type 2	102	Alcohol use	3	Rate	1996	0.006263279	0.078101448	-0.069204131
1	Deaths	1	Global	2	Female	24	15-49 years	976	Diabetes mellitus type 2	102	Alcohol use	3	Rate	1996	-0.009020153	0.004723456	-0.026944753
1	Deaths	1	Global	3	Both	24	15-49 years	976	Diabetes mellitus type 2	102	Alcohol use	3	Rate	1996	-0.001286339	0.041385137	-0.048101231
1	Deaths	1	Global	1	Male	24	15-49 years	976	Diabetes mellitus type 2	102	Alcohol use	1	Number	1997	92.54222079	1201.045669	-1077.262284
1	Deaths	1	Global	2	Female	24	15-49 years	976	Diabetes mellitus type 2	102	Alcohol use	1	Number	1997	-129.8364577	75.06004476	-394.8269955
1	Deaths	1	Global	3	Both	24	15-49 years	976	Diabetes mellitus type 2	102	Alcohol use	1	Number	1997	-37.29423692	1288.356432	-1459.915959
1	Deaths	1	Global	1	Male	24	15-49 years	976	Diabetes mellitus type 2	102	Alcohol use	3	Rate	1997	0.006009872	0.077998248	-0.069959514
1	Deaths	1	Global	2	Female	24	15-49 years	976	Diabetes mellitus type 2	102	Alcohol use	3	Rate	1997	-0.008629972	0.004989093	-0.026243369
1	Deaths	1	Global	3	Both	24	15-49 years	976	Diabetes mellitus type 2	102	Alcohol use	3	Rate	1997	-0.001225043	0.042320012	-0.04795541
1	Deaths	1	Global	1	Male	24	15-49 years	976	Diabetes mellitus type 2	102	Alcohol use	1	Number	1998	91.0672715	1210.170059	-1101.030697
1	Deaths	1	Global	2	Female	24	15-49 years	976	Diabetes mellitus type 2	102	Alcohol use	1	Number	1998	-124.5352312	78.62685077	-384.338835
1	Deaths	1	Global	3	Both	24	15-49 years	976	Diabetes mellitus type 2	102	Alcohol use	1	Number	1998	-33.46795969	1278.470179	-1477.962447
1	Deaths	1	Global	1	Male	24	15-49 years	976	Diabetes mellitus type 2	102	Alcohol use	3	Rate	1998	0.005826722	0.077429843	-0.070446821
1	Deaths	1	Global	2	Female	24	15-49 years	976	Diabetes mellitus type 2	102	Alcohol use	3	Rate	1998	-0.00814786	0.005144251	-0.025145807
1	Deaths	1	Global	3	Both	24	15-49 years	976	Diabetes mellitus type 2	102	Alcohol use	3	Rate	1998	-0.001082627	0.041356162	-0.04780937
1	Deaths	1	Global	1	Male	24	15-49 years	976	Diabetes mellitus type 2	102	Alcohol use	1	Number	1999	95.95377307	1241.548076	-1121.843897
1	Deaths	1	Global	2	Female	24	15-49 years	976	Diabetes mellitus type 2	102	Alcohol use	1	Number	1999	-120.9611002	83.06360203	-380.0238509
1	Deaths	1	Global	3	Both	24	15-49 years	976	Diabetes mellitus type 2	102	Alcohol use	1	Number	1999	-25.00732717	1327.972608	-1501.629101
1	Deaths	1	Global	1	Male	24	15-49 years	976	Diabetes mellitus type 2	102	Alcohol use	3	Rate	1999	0.006051871	0.0783053	-0.070755474
1	Deaths	1	Global	2	Female	24	15-49 years	976	Diabetes mellitus type 2	102	Alcohol use	3	Rate	1999	-0.007794035	0.005352139	-0.024486542
1	Deaths	1	Global	3	Both	24	15-49 years	976	Diabetes mellitus type 2	102	Alcohol use	3	Rate	1999	-0.000797048	0.042325919	-0.0478608
1	Deaths	1	Global	1	Male	24	15-49 years	976	Diabetes mellitus type 2	102	Alcohol use	1	Number	2000	100.218084	1288.064802	-1148.575988
1	Deaths	1	Global	2	Female	24	15-49 years	976	Diabetes mellitus type 2	102	Alcohol use	1	Number	2000	-115.7455362	88.75386549	-371.9135109
1	Deaths	1	Global	3	Both	24	15-49 years	976	Diabetes mellitus type 2	102	Alcohol use	1	Number	2000	-15.52745212	1386.721146	-1519.436759
1	Deaths	1	Global	1	Male	24	15-49 years	976	Diabetes mellitus type 2	102	Alcohol use	3	Rate	2000	0.006221129	0.079957794	-0.071298899
1	Deaths	1	Global	2	Female	24	15-49 years	976	Diabetes mellitus type 2	102	Alcohol use	3	Rate	2000	-0.007335444	0.00562483	-0.023570245
1	Deaths	1	Global	3	Both	24	15-49 years	976	Diabetes mellitus type 2	102	Alcohol use	3	Rate	2000	-0.000486933	0.0434869	-0.047648797
1	Deaths	1	Global	1	Male	24	15-49 years	976	Diabetes mellitus type 2	102	Alcohol use	1	Number	2001	112.5904088	1301.652568	-1159.700539
1	Deaths	1	Global	2	Female	24	15-49 years	976	Diabetes mellitus type 2	102	Alcohol use	1	Number	2001	-112.9672807	93.00254698	-370.1009094
1	Deaths	1	Global	3	Both	24	15-49 years	976	Diabetes mellitus type 2	102	Alcohol use	1	Number	2001	-0.3768719	1417.039555	-1525.329779
1	Deaths	1	Global	1	Male	24	15-49 years	976	Diabetes mellitus type 2	102	Alcohol use	3	Rate	2001	0.006883725	0.079582435	-0.070903554
1	Deaths	1	Global	2	Female	24	15-49 years	976	Diabetes mellitus type 2	102	Alcohol use	3	Rate	2001	-0.007048089	0.005802478	-0.023090792
1	Deaths	1	Global	3	Both	24	15-49 years	976	Diabetes mellitus type 2	102	Alcohol use	3	Rate	2001	-1.16E-05	0.04375726	-0.047101192
1	Deaths	1	Global	1	Male	24	15-49 years	976	Diabetes mellitus type 2	102	Alcohol use	1	Number	2002	134.4867617	1379.199345	-1180.26915
1	Deaths	1	Global	2	Female	24	15-49 years	976	Diabetes mellitus type 2	102	Alcohol use	1	Number	2002	-109.6023464	98.55954464	-363.1001918
1	Deaths	1	Global	3	Both	24	15-49 years	976	Diabetes mellitus type 2	102	Alcohol use	1	Number	2002	24.88441534	1489.529436	-1538.461359
1	Deaths	1	Global	1	Male	24	15-49 years	976	Diabetes mellitus type 2	102	Alcohol use	3	Rate	2002	0.008097439	0.0830415	-0.071063926
1	Deaths	1	Global	2	Female	24	15-49 years	976	Diabetes mellitus type 2	102	Alcohol use	3	Rate	2002	-0.006731715	0.006053473	-0.022301412
1	Deaths	1	Global	3	Both	24	15-49 years	976	Diabetes mellitus type 2	102	Alcohol use	3	Rate	2002	0.000756594	0.045288156	-0.046775899
1	Deaths	1	Global	1	Male	24	15-49 years	976	Diabetes mellitus type 2	102	Alcohol use	1	Number	2003	157.8374463	1444.917404	-1173.951311
1	Deaths	1	Global	2	Female	24	15-49 years	976	Diabetes mellitus type 2	102	Alcohol use	1	Number	2003	-105.7772901	107.7506119	-359.4155087
1	Deaths	1	Global	3	Both	24	15-49 years	976	Diabetes mellitus type 2	102	Alcohol use	1	Number	2003	52.06015613	1563.63261	-1527.607097
1	Deaths	1	Global	1	Male	24	15-49 years	976	Diabetes mellitus type 2	102	Alcohol use	3	Rate	2003	0.009361879	0.085702995	-0.069631069
1	Deaths	1	Global	2	Female	24	15-49 years	976	Diabetes mellitus type 2	102	Alcohol use	3	Rate	2003	-0.006397948	0.006517304	-0.021739275
1	Deaths	1	Global	3	Both	24	15-49 years	976	Diabetes mellitus type 2	102	Alcohol use	3	Rate	2003	0.001559033	0.04682573	-0.045746883
1	Deaths	1	Global	1	Male	24	15-49 years	976	Diabetes mellitus type 2	102	Alcohol use	1	Number	2004	178.0193147	1488.09781	-1177.89256
1	Deaths	1	Global	2	Female	24	15-49 years	976	Diabetes mellitus type 2	102	Alcohol use	1	Number	2004	-101.1759037	112.1040521	-356.6911217
1	Deaths	1	Global	3	Both	24	15-49 years	976	Diabetes mellitus type 2	102	Alcohol use	1	Number	2004	76.84341099	1612.514899	-1535.164798
1	Deaths	1	Global	1	Male	24	15-49 years	976	Diabetes mellitus type 2	102	Alcohol use	3	Rate	2004	0.010407121	0.086995129	-0.068860336
1	Deaths	1	Global	2	Female	24	15-49 years	976	Diabetes mellitus type 2	102	Alcohol use	3	Rate	2004	-0.006029711	0.006680989	-0.021257477
1	Deaths	1	Global	3	Both	24	15-49 years	976	Diabetes mellitus type 2	102	Alcohol use	3	Rate	2004	0.002267765	0.047587741	-0.045305023
1	Deaths	1	Global	1	Male	24	15-49 years	976	Diabetes mellitus type 2	102	Alcohol use	1	Number	2005	201.1534122	1532.814121	-1186.159872
1	Deaths	1	Global	2	Female	24	15-49 years	976	Diabetes mellitus type 2	102	Alcohol use	1	Number	2005	-97.94677486	118.5033989	-351.4023421
1	Deaths	1	Global	3	Both	24	15-49 years	976	Diabetes mellitus type 2	102	Alcohol use	1	Number	2005	103.2066374	1665.940014	-1541.919006
1	Deaths	1	Global	1	Male	24	15-49 years	976	Diabetes mellitus type 2	102	Alcohol use	3	Rate	2005	0.011598239	0.088380031	-0.068392406
1	Deaths	1	Global	2	Female	24	15-49 years	976	Diabetes mellitus type 2	102	Alcohol use	3	Rate	2005	-0.005755312	0.006963211	-0.020648256
1	Deaths	1	Global	3	Both	24	15-49 years	976	Diabetes mellitus type 2	102	Alcohol use	3	Rate	2005	0.003003516	0.048482123	-0.044872869
1	Deaths	1	Global	1	Male	24	15-49 years	976	Diabetes mellitus type 2	102	Alcohol use	1	Number	2006	217.4171617	1566.865513	-1147.626628
1	Deaths	1	Global	2	Female	24	15-49 years	976	Diabetes mellitus type 2	102	Alcohol use	1	Number	2006	-93.27605035	124.6209881	-346.7863228
1	Deaths	1	Global	3	Both	24	15-49 years	976	Diabetes mellitus type 2	102	Alcohol use	1	Number	2006	124.1411114	1703.04656	-1498.326232
1	Deaths	1	Global	1	Male	24	15-49 years	976	Diabetes mellitus type 2	102	Alcohol use	3	Rate	2006	0.012371319	0.089156684	-0.065301447
1	Deaths	1	Global	2	Female	24	15-49 years	976	Diabetes mellitus type 2	102	Alcohol use	3	Rate	2006	-0.005407238	0.007224313	-0.020103298
1	Deaths	1	Global	3	Both	24	15-49 years	976	Diabetes mellitus type 2	102	Alcohol use	3	Rate	2006	0.003564762	0.048903674	-0.043025046
1	Deaths	1	Global	1	Male	24	15-49 years	976	Diabetes mellitus type 2	102	Alcohol use	1	Number	2007	246.661664	1616.425705	-1108.034337
1	Deaths	1	Global	2	Female	24	15-49 years	976	Diabetes mellitus type 2	102	Alcohol use	1	Number	2007	-88.42293352	133.4307093	-341.1790347
1	Deaths	1	Global	3	Both	24	15-49 years	976	Diabetes mellitus type 2	102	Alcohol use	1	Number	2007	158.2387305	1758.50917	-1451.235979
1	Deaths	1	Global	1	Male	24	15-49 years	976	Diabetes mellitus type 2	102	Alcohol use	3	Rate	2007	0.013856256	0.090802959	-0.062243997
1	Deaths	1	Global	2	Female	24	15-49 years	976	Diabetes mellitus type 2	102	Alcohol use	3	Rate	2007	-0.005059613	0.007634984	-0.019522467
1	Deaths	1	Global	3	Both	24	15-49 years	976	Diabetes mellitus type 2	102	Alcohol use	3	Rate	2007	0.004485518	0.049847627	-0.041137499
1	Deaths	1	Global	1	Male	24	15-49 years	976	Diabetes mellitus type 2	102	Alcohol use	1	Number	2008	286.841386	1698.184879	-1067.016473
1	Deaths	1	Global	2	Female	24	15-49 years	976	Diabetes mellitus type 2	102	Alcohol use	1	Number	2008	-84.14583315	142.8001563	-338.4088486
1	Deaths	1	Global	3	Both	24	15-49 years	976	Diabetes mellitus type 2	102	Alcohol use	1	Number	2008	202.6955529	1845.056981	-1403.932744
1	Deaths	1	Global	1	Male	24	15-49 years	976	Diabetes mellitus type 2	102	Alcohol use	3	Rate	2008	0.015907052	0.094174396	-0.059172375
1	Deaths	1	Global	2	Female	24	15-49 years	976	Diabetes mellitus type 2	102	Alcohol use	3	Rate	2008	-0.004753783	0.008067434	-0.019118263
1	Deaths	1	Global	3	Both	24	15-49 years	976	Diabetes mellitus type 2	102	Alcohol use	3	Rate	2008	0.005672478	0.051634312	-0.039289357
1	Deaths	1	Global	1	Male	24	15-49 years	976	Diabetes mellitus type 2	102	Alcohol use	1	Number	2009	330.2688787	1799.657464	-1037.582915
1	Deaths	1	Global	2	Female	24	15-49 years	976	Diabetes mellitus type 2	102	Alcohol use	1	Number	2009	-81.35378776	156.1602083	-335.3535512
1	Deaths	1	Global	3	Both	24	15-49 years	976	Diabetes mellitus type 2	102	Alcohol use	1	Number	2009	248.915091	1934.409445	-1373.098263
1	Deaths	1	Global	1	Male	24	15-49 years	976	Diabetes mellitus type 2	102	Alcohol use	3	Rate	2009	0.018088016	0.098562826	-0.056825872
1	Deaths	1	Global	2	Female	24	15-49 years	976	Diabetes mellitus type 2	102	Alcohol use	3	Rate	2009	-0.004539875	0.008714379	-0.018714102
1	Deaths	1	Global	3	Both	24	15-49 years	976	Diabetes mellitus type 2	102	Alcohol use	3	Rate	2009	0.006880133	0.053468009	-0.037953098
1	Deaths	1	Global	1	Male	24	15-49 years	976	Diabetes mellitus type 2	102	Alcohol use	1	Number	2010	368.5702093	1868.566979	-1016.84449
1	Deaths	1	Global	2	Female	24	15-49 years	976	Diabetes mellitus type 2	102	Alcohol use	1	Number	2010	-76.02363325	171.558108	-330.254898
1	Deaths	1	Global	3	Both	24	15-49 years	976	Diabetes mellitus type 2	102	Alcohol use	1	Number	2010	292.5465761	2017.247196	-1326.457089
1	Deaths	1	Global	1	Male	24	15-49 years	976	Diabetes mellitus type 2	102	Alcohol use	3	Rate	2010	0.01996682	0.101227229	-0.055086251
1	Deaths	1	Global	2	Female	24	15-49 years	976	Diabetes mellitus type 2	102	Alcohol use	3	Rate	2010	-0.004195893	0.009468627	-0.018227414
1	Deaths	1	Global	3	Both	24	15-49 years	976	Diabetes mellitus type 2	102	Alcohol use	3	Rate	2010	0.007997945	0.055149621	-0.036264076
1	Deaths	1	Global	1	Male	24	15-49 years	976	Diabetes mellitus type 2	102	Alcohol use	1	Number	2011	399.8235372	1948.285438	-994.530996
1	Deaths	1	Global	2	Female	24	15-49 years	976	Diabetes mellitus type 2	102	Alcohol use	1	Number	2011	-71.8227922	169.6624306	-317.6870212
1	Deaths	1	Global	3	Both	24	15-49 years	976	Diabetes mellitus type 2	102	Alcohol use	1	Number	2011	328.000745	2094.601572	-1284.052613
1	Deaths	1	Global	1	Male	24	15-49 years	976	Diabetes mellitus type 2	102	Alcohol use	3	Rate	2011	0.021454052	0.104542664	-0.053365343
1	Deaths	1	Global	2	Female	24	15-49 years	976	Diabetes mellitus type 2	102	Alcohol use	3	Rate	2011	-0.003925798	0.009273663	-0.017364612
1	Deaths	1	Global	3	Both	24	15-49 years	976	Diabetes mellitus type 2	102	Alcohol use	3	Rate	2011	0.008881363	0.056716079	-0.034768631
1	Deaths	1	Global	1	Male	24	15-49 years	976	Diabetes mellitus type 2	102	Alcohol use	1	Number	2012	443.1088333	2013.261062	-969.3767233
1	Deaths	1	Global	2	Female	24	15-49 years	976	Diabetes mellitus type 2	102	Alcohol use	1	Number	2012	-68.59804158	177.1099313	-315.8209211
1	Deaths	1	Global	3	Both	24	15-49 years	976	Diabetes mellitus type 2	102	Alcohol use	1	Number	2012	374.5107917	2191.713842	-1258.957725
1	Deaths	1	Global	1	Male	24	15-49 years	976	Diabetes mellitus type 2	102	Alcohol use	3	Rate	2012	0.02357013	0.107090676	-0.05156371
1	Deaths	1	Global	2	Female	24	15-49 years	976	Diabetes mellitus type 2	102	Alcohol use	3	Rate	2012	-0.003717159	0.009597151	-0.017113558
1	Deaths	1	Global	3	Both	24	15-49 years	976	Diabetes mellitus type 2	102	Alcohol use	3	Rate	2012	0.010052896	0.058831607	-0.033793876
1	Deaths	1	Global	1	Male	24	15-49 years	976	Diabetes mellitus type 2	102	Alcohol use	1	Number	2013	479.032957	2115.511553	-977.5699752
1	Deaths	1	Global	2	Female	24	15-49 years	976	Diabetes mellitus type 2	102	Alcohol use	1	Number	2013	-64.22468486	190.5591453	-309.3834375
1	Deaths	1	Global	3	Both	24	15-49 years	976	Diabetes mellitus type 2	102	Alcohol use	1	Number	2013	414.8082721	2314.150577	-1260.474159
1	Deaths	1	Global	1	Male	24	15-49 years	976	Diabetes mellitus type 2	102	Alcohol use	3	Rate	2013	0.025284358	0.11166111	-0.051598181
1	Deaths	1	Global	2	Female	24	15-49 years	976	Diabetes mellitus type 2	102	Alcohol use	3	Rate	2013	-0.003454428	0.010249529	-0.016640684
1	Deaths	1	Global	3	Both	24	15-49 years	976	Diabetes mellitus type 2	102	Alcohol use	3	Rate	2013	0.011050411	0.061648519	-0.033578785
1	Deaths	1	Global	1	Male	24	15-49 years	976	Diabetes mellitus type 2	102	Alcohol use	1	Number	2014	514.1888859	2162.466847	-951.330684
1	Deaths	1	Global	2	Female	24	15-49 years	976	Diabetes mellitus type 2	102	Alcohol use	1	Number	2014	-62.12799629	202.5209246	-308.2087675
1	Deaths	1	Global	3	Both	24	15-49 years	976	Diabetes mellitus type 2	102	Alcohol use	1	Number	2014	452.0608896	2361.632802	-1254.991796
1	Deaths	1	Global	1	Male	24	15-49 years	976	Diabetes mellitus type 2	102	Alcohol use	3	Rate	2014	0.026948706	0.113335166	-0.049859364
1	Deaths	1	Global	2	Female	24	15-49 years	976	Diabetes mellitus type 2	102	Alcohol use	3	Rate	2014	-0.003319973	0.01082224	-0.016469949
1	Deaths	1	Global	3	Both	24	15-49 years	976	Diabetes mellitus type 2	102	Alcohol use	3	Rate	2014	0.011961282	0.062487501	-0.033206391
1	Deaths	1	Global	1	Male	24	15-49 years	976	Diabetes mellitus type 2	102	Alcohol use	1	Number	2015	550.1217622	2271.109655	-936.4061713
1	Deaths	1	Global	2	Female	24	15-49 years	976	Diabetes mellitus type 2	102	Alcohol use	1	Number	2015	-61.07364219	219.0798212	-314.6649396
1	Deaths	1	Global	3	Both	24	15-49 years	976	Diabetes mellitus type 2	102	Alcohol use	1	Number	2015	489.04812	2498.630892	-1249.292409
1	Deaths	1	Global	1	Male	24	15-49 years	976	Diabetes mellitus type 2	102	Alcohol use	3	Rate	2015	0.02863639	0.118221793	-0.048744285
1	Deaths	1	Global	2	Female	24	15-49 years	976	Diabetes mellitus type 2	102	Alcohol use	3	Rate	2015	-0.003244164	0.011637278	-0.016714654
1	Deaths	1	Global	3	Both	24	15-49 years	976	Diabetes mellitus type 2	102	Alcohol use	3	Rate	2015	0.012857413	0.065690733	-0.032844761
1	Deaths	1	Global	1	Male	24	15-49 years	976	Diabetes mellitus type 2	102	Alcohol use	1	Number	2016	598.6885875	2400.551944	-941.1749364
1	Deaths	1	Global	2	Female	24	15-49 years	976	Diabetes mellitus type 2	102	Alcohol use	1	Number	2016	-58.94908282	222.8840062	-315.9215099
1	Deaths	1	Global	3	Both	24	15-49 years	976	Diabetes mellitus type 2	102	Alcohol use	1	Number	2016	539.7395047	2647.626729	-1271.25731
1	Deaths	1	Global	1	Male	24	15-49 years	976	Diabetes mellitus type 2	102	Alcohol use	3	Rate	2016	0.030952945	0.124111521	-0.048659915
1	Deaths	1	Global	2	Female	24	15-49 years	976	Diabetes mellitus type 2	102	Alcohol use	3	Rate	2016	-0.003113292	0.011771228	-0.01668484
1	Deaths	1	Global	3	Both	24	15-49 years	976	Diabetes mellitus type 2	102	Alcohol use	3	Rate	2016	0.014101053	0.069171007	-0.033212442
1	Deaths	1	Global	1	Male	24	15-49 years	976	Diabetes mellitus type 2	102	Alcohol use	1	Number	2017	640.2645636	2512.00592	-919.784393
1	Deaths	1	Global	2	Female	24	15-49 years	976	Diabetes mellitus type 2	102	Alcohol use	1	Number	2017	-54.61620002	241.1182687	-315.0538586
1	Deaths	1	Global	3	Both	24	15-49 years	976	Diabetes mellitus type 2	102	Alcohol use	1	Number	2017	585.6483636	2758.455713	-1243.420467
1	Deaths	1	Global	1	Male	24	15-49 years	976	Diabetes mellitus type 2	102	Alcohol use	3	Rate	2017	0.032884488	0.129018585	-0.047240844
1	Deaths	1	Global	2	Female	24	15-49 years	976	Diabetes mellitus type 2	102	Alcohol use	3	Rate	2017	-0.002868501	0.012663786	-0.016546961
1	Deaths	1	Global	3	Both	24	15-49 years	976	Diabetes mellitus type 2	102	Alcohol use	3	Rate	2017	0.01520766	0.071629425	-0.032288172
1	Deaths	1	Global	1	Male	24	15-49 years	976	Diabetes mellitus type 2	102	Alcohol use	1	Number	2018	681.9208247	2631.853637	-903.6209868
1	Deaths	1	Global	2	Female	24	15-49 years	976	Diabetes mellitus type 2	102	Alcohol use	1	Number	2018	-48.96578902	250.9170766	-320.0185559
1	Deaths	1	Global	3	Both	24	15-49 years	976	Diabetes mellitus type 2	102	Alcohol use	1	Number	2018	632.9550357	2936.477927	-1225.440348
1	Deaths	1	Global	1	Male	24	15-49 years	976	Diabetes mellitus type 2	102	Alcohol use	3	Rate	2018	0.034793928	0.134286157	-0.046105827
1	Deaths	1	Global	2	Female	24	15-49 years	976	Diabetes mellitus type 2	102	Alcohol use	3	Rate	2018	-0.002557444	0.013105199	-0.016714314
1	Deaths	1	Global	3	Both	24	15-49 years	976	Diabetes mellitus type 2	102	Alcohol use	3	Rate	2018	0.016336338	0.07578942	-0.031628166
1	Deaths	1	Global	1	Male	24	15-49 years	976	Diabetes mellitus type 2	102	Alcohol use	1	Number	2019	720.3273926	2702.101584	-899.4202712
1	Deaths	1	Global	2	Female	24	15-49 years	976	Diabetes mellitus type 2	102	Alcohol use	1	Number	2019	-45.45386713	261.0485549	-320.8272317
1	Deaths	1	Global	3	Both	24	15-49 years	976	Diabetes mellitus type 2	102	Alcohol use	1	Number	2019	674.8735254	2967.642036	-1223.04132
1	Deaths	1	Global	1	Male	24	15-49 years	976	Diabetes mellitus type 2	102	Alcohol use	3	Rate	2019	0.0365083	0.136950416	-0.045585252
1	Deaths	1	Global	2	Female	24	15-49 years	976	Diabetes mellitus type 2	102	Alcohol use	3	Rate	2019	-0.002360406	0.013556173	-0.016660462
1	Deaths	1	Global	3	Both	24	15-49 years	976	Diabetes mellitus type 2	102	Alcohol use	3	Rate	2019	0.01731008	0.076118147	-0.031370239
1	Deaths	1	Global	1	Male	24	15-49 years	976	Diabetes mellitus type 2	102	Alcohol use	1	Number	2020	756.3088881	2747.566794	-829.3906099
1	Deaths	1	Global	2	Female	24	15-49 years	976	Diabetes mellitus type 2	102	Alcohol use	1	Number	2020	-37.71836672	275.9609006	-309.7266136
1	Deaths	1	Global	3	Both	24	15-49 years	976	Diabetes mellitus type 2	102	Alcohol use	1	Number	2020	718.5905214	3059.851125	-1139.615614
1	Deaths	1	Global	1	Male	24	15-49 years	976	Diabetes mellitus type 2	102	Alcohol use	3	Rate	2020	0.038074928	0.138321008	-0.041754088
1	Deaths	1	Global	2	Female	24	15-49 years	976	Diabetes mellitus type 2	102	Alcohol use	3	Rate	2020	-0.001947161	0.014246121	-0.015989232
1	Deaths	1	Global	3	Both	24	15-49 years	976	Diabetes mellitus type 2	102	Alcohol use	3	Rate	2020	0.018315202	0.077988494	-0.029046153
1	Deaths	1	Global	1	Male	24	15-49 years	976	Diabetes mellitus type 2	102	Alcohol use	1	Number	2021	769.7573288	2836.488197	-831.6920502
1	Deaths	1	Global	2	Female	24	15-49 years	976	Diabetes mellitus type 2	102	Alcohol use	1	Number	2021	-36.08794059	276.6656094	-314.8473618
1	Deaths	1	Global	3	Both	24	15-49 years	976	Diabetes mellitus type 2	102	Alcohol use	1	Number	2021	733.6693882	3157.367521	-1149.133925
1	Deaths	1	Global	1	Male	24	15-49 years	976	Diabetes mellitus type 2	102	Alcohol use	3	Rate	2021	0.038493109	0.141843728	-0.041590267
1	Deaths	1	Global	2	Female	24	15-49 years	976	Diabetes mellitus type 2	102	Alcohol use	3	Rate	2021	-0.001851751	0.014196313	-0.016155502
1	Deaths	1	Global	3	Both	24	15-49 years	976	Diabetes mellitus type 2	102	Alcohol use	3	Rate	2021	0.018580574	0.079962042	-0.029102439
1	Deaths	1	Global	1	Male	25	50-69 years	976	Diabetes mellitus type 2	102	Alcohol use	1	Number	1990	3687.848991	7195.949394	1006.582794
1	Deaths	1	Global	2	Female	25	50-69 years	976	Diabetes mellitus type 2	102	Alcohol use	1	Number	1990	780.4163822	1843.050883	65.1831543
1	Deaths	1	Global	3	Both	25	50-69 years	976	Diabetes mellitus type 2	102	Alcohol use	1	Number	1990	4468.265373	9158.347026	1050.200256
1	Deaths	1	Global	1	Male	25	50-69 years	976	Diabetes mellitus type 2	102	Alcohol use	3	Rate	1990	1.096203786	2.138977759	0.29920419
1	Deaths	1	Global	2	Female	25	50-69 years	976	Diabetes mellitus type 2	102	Alcohol use	3	Rate	1990	0.225834463	0.533336327	0.018862498
1	Deaths	1	Global	3	Both	25	50-69 years	976	Diabetes mellitus type 2	102	Alcohol use	3	Rate	1990	0.655180367	1.342885587	0.153990538
1	Deaths	1	Global	1	Male	25	50-69 years	976	Diabetes mellitus type 2	102	Alcohol use	1	Number	1991	3819.453958	7438.813273	1040.96935
1	Deaths	1	Global	2	Female	25	50-69 years	976	Diabetes mellitus type 2	102	Alcohol use	1	Number	1991	780.5167841	1846.114596	58.19798909
1	Deaths	1	Global	3	Both	25	50-69 years	976	Diabetes mellitus type 2	102	Alcohol use	1	Number	1991	4599.970742	9421.379629	1109.59974
1	Deaths	1	Global	1	Male	25	50-69 years	976	Diabetes mellitus type 2	102	Alcohol use	3	Rate	1991	1.114358064	2.17033682	0.303711631
1	Deaths	1	Global	2	Female	25	50-69 years	976	Diabetes mellitus type 2	102	Alcohol use	3	Rate	1991	0.222168764	0.525483893	0.01656566
1	Deaths	1	Global	3	Both	25	50-69 years	976	Diabetes mellitus type 2	102	Alcohol use	3	Rate	1991	0.662756656	1.357417778	0.159869411
1	Deaths	1	Global	1	Male	25	50-69 years	976	Diabetes mellitus type 2	102	Alcohol use	1	Number	1992	3940.211215	7594.246112	1133.554873
1	Deaths	1	Global	2	Female	25	50-69 years	976	Diabetes mellitus type 2	102	Alcohol use	1	Number	1992	783.2106126	1858.79965	59.18423328
1	Deaths	1	Global	3	Both	25	50-69 years	976	Diabetes mellitus type 2	102	Alcohol use	1	Number	1992	4723.421827	9594.255782	1184.429957
1	Deaths	1	Global	1	Male	25	50-69 years	976	Diabetes mellitus type 2	102	Alcohol use	3	Rate	1992	1.130895552	2.179654511	0.325346052
1	Deaths	1	Global	2	Female	25	50-69 years	976	Diabetes mellitus type 2	102	Alcohol use	3	Rate	1992	0.219645468	0.521286245	0.016597769
1	Deaths	1	Global	3	Both	25	50-69 years	976	Diabetes mellitus type 2	102	Alcohol use	3	Rate	1992	0.669994057	1.360897797	0.16800554
1	Deaths	1	Global	1	Male	25	50-69 years	976	Diabetes mellitus type 2	102	Alcohol use	1	Number	1993	4111.602272	7914.684977	1184.291315
1	Deaths	1	Global	2	Female	25	50-69 years	976	Diabetes mellitus type 2	102	Alcohol use	1	Number	1993	799.0720458	1898.238212	58.8470615
1	Deaths	1	Global	3	Both	25	50-69 years	976	Diabetes mellitus type 2	102	Alcohol use	1	Number	1993	4910.674318	9970.63677	1280.43489
1	Deaths	1	Global	1	Male	25	50-69 years	976	Diabetes mellitus type 2	102	Alcohol use	3	Rate	1993	1.16274207	2.238236236	0.334912096
1	Deaths	1	Global	2	Female	25	50-69 years	976	Diabetes mellitus type 2	102	Alcohol use	3	Rate	1993	0.221182812	0.525431553	0.016288842
1	Deaths	1	Global	3	Both	25	50-69 years	976	Diabetes mellitus type 2	102	Alcohol use	3	Rate	1993	0.686918274	1.394719371	0.179110661
1	Deaths	1	Global	1	Male	25	50-69 years	976	Diabetes mellitus type 2	102	Alcohol use	1	Number	1994	4255.681381	8206.448745	1253.86486
1	Deaths	1	Global	2	Female	25	50-69 years	976	Diabetes mellitus type 2	102	Alcohol use	1	Number	1994	808.3655013	1927.117582	64.60000788
1	Deaths	1	Global	3	Both	25	50-69 years	976	Diabetes mellitus type 2	102	Alcohol use	1	Number	1994	5064.046882	10286.05305	1316.385301
1	Deaths	1	Global	1	Male	25	50-69 years	976	Diabetes mellitus type 2	102	Alcohol use	3	Rate	1994	1.187932561	2.290751304	0.350004326
1	Deaths	1	Global	2	Female	25	50-69 years	976	Diabetes mellitus type 2	102	Alcohol use	3	Rate	1994	0.221064758	0.527011336	0.017666248
1	Deaths	1	Global	3	Both	25	50-69 years	976	Diabetes mellitus type 2	102	Alcohol use	3	Rate	1994	0.699539238	1.420898717	0.181843335
1	Deaths	1	Global	1	Male	25	50-69 years	976	Diabetes mellitus type 2	102	Alcohol use	1	Number	1995	4386.229007	8569.659245	1268.918373
1	Deaths	1	Global	2	Female	25	50-69 years	976	Diabetes mellitus type 2	102	Alcohol use	1	Number	1995	807.4227691	1919.549248	57.079368
1	Deaths	1	Global	3	Both	25	50-69 years	976	Diabetes mellitus type 2	102	Alcohol use	1	Number	1995	5193.651776	10673.26211	1334.752221
1	Deaths	1	Global	1	Male	25	50-69 years	976	Diabetes mellitus type 2	102	Alcohol use	3	Rate	1995	1.210310118	2.364661142	0.350137839
1	Deaths	1	Global	2	Female	25	50-69 years	976	Diabetes mellitus type 2	102	Alcohol use	3	Rate	1995	0.218395282	0.519208171	0.01543908
1	Deaths	1	Global	3	Both	25	50-69 years	976	Diabetes mellitus type 2	102	Alcohol use	3	Rate	1995	0.709406301	1.457871979	0.182315195
1	Deaths	1	Global	1	Male	25	50-69 years	976	Diabetes mellitus type 2	102	Alcohol use	1	Number	1996	4441.87366	8608.681011	1297.615416
1	Deaths	1	Global	2	Female	25	50-69 years	976	Diabetes mellitus type 2	102	Alcohol use	1	Number	1996	799.7233364	1923.580323	52.63704247
1	Deaths	1	Global	3	Both	25	50-69 years	976	Diabetes mellitus type 2	102	Alcohol use	1	Number	1996	5241.596997	10645.61572	1356.297136
1	Deaths	1	Global	1	Male	25	50-69 years	976	Diabetes mellitus type 2	102	Alcohol use	3	Rate	1996	1.20905469	2.343237774	0.353204103
1	Deaths	1	Global	2	Female	25	50-69 years	976	Diabetes mellitus type 2	102	Alcohol use	3	Rate	1996	0.213399234	0.513290721	0.014045738
1	Deaths	1	Global	3	Both	25	50-69 years	976	Diabetes mellitus type 2	102	Alcohol use	3	Rate	1996	0.706282797	1.434451227	0.182755243
1	Deaths	1	Global	1	Male	25	50-69 years	976	Diabetes mellitus type 2	102	Alcohol use	1	Number	1997	4424.468673	8671.776971	1266.743541
1	Deaths	1	Global	2	Female	25	50-69 years	976	Diabetes mellitus type 2	102	Alcohol use	1	Number	1997	786.8743074	1894.449519	56.4701942
1	Deaths	1	Global	3	Both	25	50-69 years	976	Diabetes mellitus type 2	102	Alcohol use	1	Number	1997	5211.34298	10636.7667	1347.242598
1	Deaths	1	Global	1	Male	25	50-69 years	976	Diabetes mellitus type 2	102	Alcohol use	3	Rate	1997	1.181593144	2.315874058	0.338294967
1	Deaths	1	Global	2	Female	25	50-69 years	976	Diabetes mellitus type 2	102	Alcohol use	3	Rate	1997	0.205976025	0.495900271	0.014781911
1	Deaths	1	Global	3	Both	25	50-69 years	976	Diabetes mellitus type 2	102	Alcohol use	3	Rate	1997	0.688901248	1.406102397	0.178095572
1	Deaths	1	Global	1	Male	25	50-69 years	976	Diabetes mellitus type 2	102	Alcohol use	1	Number	1998	4425.806058	8605.298589	1274.533961
1	Deaths	1	Global	2	Female	25	50-69 years	976	Diabetes mellitus type 2	102	Alcohol use	1	Number	1998	765.3505631	1855.491785	44.86338112
1	Deaths	1	Global	3	Both	25	50-69 years	976	Diabetes mellitus type 2	102	Alcohol use	1	Number	1998	5191.156621	10538.16134	1315.523681
1	Deaths	1	Global	1	Male	25	50-69 years	976	Diabetes mellitus type 2	102	Alcohol use	3	Rate	1998	1.159747839	2.254951145	0.333981649
1	Deaths	1	Global	2	Female	25	50-69 years	976	Diabetes mellitus type 2	102	Alcohol use	3	Rate	1998	0.196565604	0.476547457	0.011522298
1	Deaths	1	Global	3	Both	25	50-69 years	976	Diabetes mellitus type 2	102	Alcohol use	3	Rate	1998	0.673319802	1.366853907	0.17063021
1	Deaths	1	Global	1	Male	25	50-69 years	976	Diabetes mellitus type 2	102	Alcohol use	1	Number	1999	4490.25694	8826.410934	1273.303278
1	Deaths	1	Global	2	Female	25	50-69 years	976	Diabetes mellitus type 2	102	Alcohol use	1	Number	1999	765.7633728	1884.63002	39.2107899
1	Deaths	1	Global	3	Both	25	50-69 years	976	Diabetes mellitus type 2	102	Alcohol use	1	Number	1999	5256.020313	10735.24281	1318.814104
1	Deaths	1	Global	1	Male	25	50-69 years	976	Diabetes mellitus type 2	102	Alcohol use	3	Rate	1999	1.149571656	2.259690696	0.32598432
1	Deaths	1	Global	2	Female	25	50-69 years	976	Diabetes mellitus type 2	102	Alcohol use	3	Rate	1999	0.192197611	0.473019997	0.009841448
1	Deaths	1	Global	3	Both	25	50-69 years	976	Diabetes mellitus type 2	102	Alcohol use	3	Rate	1999	0.666138939	1.360566136	0.167144222
1	Deaths	1	Global	1	Male	25	50-69 years	976	Diabetes mellitus type 2	102	Alcohol use	1	Number	2000	4558.932902	8963.392769	1310.766535
1	Deaths	1	Global	2	Female	25	50-69 years	976	Diabetes mellitus type 2	102	Alcohol use	1	Number	2000	758.3211195	1868.456127	37.90561521
1	Deaths	1	Global	3	Both	25	50-69 years	976	Diabetes mellitus type 2	102	Alcohol use	1	Number	2000	5317.254021	10891.85382	1332.600674
1	Deaths	1	Global	1	Male	25	50-69 years	976	Diabetes mellitus type 2	102	Alcohol use	3	Rate	2000	1.144424157	2.25007111	0.329040352
1	Deaths	1	Global	2	Female	25	50-69 years	976	Diabetes mellitus type 2	102	Alcohol use	3	Rate	2000	0.186459436	0.459424465	0.009320405
1	Deaths	1	Global	3	Both	25	50-69 years	976	Diabetes mellitus type 2	102	Alcohol use	3	Rate	2000	0.660483014	1.352932248	0.165529069
1	Deaths	1	Global	1	Male	25	50-69 years	976	Diabetes mellitus type 2	102	Alcohol use	1	Number	2001	4672.193073	9199.78763	1346.459177
1	Deaths	1	Global	2	Female	25	50-69 years	976	Diabetes mellitus type 2	102	Alcohol use	1	Number	2001	760.468789	1886.868307	33.41497354
1	Deaths	1	Global	3	Both	25	50-69 years	976	Diabetes mellitus type 2	102	Alcohol use	1	Number	2001	5432.661862	11140.52276	1402.950172
1	Deaths	1	Global	1	Male	25	50-69 years	976	Diabetes mellitus type 2	102	Alcohol use	3	Rate	2001	1.143788515	2.252178211	0.329623481
1	Deaths	1	Global	2	Female	25	50-69 years	976	Diabetes mellitus type 2	102	Alcohol use	3	Rate	2001	0.18217683	0.452015508	0.008004844
1	Deaths	1	Global	3	Both	25	50-69 years	976	Diabetes mellitus type 2	102	Alcohol use	3	Rate	2001	0.657772214	1.348864793	0.169865466
1	Deaths	1	Global	1	Male	25	50-69 years	976	Diabetes mellitus type 2	102	Alcohol use	1	Number	2002	4879.836719	9563.084003	1427.134114
1	Deaths	1	Global	2	Female	25	50-69 years	976	Diabetes mellitus type 2	102	Alcohol use	1	Number	2002	778.018315	1912.183245	37.54804191
1	Deaths	1	Global	3	Both	25	50-69 years	976	Diabetes mellitus type 2	102	Alcohol use	1	Number	2002	5657.855034	11450.80831	1508.908833
1	Deaths	1	Global	1	Male	25	50-69 years	976	Diabetes mellitus type 2	102	Alcohol use	3	Rate	2002	1.163785289	2.280686244	0.340355176
1	Deaths	1	Global	2	Female	25	50-69 years	976	Diabetes mellitus type 2	102	Alcohol use	3	Rate	2002	0.181386401	0.445804463	0.008753912
1	Deaths	1	Global	3	Both	25	50-69 years	976	Diabetes mellitus type 2	102	Alcohol use	3	Rate	2002	0.667014259	1.349955483	0.177887857
1	Deaths	1	Global	1	Male	25	50-69 years	976	Diabetes mellitus type 2	102	Alcohol use	1	Number	2003	5116.089357	9944.503882	1529.693557
1	Deaths	1	Global	2	Female	25	50-69 years	976	Diabetes mellitus type 2	102	Alcohol use	1	Number	2003	799.8164849	1982.071958	43.90849605
1	Deaths	1	Global	3	Both	25	50-69 years	976	Diabetes mellitus type 2	102	Alcohol use	1	Number	2003	5915.905842	11923.74416	1611.254573
1	Deaths	1	Global	1	Male	25	50-69 years	976	Diabetes mellitus type 2	102	Alcohol use	3	Rate	2003	1.186916201	2.30709277	0.354883963
1	Deaths	1	Global	2	Female	25	50-69 years	976	Diabetes mellitus type 2	102	Alcohol use	3	Rate	2003	0.181272185	0.449221193	0.009951519
1	Deaths	1	Global	3	Both	25	50-69 years	976	Diabetes mellitus type 2	102	Alcohol use	3	Rate	2003	0.678223815	1.366987149	0.184720862
1	Deaths	1	Global	1	Male	25	50-69 years	976	Diabetes mellitus type 2	102	Alcohol use	1	Number	2004	5259.05243	10240.67077	1584.585153
1	Deaths	1	Global	2	Female	25	50-69 years	976	Diabetes mellitus type 2	102	Alcohol use	1	Number	2004	808.1651608	1980.25049	53.45861838
1	Deaths	1	Global	3	Both	25	50-69 years	976	Diabetes mellitus type 2	102	Alcohol use	1	Number	2004	6067.21759	12169.86887	1665.030468
1	Deaths	1	Global	1	Male	25	50-69 years	976	Diabetes mellitus type 2	102	Alcohol use	3	Rate	2004	1.185347299	2.30816323	0.357152502
1	Deaths	1	Global	2	Female	25	50-69 years	976	Diabetes mellitus type 2	102	Alcohol use	3	Rate	2004	0.177854259	0.435797039	0.011764728
1	Deaths	1	Global	3	Both	25	50-69 years	976	Diabetes mellitus type 2	102	Alcohol use	3	Rate	2004	0.675584583	1.355114707	0.185401116
1	Deaths	1	Global	1	Male	25	50-69 years	976	Diabetes mellitus type 2	102	Alcohol use	1	Number	2005	5459.5815	10670.07264	1653.342002
1	Deaths	1	Global	2	Female	25	50-69 years	976	Diabetes mellitus type 2	102	Alcohol use	1	Number	2005	828.2912975	2010.835904	62.69914613
1	Deaths	1	Global	3	Both	25	50-69 years	976	Diabetes mellitus type 2	102	Alcohol use	1	Number	2005	6287.872798	12745.71789	1725.349002
1	Deaths	1	Global	1	Male	25	50-69 years	976	Diabetes mellitus type 2	102	Alcohol use	3	Rate	2005	1.194581136	2.334660174	0.361758711
1	Deaths	1	Global	2	Female	25	50-69 years	976	Diabetes mellitus type 2	102	Alcohol use	3	Rate	2005	0.176897814	0.429453354	0.013390629
1	Deaths	1	Global	3	Both	25	50-69 years	976	Diabetes mellitus type 2	102	Alcohol use	3	Rate	2005	0.679578688	1.377527588	0.186471713
1	Deaths	1	Global	1	Male	25	50-69 years	976	Diabetes mellitus type 2	102	Alcohol use	1	Number	2006	5585.925894	10897.1144	1721.142399
1	Deaths	1	Global	2	Female	25	50-69 years	976	Diabetes mellitus type 2	102	Alcohol use	1	Number	2006	833.040184	2037.310987	64.14478392
1	Deaths	1	Global	3	Both	25	50-69 years	976	Diabetes mellitus type 2	102	Alcohol use	1	Number	2006	6418.966078	12986.01975	1797.18548
1	Deaths	1	Global	1	Male	25	50-69 years	976	Diabetes mellitus type 2	102	Alcohol use	3	Rate	2006	1.187560724	2.31671263	0.36591268
1	Deaths	1	Global	2	Female	25	50-69 years	976	Diabetes mellitus type 2	102	Alcohol use	3	Rate	2006	0.172852127	0.422732954	0.013309757
1	Deaths	1	Global	3	Both	25	50-69 years	976	Diabetes mellitus type 2	102	Alcohol use	3	Rate	2006	0.674043237	1.363636866	0.188718978
1	Deaths	1	Global	1	Male	25	50-69 years	976	Diabetes mellitus type 2	102	Alcohol use	1	Number	2007	5784.879829	11361.70411	1825.508031
1	Deaths	1	Global	2	Female	25	50-69 years	976	Diabetes mellitus type 2	102	Alcohol use	1	Number	2007	843.4795521	2053.124844	73.85340736
1	Deaths	1	Global	3	Both	25	50-69 years	976	Diabetes mellitus type 2	102	Alcohol use	1	Number	2007	6628.359381	13465.64103	1929.242954
1	Deaths	1	Global	1	Male	25	50-69 years	976	Diabetes mellitus type 2	102	Alcohol use	3	Rate	2007	1.196351769	2.349676261	0.377527248
1	Deaths	1	Global	2	Female	25	50-69 years	976	Diabetes mellitus type 2	102	Alcohol use	3	Rate	2007	0.170244055	0.414393329	0.014906234
1	Deaths	1	Global	3	Both	25	50-69 years	976	Diabetes mellitus type 2	102	Alcohol use	3	Rate	2007	0.677056463	1.375453377	0.197063306
1	Deaths	1	Global	1	Male	25	50-69 years	976	Diabetes mellitus type 2	102	Alcohol use	1	Number	2008	6082.406636	11901.09024	1966.424142
1	Deaths	1	Global	2	Female	25	50-69 years	976	Diabetes mellitus type 2	102	Alcohol use	1	Number	2008	861.3713384	2099.73079	87.79494088
1	Deaths	1	Global	3	Both	25	50-69 years	976	Diabetes mellitus type 2	102	Alcohol use	1	Number	2008	6943.777974	14053.76494	2065.746387
1	Deaths	1	Global	1	Male	25	50-69 years	976	Diabetes mellitus type 2	102	Alcohol use	3	Rate	2008	1.225017377	2.396920038	0.396044508
1	Deaths	1	Global	2	Female	25	50-69 years	976	Diabetes mellitus type 2	102	Alcohol use	3	Rate	2008	0.169265238	0.412611166	0.017252294
1	Deaths	1	Global	3	Both	25	50-69 years	976	Diabetes mellitus type 2	102	Alcohol use	3	Rate	2008	0.690645239	1.397822033	0.205464217
1	Deaths	1	Global	1	Male	25	50-69 years	976	Diabetes mellitus type 2	102	Alcohol use	1	Number	2009	6387.721759	12606.59765	2084.515747
1	Deaths	1	Global	2	Female	25	50-69 years	976	Diabetes mellitus type 2	102	Alcohol use	1	Number	2009	883.425148	2142.395414	99.50027125
1	Deaths	1	Global	3	Both	25	50-69 years	976	Diabetes mellitus type 2	102	Alcohol use	1	Number	2009	7271.146907	14818.09023	2183.832639
1	Deaths	1	Global	1	Male	25	50-69 years	976	Diabetes mellitus type 2	102	Alcohol use	3	Rate	2009	1.253486798	2.473840332	0.409052408
1	Deaths	1	Global	2	Female	25	50-69 years	976	Diabetes mellitus type 2	102	Alcohol use	3	Rate	2009	0.169002077	0.409847146	0.019034722
1	Deaths	1	Global	3	Both	25	50-69 years	976	Diabetes mellitus type 2	102	Alcohol use	3	Rate	2009	0.704345591	1.435407186	0.211544741
1	Deaths	1	Global	1	Male	25	50-69 years	976	Diabetes mellitus type 2	102	Alcohol use	1	Number	2010	6673.217558	13186.58502	2148.451469
1	Deaths	1	Global	2	Female	25	50-69 years	976	Diabetes mellitus type 2	102	Alcohol use	1	Number	2010	898.8057438	2167.247451	106.0603787
1	Deaths	1	Global	3	Both	25	50-69 years	976	Diabetes mellitus type 2	102	Alcohol use	1	Number	2010	7572.023302	15418.1222	2282.345281
1	Deaths	1	Global	1	Male	25	50-69 years	976	Diabetes mellitus type 2	102	Alcohol use	3	Rate	2010	1.275268687	2.51998962	0.410574488
1	Deaths	1	Global	2	Female	25	50-69 years	976	Diabetes mellitus type 2	102	Alcohol use	3	Rate	2010	0.167291701	0.403382504	0.019740663
1	Deaths	1	Global	3	Both	25	50-69 years	976	Diabetes mellitus type 2	102	Alcohol use	3	Rate	2010	0.713972766	1.453788361	0.215204353
1	Deaths	1	Global	1	Male	25	50-69 years	976	Diabetes mellitus type 2	102	Alcohol use	1	Number	2011	6945.461522	13638.46282	2320.654072
1	Deaths	1	Global	2	Female	25	50-69 years	976	Diabetes mellitus type 2	102	Alcohol use	1	Number	2011	909.3329136	2196.342212	111.5688621
1	Deaths	1	Global	3	Both	25	50-69 years	976	Diabetes mellitus type 2	102	Alcohol use	1	Number	2011	7854.794436	15864.6661	2439.013545
1	Deaths	1	Global	1	Male	25	50-69 years	976	Diabetes mellitus type 2	102	Alcohol use	3	Rate	2011	1.291472451	2.536001237	0.431513556
1	Deaths	1	Global	2	Female	25	50-69 years	976	Diabetes mellitus type 2	102	Alcohol use	3	Rate	2011	0.164460724	0.39722749	0.020178194
1	Deaths	1	Global	3	Both	25	50-69 years	976	Diabetes mellitus type 2	102	Alcohol use	3	Rate	2011	0.720152935	1.454523852	0.223616643
1	Deaths	1	Global	1	Male	25	50-69 years	976	Diabetes mellitus type 2	102	Alcohol use	1	Number	2012	7267.280874	14345.04649	2472.020339
1	Deaths	1	Global	2	Female	25	50-69 years	976	Diabetes mellitus type 2	102	Alcohol use	1	Number	2012	932.8248038	2241.520943	115.973376
1	Deaths	1	Global	3	Both	25	50-69 years	976	Diabetes mellitus type 2	102	Alcohol use	1	Number	2012	8200.105677	16573.52522	2622.290071
1	Deaths	1	Global	1	Male	25	50-69 years	976	Diabetes mellitus type 2	102	Alcohol use	3	Rate	2012	1.312337542	2.590452107	0.446401502
1	Deaths	1	Global	2	Female	25	50-69 years	976	Diabetes mellitus type 2	102	Alcohol use	3	Rate	2012	0.163609244	0.393143005	0.020340707
1	Deaths	1	Global	3	Both	25	50-69 years	976	Diabetes mellitus type 2	102	Alcohol use	3	Rate	2012	0.729598549	1.474617574	0.233316387
1	Deaths	1	Global	1	Male	25	50-69 years	976	Diabetes mellitus type 2	102	Alcohol use	1	Number	2013	7598.489804	14824.22972	2675.861285
1	Deaths	1	Global	2	Female	25	50-69 years	976	Diabetes mellitus type 2	102	Alcohol use	1	Number	2013	961.9245618	2305.739351	126.0398562
1	Deaths	1	Global	3	Both	25	50-69 years	976	Diabetes mellitus type 2	102	Alcohol use	1	Number	2013	8560.414366	16982.91645	2836.723228
1	Deaths	1	Global	1	Male	25	50-69 years	976	Diabetes mellitus type 2	102	Alcohol use	3	Rate	2013	1.330001405	2.594758547	0.468369289
1	Deaths	1	Global	2	Female	25	50-69 years	976	Diabetes mellitus type 2	102	Alcohol use	3	Rate	2013	0.163238848	0.391284567	0.021388996
1	Deaths	1	Global	3	Both	25	50-69 years	976	Diabetes mellitus type 2	102	Alcohol use	3	Rate	2013	0.737592422	1.463301885	0.24442106
1	Deaths	1	Global	1	Male	25	50-69 years	976	Diabetes mellitus type 2	102	Alcohol use	1	Number	2014	8068.482245	15848.31124	2871.321161
1	Deaths	1	Global	2	Female	25	50-69 years	976	Diabetes mellitus type 2	102	Alcohol use	1	Number	2014	1019.335864	2419.016359	150.6360868
1	Deaths	1	Global	3	Both	25	50-69 years	976	Diabetes mellitus type 2	102	Alcohol use	1	Number	2014	9087.818109	18205.74252	3076.851106
1	Deaths	1	Global	1	Male	25	50-69 years	976	Diabetes mellitus type 2	102	Alcohol use	3	Rate	2014	1.367918601	2.686899356	0.486799563
1	Deaths	1	Global	2	Female	25	50-69 years	976	Diabetes mellitus type 2	102	Alcohol use	3	Rate	2014	0.16728204	0.396982001	0.024720716
1	Deaths	1	Global	3	Both	25	50-69 years	976	Diabetes mellitus type 2	102	Alcohol use	3	Rate	2014	0.757830927	1.518172411	0.25657786
1	Deaths	1	Global	1	Male	25	50-69 years	976	Diabetes mellitus type 2	102	Alcohol use	1	Number	2015	8622.288457	16726.34511	3015.994253
1	Deaths	1	Global	2	Female	25	50-69 years	976	Diabetes mellitus type 2	102	Alcohol use	1	Number	2015	1084.75484	2553.052372	162.8096158
1	Deaths	1	Global	3	Both	25	50-69 years	976	Diabetes mellitus type 2	102	Alcohol use	1	Number	2015	9707.043297	19273.95045	3230.539221
1	Deaths	1	Global	1	Male	25	50-69 years	976	Diabetes mellitus type 2	102	Alcohol use	3	Rate	2015	1.41628842	2.747452605	0.495404179
1	Deaths	1	Global	2	Female	25	50-69 years	976	Diabetes mellitus type 2	102	Alcohol use	3	Rate	2015	0.172193723	0.40527092	0.025844359
1	Deaths	1	Global	3	Both	25	50-69 years	976	Diabetes mellitus type 2	102	Alcohol use	3	Rate	2015	0.783611852	1.555911058	0.260788867
1	Deaths	1	Global	1	Male	25	50-69 years	976	Diabetes mellitus type 2	102	Alcohol use	1	Number	2016	9195.222445	17760.9225	3315.8856
1	Deaths	1	Global	2	Female	25	50-69 years	976	Diabetes mellitus type 2	102	Alcohol use	1	Number	2016	1156.692367	2709.791357	184.8250579
1	Deaths	1	Global	3	Both	25	50-69 years	976	Diabetes mellitus type 2	102	Alcohol use	1	Number	2016	10351.91481	20298.05013	3501.556034
1	Deaths	1	Global	1	Male	25	50-69 years	976	Diabetes mellitus type 2	102	Alcohol use	3	Rate	2016	1.467126218	2.833810189	0.529059816
1	Deaths	1	Global	2	Female	25	50-69 years	976	Diabetes mellitus type 2	102	Alcohol use	3	Rate	2016	0.178063917	0.417151593	0.0284524
1	Deaths	1	Global	3	Both	25	50-69 years	976	Diabetes mellitus type 2	102	Alcohol use	3	Rate	2016	0.811059606	1.590326894	0.274342545
1	Deaths	1	Global	1	Male	25	50-69 years	976	Diabetes mellitus type 2	102	Alcohol use	1	Number	2017	9653.473067	18535.42243	3409.487672
1	Deaths	1	Global	2	Female	25	50-69 years	976	Diabetes mellitus type 2	102	Alcohol use	1	Number	2017	1206.129011	2814.44759	197.0474512
1	Deaths	1	Global	3	Both	25	50-69 years	976	Diabetes mellitus type 2	102	Alcohol use	1	Number	2017	10859.60208	21147.65783	3651.344523
1	Deaths	1	Global	1	Male	25	50-69 years	976	Diabetes mellitus type 2	102	Alcohol use	3	Rate	2017	1.50076573	2.881587444	0.530051953
1	Deaths	1	Global	2	Female	25	50-69 years	976	Diabetes mellitus type 2	102	Alcohol use	3	Rate	2017	0.18071867	0.421698858	0.029524332
1	Deaths	1	Global	3	Both	25	50-69 years	976	Diabetes mellitus type 2	102	Alcohol use	3	Rate	2017	0.828570257	1.613532445	0.278591743
1	Deaths	1	Global	1	Male	25	50-69 years	976	Diabetes mellitus type 2	102	Alcohol use	1	Number	2018	10261.01579	19617.76392	3600.005562
1	Deaths	1	Global	2	Female	25	50-69 years	976	Diabetes mellitus type 2	102	Alcohol use	1	Number	2018	1267.665859	2914.480453	230.5721028
1	Deaths	1	Global	3	Both	25	50-69 years	976	Diabetes mellitus type 2	102	Alcohol use	1	Number	2018	11528.68165	22209.95121	3865.36037
1	Deaths	1	Global	1	Male	25	50-69 years	976	Diabetes mellitus type 2	102	Alcohol use	3	Rate	2018	1.555300633	2.973538026	0.54566634
1	Deaths	1	Global	2	Female	25	50-69 years	976	Diabetes mellitus type 2	102	Alcohol use	3	Rate	2018	0.185027935	0.425396248	0.0336542
1	Deaths	1	Global	3	Both	25	50-69 years	976	Diabetes mellitus type 2	102	Alcohol use	3	Rate	2018	0.857236341	1.651461796	0.287415984
1	Deaths	1	Global	1	Male	25	50-69 years	976	Diabetes mellitus type 2	102	Alcohol use	1	Number	2019	10728.67677	20475.86808	3812.501835
1	Deaths	1	Global	2	Female	25	50-69 years	976	Diabetes mellitus type 2	102	Alcohol use	1	Number	2019	1318.528154	3003.067687	248.2682428
1	Deaths	1	Global	3	Both	25	50-69 years	976	Diabetes mellitus type 2	102	Alcohol use	1	Number	2019	12047.20493	23339.73362	4023.587284
1	Deaths	1	Global	1	Male	25	50-69 years	976	Diabetes mellitus type 2	102	Alcohol use	3	Rate	2019	1.58956349	3.033709842	0.564861245
1	Deaths	1	Global	2	Female	25	50-69 years	976	Diabetes mellitus type 2	102	Alcohol use	3	Rate	2019	0.188027287	0.428249233	0.035404025
1	Deaths	1	Global	3	Both	25	50-69 years	976	Diabetes mellitus type 2	102	Alcohol use	3	Rate	2019	0.875404122	1.695970072	0.292371958
1	Deaths	1	Global	1	Male	25	50-69 years	976	Diabetes mellitus type 2	102	Alcohol use	1	Number	2020	11090.29975	21117.08848	4030.849222
1	Deaths	1	Global	2	Female	25	50-69 years	976	Diabetes mellitus type 2	102	Alcohol use	1	Number	2020	1366.810359	3076.026491	268.1418493
1	Deaths	1	Global	3	Both	25	50-69 years	976	Diabetes mellitus type 2	102	Alcohol use	1	Number	2020	12457.11011	24053.14281	4263.30621
1	Deaths	1	Global	1	Male	25	50-69 years	976	Diabetes mellitus type 2	102	Alcohol use	3	Rate	2020	1.605510101	3.057058837	0.583534196
1	Deaths	1	Global	2	Female	25	50-69 years	976	Diabetes mellitus type 2	102	Alcohol use	3	Rate	2020	0.190364644	0.428418387	0.037345874
1	Deaths	1	Global	3	Both	25	50-69 years	976	Diabetes mellitus type 2	102	Alcohol use	3	Rate	2020	0.884260145	1.707397251	0.302628116
1	Deaths	1	Global	1	Male	25	50-69 years	976	Diabetes mellitus type 2	102	Alcohol use	1	Number	2021	11276.75535	21729.52341	3984.078969
1	Deaths	1	Global	2	Female	25	50-69 years	976	Diabetes mellitus type 2	102	Alcohol use	1	Number	2021	1407.882575	3100.547114	284.9942289
1	Deaths	1	Global	3	Both	25	50-69 years	976	Diabetes mellitus type 2	102	Alcohol use	1	Number	2021	12684.63793	24719.83163	4230.790934
1	Deaths	1	Global	1	Male	25	50-69 years	976	Diabetes mellitus type 2	102	Alcohol use	3	Rate	2021	1.60164109	3.086251007	0.565859982
1	Deaths	1	Global	2	Female	25	50-69 years	976	Diabetes mellitus type 2	102	Alcohol use	3	Rate	2021	0.192211335	0.423302562	0.038908871
1	Deaths	1	Global	3	Both	25	50-69 years	976	Diabetes mellitus type 2	102	Alcohol use	3	Rate	2021	0.882998671	1.720788453	0.294512369
1	Deaths	1	Global	1	Male	26	70+ years	976	Diabetes mellitus type 2	102	Alcohol use	1	Number	1990	3847.062489	6613.359933	1651.575498
1	Deaths	1	Global	2	Female	26	70+ years	976	Diabetes mellitus type 2	102	Alcohol use	1	Number	1990	1988.14031	3644.235343	740.3139618
1	Deaths	1	Global	3	Both	26	70+ years	976	Diabetes mellitus type 2	102	Alcohol use	1	Number	1990	5835.202799	10501.11058	2486.205417
1	Deaths	1	Global	1	Male	26	70+ years	976	Diabetes mellitus type 2	102	Alcohol use	3	Rate	1990	4.650814606	7.995064042	1.996632878
1	Deaths	1	Global	2	Female	26	70+ years	976	Diabetes mellitus type 2	102	Alcohol use	3	Rate	1990	1.666659845	3.054965829	0.620605873
1	Deaths	1	Global	3	Both	26	70+ years	976	Diabetes mellitus type 2	102	Alcohol use	3	Rate	1990	2.888614977	5.19839093	1.230752461
1	Deaths	1	Global	1	Male	26	70+ years	976	Diabetes mellitus type 2	102	Alcohol use	1	Number	1991	3979.156893	6859.98293	1731.300658
1	Deaths	1	Global	2	Female	26	70+ years	976	Diabetes mellitus type 2	102	Alcohol use	1	Number	1991	2010.943781	3686.165586	752.8188454
1	Deaths	1	Global	3	Both	26	70+ years	976	Diabetes mellitus type 2	102	Alcohol use	1	Number	1991	5990.100674	10785.28061	2558.841339
1	Deaths	1	Global	1	Male	26	70+ years	976	Diabetes mellitus type 2	102	Alcohol use	3	Rate	1991	4.676746836	8.062613344	2.034816694
1	Deaths	1	Global	2	Female	26	70+ years	976	Diabetes mellitus type 2	102	Alcohol use	3	Rate	1991	1.643588767	3.012784549	0.61529547
1	Deaths	1	Global	3	Both	26	70+ years	976	Diabetes mellitus type 2	102	Alcohol use	3	Rate	1991	2.887704961	5.199363088	1.233565049
1	Deaths	1	Global	1	Male	26	70+ years	976	Diabetes mellitus type 2	102	Alcohol use	1	Number	1992	4105.306396	7148.979816	1790.43394
1	Deaths	1	Global	2	Female	26	70+ years	976	Diabetes mellitus type 2	102	Alcohol use	1	Number	1992	2029.29226	3725.563891	766.4911976
1	Deaths	1	Global	3	Both	26	70+ years	976	Diabetes mellitus type 2	102	Alcohol use	1	Number	1992	6134.598656	11034.29425	2620.215234
1	Deaths	1	Global	1	Male	26	70+ years	976	Diabetes mellitus type 2	102	Alcohol use	3	Rate	1992	4.685869764	8.159972761	2.043633156
1	Deaths	1	Global	2	Female	26	70+ years	976	Diabetes mellitus type 2	102	Alcohol use	3	Rate	1992	1.616066745	2.966925971	0.610410318
1	Deaths	1	Global	3	Both	26	70+ years	976	Diabetes mellitus type 2	102	Alcohol use	3	Rate	1992	2.877659158	5.176041608	1.229108339
1	Deaths	1	Global	1	Male	26	70+ years	976	Diabetes mellitus type 2	102	Alcohol use	1	Number	1993	4260.909268	7354.747167	1859.280172
1	Deaths	1	Global	2	Female	26	70+ years	976	Diabetes mellitus type 2	102	Alcohol use	1	Number	1993	2086.359867	3854.022814	801.6127454
1	Deaths	1	Global	3	Both	26	70+ years	976	Diabetes mellitus type 2	102	Alcohol use	1	Number	1993	6347.269135	11473.09262	2698.803162
1	Deaths	1	Global	1	Male	26	70+ years	976	Diabetes mellitus type 2	102	Alcohol use	3	Rate	1993	4.723391595	8.153037009	2.061087854
1	Deaths	1	Global	2	Female	26	70+ years	976	Diabetes mellitus type 2	102	Alcohol use	3	Rate	1993	1.618146008	2.989115986	0.621717511
1	Deaths	1	Global	3	Both	26	70+ years	976	Diabetes mellitus type 2	102	Alcohol use	3	Rate	1993	2.89639344	5.235415339	1.231521085
1	Deaths	1	Global	1	Male	26	70+ years	976	Diabetes mellitus type 2	102	Alcohol use	1	Number	1994	4402.176603	7629.906145	1909.990887
1	Deaths	1	Global	2	Female	26	70+ years	976	Diabetes mellitus type 2	102	Alcohol use	1	Number	1994	2091.525675	3911.226161	805.7594041
1	Deaths	1	Global	3	Both	26	70+ years	976	Diabetes mellitus type 2	102	Alcohol use	1	Number	1994	6493.702278	11740.11274	2755.716406
1	Deaths	1	Global	1	Male	26	70+ years	976	Diabetes mellitus type 2	102	Alcohol use	3	Rate	1994	4.735023745	8.206800869	2.054404678
1	Deaths	1	Global	2	Female	26	70+ years	976	Diabetes mellitus type 2	102	Alcohol use	3	Rate	1994	1.579543434	2.953801464	0.608518457
1	Deaths	1	Global	3	Both	26	70+ years	976	Diabetes mellitus type 2	102	Alcohol use	3	Rate	1994	2.88117482	5.208941797	1.222677046
1	Deaths	1	Global	1	Male	26	70+ years	976	Diabetes mellitus type 2	102	Alcohol use	1	Number	1995	4595.227632	8058.448953	2000.147855
1	Deaths	1	Global	2	Female	26	70+ years	976	Diabetes mellitus type 2	102	Alcohol use	1	Number	1995	2097.268337	4003.357558	795.4128084
1	Deaths	1	Global	3	Both	26	70+ years	976	Diabetes mellitus type 2	102	Alcohol use	1	Number	1995	6692.495969	12174.34857	2840.368182
1	Deaths	1	Global	1	Male	26	70+ years	976	Diabetes mellitus type 2	102	Alcohol use	3	Rate	1995	4.787012413	8.394773502	2.083625312
1	Deaths	1	Global	2	Female	26	70+ years	976	Diabetes mellitus type 2	102	Alcohol use	3	Rate	1995	1.541233529	2.94197399	0.5845303
1	Deaths	1	Global	3	Both	26	70+ years	976	Diabetes mellitus type 2	102	Alcohol use	3	Rate	1995	2.883815206	5.245960805	1.223922583
1	Deaths	1	Global	1	Male	26	70+ years	976	Diabetes mellitus type 2	102	Alcohol use	1	Number	1996	4761.011201	8350.860615	2045.075882
1	Deaths	1	Global	2	Female	26	70+ years	976	Diabetes mellitus type 2	102	Alcohol use	1	Number	1996	2110.253901	4093.839753	787.8332687
1	Deaths	1	Global	3	Both	26	70+ years	976	Diabetes mellitus type 2	102	Alcohol use	1	Number	1996	6871.265101	12478.04121	2930.856947
1	Deaths	1	Global	1	Male	26	70+ years	976	Diabetes mellitus type 2	102	Alcohol use	3	Rate	1996	4.798341258	8.416337905	2.061110879
1	Deaths	1	Global	2	Female	26	70+ years	976	Diabetes mellitus type 2	102	Alcohol use	3	Rate	1996	1.509075209	2.927568137	0.563391758
1	Deaths	1	Global	3	Both	26	70+ years	976	Diabetes mellitus type 2	102	Alcohol use	3	Rate	1996	2.874289811	5.219636586	1.22599436
1	Deaths	1	Global	1	Male	26	70+ years	976	Diabetes mellitus type 2	102	Alcohol use	1	Number	1997	4860.81994	8588.716361	2080.476252
1	Deaths	1	Global	2	Female	26	70+ years	976	Diabetes mellitus type 2	102	Alcohol use	1	Number	1997	2114.701175	4170.967834	767.0826537
1	Deaths	1	Global	3	Both	26	70+ years	976	Diabetes mellitus type 2	102	Alcohol use	1	Number	1997	6975.521115	12703.67925	2963.452092
1	Deaths	1	Global	1	Male	26	70+ years	976	Diabetes mellitus type 2	102	Alcohol use	3	Rate	1997	4.730703658	8.358810324	2.02478527
1	Deaths	1	Global	2	Female	26	70+ years	976	Diabetes mellitus type 2	102	Alcohol use	3	Rate	1997	1.470529039	2.90042366	0.533416887
1	Deaths	1	Global	3	Both	26	70+ years	976	Diabetes mellitus type 2	102	Alcohol use	3	Rate	1997	2.829184053	5.152453296	1.201939076
1	Deaths	1	Global	1	Male	26	70+ years	976	Diabetes mellitus type 2	102	Alcohol use	1	Number	1998	5017.245688	8848.736938	2157.865678
1	Deaths	1	Global	2	Female	26	70+ years	976	Diabetes mellitus type 2	102	Alcohol use	1	Number	1998	2113.831726	4183.10271	753.631464
1	Deaths	1	Global	3	Both	26	70+ years	976	Diabetes mellitus type 2	102	Alcohol use	1	Number	1998	7131.077414	13055.75352	3015.676631
1	Deaths	1	Global	1	Male	26	70+ years	976	Diabetes mellitus type 2	102	Alcohol use	3	Rate	1998	4.710958532	8.308549226	2.026134728
1	Deaths	1	Global	2	Female	26	70+ years	976	Diabetes mellitus type 2	102	Alcohol use	3	Rate	1998	1.428852854	2.827584699	0.509420147
1	Deaths	1	Global	3	Both	26	70+ years	976	Diabetes mellitus type 2	102	Alcohol use	3	Rate	1998	2.802648462	5.131158364	1.185218023
1	Deaths	1	Global	1	Male	26	70+ years	976	Diabetes mellitus type 2	102	Alcohol use	1	Number	1999	5226.913354	9306.129705	2237.945999
1	Deaths	1	Global	2	Female	26	70+ years	976	Diabetes mellitus type 2	102	Alcohol use	1	Number	1999	2165.100485	4305.643764	764.5387992
1	Deaths	1	Global	3	Both	26	70+ years	976	Diabetes mellitus type 2	102	Alcohol use	1	Number	1999	7392.013839	13472.7256	3081.603249
1	Deaths	1	Global	1	Male	26	70+ years	976	Diabetes mellitus type 2	102	Alcohol use	3	Rate	1999	4.735768397	8.431682711	2.027658241
1	Deaths	1	Global	2	Female	26	70+ years	976	Diabetes mellitus type 2	102	Alcohol use	3	Rate	1999	1.422434792	2.828735911	0.502289199
1	Deaths	1	Global	3	Both	26	70+ years	976	Diabetes mellitus type 2	102	Alcohol use	3	Rate	1999	2.815127548	5.13086715	1.173578187
1	Deaths	1	Global	1	Male	26	70+ years	976	Diabetes mellitus type 2	102	Alcohol use	1	Number	2000	5437.704666	9575.383272	2311.849899
1	Deaths	1	Global	2	Female	26	70+ years	976	Diabetes mellitus type 2	102	Alcohol use	1	Number	2000	2194.303798	4348.971588	771.3341507
1	Deaths	1	Global	3	Both	26	70+ years	976	Diabetes mellitus type 2	102	Alcohol use	1	Number	2000	7632.008463	14015.95341	3155.359093
1	Deaths	1	Global	1	Male	26	70+ years	976	Diabetes mellitus type 2	102	Alcohol use	3	Rate	2000	4.757262927	8.377177257	2.022558873
1	Deaths	1	Global	2	Female	26	70+ years	976	Diabetes mellitus type 2	102	Alcohol use	3	Rate	2000	1.402084702	2.778843357	0.492856009
1	Deaths	1	Global	3	Both	26	70+ years	976	Diabetes mellitus type 2	102	Alcohol use	3	Rate	2000	2.818255114	5.175640537	1.165172568
1	Deaths	1	Global	1	Male	26	70+ years	976	Diabetes mellitus type 2	102	Alcohol use	1	Number	2001	5687.519816	10045.90255	2398.123786
1	Deaths	1	Global	2	Female	26	70+ years	976	Diabetes mellitus type 2	102	Alcohol use	1	Number	2001	2256.499655	4477.191154	782.2617666
1	Deaths	1	Global	3	Both	26	70+ years	976	Diabetes mellitus type 2	102	Alcohol use	1	Number	2001	7944.019471	14601.09689	3260.333417
1	Deaths	1	Global	1	Male	26	70+ years	976	Diabetes mellitus type 2	102	Alcohol use	3	Rate	2001	4.811547982	8.498667911	2.02877318
1	Deaths	1	Global	2	Female	26	70+ years	976	Diabetes mellitus type 2	102	Alcohol use	3	Rate	2001	1.402852131	2.783442549	0.486327389
1	Deaths	1	Global	3	Both	26	70+ years	976	Diabetes mellitus type 2	102	Alcohol use	3	Rate	2001	2.84674263	5.23230905	1.168341815
1	Deaths	1	Global	1	Male	26	70+ years	976	Diabetes mellitus type 2	102	Alcohol use	1	Number	2002	5995.774184	10531.6382	2504.054245
1	Deaths	1	Global	2	Female	26	70+ years	976	Diabetes mellitus type 2	102	Alcohol use	1	Number	2002	2336.735717	4631.327619	801.3557621
1	Deaths	1	Global	3	Both	26	70+ years	976	Diabetes mellitus type 2	102	Alcohol use	1	Number	2002	8332.5099	15344.81006	3394.691209
1	Deaths	1	Global	1	Male	26	70+ years	976	Diabetes mellitus type 2	102	Alcohol use	3	Rate	2002	4.91724226	8.637185928	2.053619929
1	Deaths	1	Global	2	Female	26	70+ years	976	Diabetes mellitus type 2	102	Alcohol use	3	Rate	2002	1.416208782	2.806875762	0.485671982
1	Deaths	1	Global	3	Both	26	70+ years	976	Diabetes mellitus type 2	102	Alcohol use	3	Rate	2002	2.90399093	5.347871144	1.183095202
1	Deaths	1	Global	1	Male	26	70+ years	976	Diabetes mellitus type 2	102	Alcohol use	1	Number	2003	6325.133877	11121.52703	2642.987991
1	Deaths	1	Global	2	Female	26	70+ years	976	Diabetes mellitus type 2	102	Alcohol use	1	Number	2003	2392.426179	4734.677749	801.8888176
1	Deaths	1	Global	3	Both	26	70+ years	976	Diabetes mellitus type 2	102	Alcohol use	1	Number	2003	8717.560056	16070.097	3547.709833
1	Deaths	1	Global	1	Male	26	70+ years	976	Diabetes mellitus type 2	102	Alcohol use	3	Rate	2003	5.037184293	8.856916291	2.104811986
1	Deaths	1	Global	2	Female	26	70+ years	976	Diabetes mellitus type 2	102	Alcohol use	3	Rate	2003	1.414048877	2.798441938	0.47395819
1	Deaths	1	Global	3	Both	26	70+ years	976	Diabetes mellitus type 2	102	Alcohol use	3	Rate	2003	2.957525066	5.45195151	1.203598334
1	Deaths	1	Global	1	Male	26	70+ years	976	Diabetes mellitus type 2	102	Alcohol use	1	Number	2004	6509.908756	11475.53211	2728.054187
1	Deaths	1	Global	2	Female	26	70+ years	976	Diabetes mellitus type 2	102	Alcohol use	1	Number	2004	2371.941062	4699.809132	777.3205498
1	Deaths	1	Global	3	Both	26	70+ years	976	Diabetes mellitus type 2	102	Alcohol use	1	Number	2004	8881.849818	16363.65825	3621.318088
1	Deaths	1	Global	1	Male	26	70+ years	976	Diabetes mellitus type 2	102	Alcohol use	3	Rate	2004	5.037018569	8.879151846	2.11082215
1	Deaths	1	Global	2	Female	26	70+ years	976	Diabetes mellitus type 2	102	Alcohol use	3	Rate	2004	1.367299097	2.709192435	0.448084357
1	Deaths	1	Global	3	Both	26	70+ years	976	Diabetes mellitus type 2	102	Alcohol use	3	Rate	2004	2.934037205	5.405583645	1.196269045
1	Deaths	1	Global	1	Male	26	70+ years	976	Diabetes mellitus type 2	102	Alcohol use	1	Number	2005	6747.491208	11832.47492	2827.110061
1	Deaths	1	Global	2	Female	26	70+ years	976	Diabetes mellitus type 2	102	Alcohol use	1	Number	2005	2395.677368	4751.934672	778.3602887
1	Deaths	1	Global	3	Both	26	70+ years	976	Diabetes mellitus type 2	102	Alcohol use	1	Number	2005	9143.168576	16837.43667	3709.066619
1	Deaths	1	Global	1	Male	26	70+ years	976	Diabetes mellitus type 2	102	Alcohol use	3	Rate	2005	5.070089206	8.890964293	2.124300686
1	Deaths	1	Global	2	Female	26	70+ years	976	Diabetes mellitus type 2	102	Alcohol use	3	Rate	2005	1.345646645	2.669151129	0.437203242
1	Deaths	1	Global	3	Both	26	70+ years	976	Diabetes mellitus type 2	102	Alcohol use	3	Rate	2005	2.938829878	5.41194899	1.192181431
1	Deaths	1	Global	1	Male	26	70+ years	976	Diabetes mellitus type 2	102	Alcohol use	1	Number	2006	6901.963622	12234.42646	2858.049456
1	Deaths	1	Global	2	Female	26	70+ years	976	Diabetes mellitus type 2	102	Alcohol use	1	Number	2006	2371.677799	4739.81434	767.8111053
1	Deaths	1	Global	3	Both	26	70+ years	976	Diabetes mellitus type 2	102	Alcohol use	1	Number	2006	9273.641421	17117.54696	3743.117289
1	Deaths	1	Global	1	Male	26	70+ years	976	Diabetes mellitus type 2	102	Alcohol use	3	Rate	2006	5.027150094	8.911130441	2.081703756
1	Deaths	1	Global	2	Female	26	70+ years	976	Diabetes mellitus type 2	102	Alcohol use	3	Rate	2006	1.295823717	2.589712581	0.419512229
1	Deaths	1	Global	3	Both	26	70+ years	976	Diabetes mellitus type 2	102	Alcohol use	3	Rate	2006	2.895131473	5.343914726	1.168561105
1	Deaths	1	Global	1	Male	26	70+ years	976	Diabetes mellitus type 2	102	Alcohol use	1	Number	2007	7168.999822	12624.66195	2989.134813
1	Deaths	1	Global	2	Female	26	70+ years	976	Diabetes mellitus type 2	102	Alcohol use	1	Number	2007	2375.688323	4793.471293	764.1880538
1	Deaths	1	Global	3	Both	26	70+ years	976	Diabetes mellitus type 2	102	Alcohol use	1	Number	2007	9544.688145	17553.72342	3877.076119
1	Deaths	1	Global	1	Male	26	70+ years	976	Diabetes mellitus type 2	102	Alcohol use	3	Rate	2007	5.058918439	8.908792956	2.109330394
1	Deaths	1	Global	2	Female	26	70+ years	976	Diabetes mellitus type 2	102	Alcohol use	3	Rate	2007	1.261639854	2.545634612	0.405831899
1	Deaths	1	Global	3	Both	26	70+ years	976	Diabetes mellitus type 2	102	Alcohol use	3	Rate	2007	2.892226746	5.319120708	1.174829714
1	Deaths	1	Global	1	Male	26	70+ years	976	Diabetes mellitus type 2	102	Alcohol use	1	Number	2008	7517.500192	13267.30496	3111.334305
1	Deaths	1	Global	2	Female	26	70+ years	976	Diabetes mellitus type 2	102	Alcohol use	1	Number	2008	2390.670129	4875.651851	766.1928122
1	Deaths	1	Global	3	Both	26	70+ years	976	Diabetes mellitus type 2	102	Alcohol use	1	Number	2008	9908.170321	18165.13213	4011.982676
1	Deaths	1	Global	1	Male	26	70+ years	976	Diabetes mellitus type 2	102	Alcohol use	3	Rate	2008	5.146477988	9.082792308	2.130018371
1	Deaths	1	Global	2	Female	26	70+ years	976	Diabetes mellitus type 2	102	Alcohol use	3	Rate	2008	1.234960506	2.518640026	0.395796079
1	Deaths	1	Global	3	Both	26	70+ years	976	Diabetes mellitus type 2	102	Alcohol use	3	Rate	2008	2.917140715	5.348136419	1.181198711
1	Deaths	1	Global	1	Male	26	70+ years	976	Diabetes mellitus type 2	102	Alcohol use	1	Number	2009	7826.93302	13944.89366	3224.512136
1	Deaths	1	Global	2	Female	26	70+ years	976	Diabetes mellitus type 2	102	Alcohol use	1	Number	2009	2394.528894	4883.409458	766.8548095
1	Deaths	1	Global	3	Both	26	70+ years	976	Diabetes mellitus type 2	102	Alcohol use	1	Number	2009	10221.46191	18783.83086	4174.206695
1	Deaths	1	Global	1	Male	26	70+ years	976	Diabetes mellitus type 2	102	Alcohol use	3	Rate	2009	5.204149421	9.271998379	2.143987041
1	Deaths	1	Global	2	Female	26	70+ years	976	Diabetes mellitus type 2	102	Alcohol use	3	Rate	2009	1.204738735	2.456947814	0.385821067
1	Deaths	1	Global	3	Both	26	70+ years	976	Diabetes mellitus type 2	102	Alcohol use	3	Rate	2009	2.927467738	5.379764586	1.19550956
1	Deaths	1	Global	1	Male	26	70+ years	976	Diabetes mellitus type 2	102	Alcohol use	1	Number	2010	8125.618303	14485.51814	3325.230969
1	Deaths	1	Global	2	Female	26	70+ years	976	Diabetes mellitus type 2	102	Alcohol use	1	Number	2010	2367.768699	4862.110834	752.119911
1	Deaths	1	Global	3	Both	26	70+ years	976	Diabetes mellitus type 2	102	Alcohol use	1	Number	2010	10493.387	19190.61088	4247.909979
1	Deaths	1	Global	1	Male	26	70+ years	976	Diabetes mellitus type 2	102	Alcohol use	3	Rate	2010	5.250469764	9.359998485	2.148639527
1	Deaths	1	Global	2	Female	26	70+ years	976	Diabetes mellitus type 2	102	Alcohol use	3	Rate	2010	1.160187585	2.382395133	0.368532696
1	Deaths	1	Global	3	Both	26	70+ years	976	Diabetes mellitus type 2	102	Alcohol use	3	Rate	2010	2.924213013	5.347885678	1.183773517
1	Deaths	1	Global	1	Male	26	70+ years	976	Diabetes mellitus type 2	102	Alcohol use	1	Number	2011	8355.596658	14952.8461	3454.432892
1	Deaths	1	Global	2	Female	26	70+ years	976	Diabetes mellitus type 2	102	Alcohol use	1	Number	2011	2331.153979	4776.085899	732.7861186
1	Deaths	1	Global	3	Both	26	70+ years	976	Diabetes mellitus type 2	102	Alcohol use	1	Number	2011	10686.75064	19522.58088	4309.457043
1	Deaths	1	Global	1	Male	26	70+ years	976	Diabetes mellitus type 2	102	Alcohol use	3	Rate	2011	5.25004507	9.395273508	2.170512665
1	Deaths	1	Global	2	Female	26	70+ years	976	Diabetes mellitus type 2	102	Alcohol use	3	Rate	2011	1.113638366	2.281630705	0.350066423
1	Deaths	1	Global	3	Both	26	70+ years	976	Diabetes mellitus type 2	102	Alcohol use	3	Rate	2011	2.900220764	5.298130028	1.169520767
1	Deaths	1	Global	1	Male	26	70+ years	976	Diabetes mellitus type 2	102	Alcohol use	1	Number	2012	8616.411414	15381.04234	3526.117831
1	Deaths	1	Global	2	Female	26	70+ years	976	Diabetes mellitus type 2	102	Alcohol use	1	Number	2012	2316.907713	4767.196579	717.3090231
1	Deaths	1	Global	3	Both	26	70+ years	976	Diabetes mellitus type 2	102	Alcohol use	1	Number	2012	10933.31913	20108.988	4417.33798
1	Deaths	1	Global	1	Male	26	70+ years	976	Diabetes mellitus type 2	102	Alcohol use	3	Rate	2012	5.269950478	9.407319073	2.156636384
1	Deaths	1	Global	2	Female	26	70+ years	976	Diabetes mellitus type 2	102	Alcohol use	3	Rate	2012	1.080828968	2.223879757	0.334622034
1	Deaths	1	Global	3	Both	26	70+ years	976	Diabetes mellitus type 2	102	Alcohol use	3	Rate	2012	2.893447692	5.321742122	1.169026188
1	Deaths	1	Global	1	Male	26	70+ years	976	Diabetes mellitus type 2	102	Alcohol use	1	Number	2013	8982.230693	15989.07283	3709.073734
1	Deaths	1	Global	2	Female	26	70+ years	976	Diabetes mellitus type 2	102	Alcohol use	1	Number	2013	2291.236476	4718.661295	704.0962332
1	Deaths	1	Global	3	Both	26	70+ years	976	Diabetes mellitus type 2	102	Alcohol use	1	Number	2013	11273.46717	20577.38613	4548.464496
1	Deaths	1	Global	1	Male	26	70+ years	976	Diabetes mellitus type 2	102	Alcohol use	3	Rate	2013	5.348820958	9.521319455	2.20871318
1	Deaths	1	Global	2	Female	26	70+ years	976	Diabetes mellitus type 2	102	Alcohol use	3	Rate	2013	1.045102564	2.152324769	0.321159682
1	Deaths	1	Global	3	Both	26	70+ years	976	Diabetes mellitus type 2	102	Alcohol use	3	Rate	2013	2.911801158	5.31489167	1.174813745
1	Deaths	1	Global	1	Male	26	70+ years	976	Diabetes mellitus type 2	102	Alcohol use	1	Number	2014	9376.842633	16916.34103	3871.404194
1	Deaths	1	Global	2	Female	26	70+ years	976	Diabetes mellitus type 2	102	Alcohol use	1	Number	2014	2290.952432	4710.717494	703.6353108
1	Deaths	1	Global	3	Both	26	70+ years	976	Diabetes mellitus type 2	102	Alcohol use	1	Number	2014	11667.79506	21389.2402	4688.049453
1	Deaths	1	Global	1	Male	26	70+ years	976	Diabetes mellitus type 2	102	Alcohol use	3	Rate	2014	5.442668143	9.818873366	2.247106953
1	Deaths	1	Global	2	Female	26	70+ years	976	Diabetes mellitus type 2	102	Alcohol use	3	Rate	2014	1.022086256	2.101641021	0.313920084
1	Deaths	1	Global	3	Both	26	70+ years	976	Diabetes mellitus type 2	102	Alcohol use	3	Rate	2014	2.943226953	5.395482858	1.18257078
1	Deaths	1	Global	1	Male	26	70+ years	976	Diabetes mellitus type 2	102	Alcohol use	1	Number	2015	9786.997075	17712.20493	4019.100516
1	Deaths	1	Global	2	Female	26	70+ years	976	Diabetes mellitus type 2	102	Alcohol use	1	Number	2015	2351.928126	4870.736148	718.966043
1	Deaths	1	Global	3	Both	26	70+ years	976	Diabetes mellitus type 2	102	Alcohol use	1	Number	2015	12138.9252	22166.05648	4815.985603
1	Deaths	1	Global	1	Male	26	70+ years	976	Diabetes mellitus type 2	102	Alcohol use	3	Rate	2015	5.539762018	10.02569014	2.274942989
1	Deaths	1	Global	2	Female	26	70+ years	976	Diabetes mellitus type 2	102	Alcohol use	3	Rate	2015	1.026843344	2.126545849	0.313897983
1	Deaths	1	Global	3	Both	26	70+ years	976	Diabetes mellitus type 2	102	Alcohol use	3	Rate	2015	2.992000457	5.463486265	1.187043407
1	Deaths	1	Global	1	Male	26	70+ years	976	Diabetes mellitus type 2	102	Alcohol use	1	Number	2016	10233.22892	18180.62311	4243.599869
1	Deaths	1	Global	2	Female	26	70+ years	976	Diabetes mellitus type 2	102	Alcohol use	1	Number	2016	2396.593168	4971.290116	740.3518321
1	Deaths	1	Global	3	Both	26	70+ years	976	Diabetes mellitus type 2	102	Alcohol use	1	Number	2016	12629.82209	23129.71725	5013.885032
1	Deaths	1	Global	1	Male	26	70+ years	976	Diabetes mellitus type 2	102	Alcohol use	3	Rate	2016	5.627684906	9.998292727	2.333734848
1	Deaths	1	Global	2	Female	26	70+ years	976	Diabetes mellitus type 2	102	Alcohol use	3	Rate	2016	1.020530339	2.116901799	0.315260644
1	Deaths	1	Global	3	Both	26	70+ years	976	Diabetes mellitus type 2	102	Alcohol use	3	Rate	2016	3.03109458	5.551017278	1.203307508
1	Deaths	1	Global	1	Male	26	70+ years	976	Diabetes mellitus type 2	102	Alcohol use	1	Number	2017	10762.14662	19320.68299	4425.034389
1	Deaths	1	Global	2	Female	26	70+ years	976	Diabetes mellitus type 2	102	Alcohol use	1	Number	2017	2447.266855	5083.66705	758.1405135
1	Deaths	1	Global	3	Both	26	70+ years	976	Diabetes mellitus type 2	102	Alcohol use	1	Number	2017	13209.41347	24073.1496	5237.465738
1	Deaths	1	Global	1	Male	26	70+ years	976	Diabetes mellitus type 2	102	Alcohol use	3	Rate	2017	5.70042377	10.23365361	2.343823413
1	Deaths	1	Global	2	Female	26	70+ years	976	Diabetes mellitus type 2	102	Alcohol use	3	Rate	2017	1.00840219	2.094737227	0.312393621
1	Deaths	1	Global	3	Both	26	70+ years	976	Diabetes mellitus type 2	102	Alcohol use	3	Rate	2017	3.06139742	5.579163545	1.213828618
1	Deaths	1	Global	1	Male	26	70+ years	976	Diabetes mellitus type 2	102	Alcohol use	1	Number	2018	11306.16675	20480.21808	4763.460372
1	Deaths	1	Global	2	Female	26	70+ years	976	Diabetes mellitus type 2	102	Alcohol use	1	Number	2018	2495.426189	5165.125276	780.1417902
1	Deaths	1	Global	3	Both	26	70+ years	976	Diabetes mellitus type 2	102	Alcohol use	1	Number	2018	13801.59294	25312.74465	5549.848869
1	Deaths	1	Global	1	Male	26	70+ years	976	Diabetes mellitus type 2	102	Alcohol use	3	Rate	2018	5.771354986	10.45434862	2.431559819
1	Deaths	1	Global	2	Female	26	70+ years	976	Diabetes mellitus type 2	102	Alcohol use	3	Rate	2018	0.995560904	2.060648722	0.311240889
1	Deaths	1	Global	3	Both	26	70+ years	976	Diabetes mellitus type 2	102	Alcohol use	3	Rate	2018	3.090669574	5.668427555	1.242809371
1	Deaths	1	Global	1	Male	26	70+ years	976	Diabetes mellitus type 2	102	Alcohol use	1	Number	2019	11838.86353	21148.78797	5001.197824
1	Deaths	1	Global	2	Female	26	70+ years	976	Diabetes mellitus type 2	102	Alcohol use	1	Number	2019	2539.869485	5233.708046	796.8172274
1	Deaths	1	Global	3	Both	26	70+ years	976	Diabetes mellitus type 2	102	Alcohol use	1	Number	2019	14378.73301	26279.90105	5811.208779
1	Deaths	1	Global	1	Male	26	70+ years	976	Diabetes mellitus type 2	102	Alcohol use	3	Rate	2019	5.793720254	10.34982462	2.447493466
1	Deaths	1	Global	2	Female	26	70+ years	976	Diabetes mellitus type 2	102	Alcohol use	3	Rate	2019	0.976321249	2.011827933	0.306295105
1	Deaths	1	Global	3	Both	26	70+ years	976	Diabetes mellitus type 2	102	Alcohol use	3	Rate	2019	3.095619274	5.657839823	1.251103966
1	Deaths	1	Global	1	Male	26	70+ years	976	Diabetes mellitus type 2	102	Alcohol use	1	Number	2020	12270.2353	22096.23872	5137.242359
1	Deaths	1	Global	2	Female	26	70+ years	976	Diabetes mellitus type 2	102	Alcohol use	1	Number	2020	2601.38453	5339.195599	818.9191513
1	Deaths	1	Global	3	Both	26	70+ years	976	Diabetes mellitus type 2	102	Alcohol use	1	Number	2020	14871.61983	27214.51399	5974.64114
1	Deaths	1	Global	1	Male	26	70+ years	976	Diabetes mellitus type 2	102	Alcohol use	3	Rate	2020	5.821255631	10.48291666	2.437214958
1	Deaths	1	Global	2	Female	26	70+ years	976	Diabetes mellitus type 2	102	Alcohol use	3	Rate	2020	0.970200098	1.991281194	0.305420222
1	Deaths	1	Global	3	Both	26	70+ years	976	Diabetes mellitus type 2	102	Alcohol use	3	Rate	2020	3.105292984	5.682571255	1.247544748
1	Deaths	1	Global	1	Male	26	70+ years	976	Diabetes mellitus type 2	102	Alcohol use	1	Number	2021	12573.02167	22693.11179	5395.403114
1	Deaths	1	Global	2	Female	26	70+ years	976	Diabetes mellitus type 2	102	Alcohol use	1	Number	2021	2641.213984	5372.958177	837.4330992
1	Deaths	1	Global	3	Both	26	70+ years	976	Diabetes mellitus type 2	102	Alcohol use	1	Number	2021	15214.23565	28076.43663	6173.634787
1	Deaths	1	Global	1	Male	26	70+ years	976	Diabetes mellitus type 2	102	Alcohol use	3	Rate	2021	5.782741573	10.43730015	2.481521365
1	Deaths	1	Global	2	Female	26	70+ years	976	Diabetes mellitus type 2	102	Alcohol use	3	Rate	2021	0.953696363	1.940081608	0.302382505
1	Deaths	1	Global	3	Both	26	70+ years	976	Diabetes mellitus type 2	102	Alcohol use	3	Rate	2021	3.077511261	5.679256711	1.248792974
1	Deaths	1	Global	1	Male	27	Age-standardized	976	Diabetes mellitus type 2	102	Alcohol use	3	Rate	1990	0.48748851	0.88352333	0.185032763
1	Deaths	1	Global	2	Female	27	Age-standardized	976	Diabetes mellitus type 2	102	Alcohol use	3	Rate	1990	0.135431597	0.274784752	0.037488523
1	Deaths	1	Global	3	Both	27	Age-standardized	976	Diabetes mellitus type 2	102	Alcohol use	3	Rate	1990	0.286707449	0.539166373	0.097859554
1	Deaths	1	Global	1	Male	27	Age-standardized	976	Diabetes mellitus type 2	102	Alcohol use	3	Rate	1991	0.491614813	0.90137915	0.188722734
1	Deaths	1	Global	2	Female	27	Age-standardized	976	Diabetes mellitus type 2	102	Alcohol use	3	Rate	1991	0.133196965	0.271844537	0.037154863
1	Deaths	1	Global	3	Both	27	Age-standardized	976	Diabetes mellitus type 2	102	Alcohol use	3	Rate	1991	0.287462062	0.545418607	0.09803984
1	Deaths	1	Global	1	Male	27	Age-standardized	976	Diabetes mellitus type 2	102	Alcohol use	3	Rate	1992	0.493660954	0.899721591	0.189359068
1	Deaths	1	Global	2	Female	27	Age-standardized	976	Diabetes mellitus type 2	102	Alcohol use	3	Rate	1992	0.131013846	0.269073637	0.036202502
1	Deaths	1	Global	3	Both	27	Age-standardized	976	Diabetes mellitus type 2	102	Alcohol use	3	Rate	1992	0.287575935	0.552918798	0.097091608
1	Deaths	1	Global	1	Male	27	Age-standardized	976	Diabetes mellitus type 2	102	Alcohol use	3	Rate	1993	0.500734668	0.910960378	0.192106378
1	Deaths	1	Global	2	Female	27	Age-standardized	976	Diabetes mellitus type 2	102	Alcohol use	3	Rate	1993	0.131481336	0.27180831	0.036304408
1	Deaths	1	Global	3	Both	27	Age-standardized	976	Diabetes mellitus type 2	102	Alcohol use	3	Rate	1993	0.291402575	0.555229106	0.098295532
1	Deaths	1	Global	1	Male	27	Age-standardized	976	Diabetes mellitus type 2	102	Alcohol use	3	Rate	1994	0.50481051	0.922067099	0.193127556
1	Deaths	1	Global	2	Female	27	Age-standardized	976	Diabetes mellitus type 2	102	Alcohol use	3	Rate	1994	0.128869405	0.267703924	0.035239203
1	Deaths	1	Global	3	Both	27	Age-standardized	976	Diabetes mellitus type 2	102	Alcohol use	3	Rate	1994	0.29203653	0.559003059	0.097832821
1	Deaths	1	Global	1	Male	27	Age-standardized	976	Diabetes mellitus type 2	102	Alcohol use	3	Rate	1995	0.511212392	0.934615069	0.194779705
1	Deaths	1	Global	2	Female	27	Age-standardized	976	Diabetes mellitus type 2	102	Alcohol use	3	Rate	1995	0.125951383	0.262668214	0.033151561
1	Deaths	1	Global	3	Both	27	Age-standardized	976	Diabetes mellitus type 2	102	Alcohol use	3	Rate	1995	0.29341961	0.562834801	0.099018224
1	Deaths	1	Global	1	Male	27	Age-standardized	976	Diabetes mellitus type 2	102	Alcohol use	3	Rate	1996	0.51138124	0.940095412	0.192347688
1	Deaths	1	Global	2	Female	27	Age-standardized	976	Diabetes mellitus type 2	102	Alcohol use	3	Rate	1996	0.123281282	0.257375818	0.032018071
1	Deaths	1	Global	3	Both	27	Age-standardized	976	Diabetes mellitus type 2	102	Alcohol use	3	Rate	1996	0.292152724	0.558979622	0.096470792
1	Deaths	1	Global	1	Male	27	Age-standardized	976	Diabetes mellitus type 2	102	Alcohol use	3	Rate	1997	0.503070529	0.934743944	0.184651584
1	Deaths	1	Global	2	Female	27	Age-standardized	976	Diabetes mellitus type 2	102	Alcohol use	3	Rate	1997	0.12004085	0.252071492	0.031326215
1	Deaths	1	Global	3	Both	27	Age-standardized	976	Diabetes mellitus type 2	102	Alcohol use	3	Rate	1997	0.286867565	0.547892752	0.093137141
1	Deaths	1	Global	1	Male	27	Age-standardized	976	Diabetes mellitus type 2	102	Alcohol use	3	Rate	1998	0.498919262	0.924161276	0.182961299
1	Deaths	1	Global	2	Female	27	Age-standardized	976	Diabetes mellitus type 2	102	Alcohol use	3	Rate	1998	0.116143071	0.244702509	0.03053037
1	Deaths	1	Global	3	Both	27	Age-standardized	976	Diabetes mellitus type 2	102	Alcohol use	3	Rate	1998	0.282905835	0.542379063	0.091761514
1	Deaths	1	Global	1	Male	27	Age-standardized	976	Diabetes mellitus type 2	102	Alcohol use	3	Rate	1999	0.500386323	0.93354782	0.182338059
1	Deaths	1	Global	2	Female	27	Age-standardized	976	Diabetes mellitus type 2	102	Alcohol use	3	Rate	1999	0.115385733	0.243491519	0.030629494
1	Deaths	1	Global	3	Both	27	Age-standardized	976	Diabetes mellitus type 2	102	Alcohol use	3	Rate	1999	0.283317792	0.541415418	0.091723731
1	Deaths	1	Global	1	Male	27	Age-standardized	976	Diabetes mellitus type 2	102	Alcohol use	3	Rate	2000	0.502420589	0.936562983	0.183824237
1	Deaths	1	Global	2	Female	27	Age-standardized	976	Diabetes mellitus type 2	102	Alcohol use	3	Rate	2000	0.113625337	0.239504121	0.029941989
1	Deaths	1	Global	3	Both	27	Age-standardized	976	Diabetes mellitus type 2	102	Alcohol use	3	Rate	2000	0.283314106	0.537868727	0.09254846
1	Deaths	1	Global	1	Male	27	Age-standardized	976	Diabetes mellitus type 2	102	Alcohol use	3	Rate	2001	0.508315162	0.949469379	0.183053917
1	Deaths	1	Global	2	Female	27	Age-standardized	976	Diabetes mellitus type 2	102	Alcohol use	3	Rate	2001	0.113508366	0.240189694	0.029576214
1	Deaths	1	Global	3	Both	27	Age-standardized	976	Diabetes mellitus type 2	102	Alcohol use	3	Rate	2001	0.285927371	0.544091677	0.092285341
1	Deaths	1	Global	1	Male	27	Age-standardized	976	Diabetes mellitus type 2	102	Alcohol use	3	Rate	2002	0.520346473	0.968370563	0.188869245
1	Deaths	1	Global	2	Female	27	Age-standardized	976	Diabetes mellitus type 2	102	Alcohol use	3	Rate	2002	0.114575481	0.241964776	0.029134382
1	Deaths	1	Global	3	Both	27	Age-standardized	976	Diabetes mellitus type 2	102	Alcohol use	3	Rate	2002	0.292004983	0.555408874	0.096458625
1	Deaths	1	Global	1	Male	27	Age-standardized	976	Diabetes mellitus type 2	102	Alcohol use	3	Rate	2003	0.533451465	0.996574769	0.194387414
1	Deaths	1	Global	2	Female	27	Age-standardized	976	Diabetes mellitus type 2	102	Alcohol use	3	Rate	2003	0.114676516	0.243540943	0.029689796
1	Deaths	1	Global	3	Both	27	Age-standardized	976	Diabetes mellitus type 2	102	Alcohol use	3	Rate	2003	0.297992406	0.566551372	0.099480692
1	Deaths	1	Global	1	Male	27	Age-standardized	976	Diabetes mellitus type 2	102	Alcohol use	3	Rate	2004	0.533687815	1.003798074	0.193467845
1	Deaths	1	Global	2	Female	27	Age-standardized	976	Diabetes mellitus type 2	102	Alcohol use	3	Rate	2004	0.111262767	0.237316575	0.028908647
1	Deaths	1	Global	3	Both	27	Age-standardized	976	Diabetes mellitus type 2	102	Alcohol use	3	Rate	2004	0.296419747	0.566622943	0.099013578
1	Deaths	1	Global	1	Male	27	Age-standardized	976	Diabetes mellitus type 2	102	Alcohol use	3	Rate	2005	0.538617995	1.010297403	0.196124543
1	Deaths	1	Global	2	Female	27	Age-standardized	976	Diabetes mellitus type 2	102	Alcohol use	3	Rate	2005	0.109882534	0.234685972	0.0283911
1	Deaths	1	Global	3	Both	27	Age-standardized	976	Diabetes mellitus type 2	102	Alcohol use	3	Rate	2005	0.298093281	0.567605756	0.100302588
1	Deaths	1	Global	1	Male	27	Age-standardized	976	Diabetes mellitus type 2	102	Alcohol use	3	Rate	2006	0.535047693	1.012303371	0.192526409
1	Deaths	1	Global	2	Female	27	Age-standardized	976	Diabetes mellitus type 2	102	Alcohol use	3	Rate	2006	0.106260304	0.226809706	0.027234279
1	Deaths	1	Global	3	Both	27	Age-standardized	976	Diabetes mellitus type 2	102	Alcohol use	3	Rate	2006	0.294771274	0.566475386	0.098175726
1	Deaths	1	Global	1	Male	27	Age-standardized	976	Diabetes mellitus type 2	102	Alcohol use	3	Rate	2007	0.538459267	1.01653157	0.197065377
1	Deaths	1	Global	2	Female	27	Age-standardized	976	Diabetes mellitus type 2	102	Alcohol use	3	Rate	2007	0.103716001	0.223142311	0.026218176
1	Deaths	1	Global	3	Both	27	Age-standardized	976	Diabetes mellitus type 2	102	Alcohol use	3	Rate	2007	0.295156232	0.566687085	0.099875313
1	Deaths	1	Global	1	Male	27	Age-standardized	976	Diabetes mellitus type 2	102	Alcohol use	3	Rate	2008	0.548379555	1.038149146	0.200021617
1	Deaths	1	Global	2	Female	27	Age-standardized	976	Diabetes mellitus type 2	102	Alcohol use	3	Rate	2008	0.101793657	0.220298099	0.025135174
1	Deaths	1	Global	3	Both	27	Age-standardized	976	Diabetes mellitus type 2	102	Alcohol use	3	Rate	2008	0.298845914	0.570600701	0.100205218
1	Deaths	1	Global	1	Male	27	Age-standardized	976	Diabetes mellitus type 2	102	Alcohol use	3	Rate	2009	0.555448971	1.057300762	0.204417033
1	Deaths	1	Global	2	Female	27	Age-standardized	976	Diabetes mellitus type 2	102	Alcohol use	3	Rate	2009	0.099423366	0.214612444	0.024180035
1	Deaths	1	Global	3	Both	27	Age-standardized	976	Diabetes mellitus type 2	102	Alcohol use	3	Rate	2009	0.30105337	0.578383839	0.101095036
1	Deaths	1	Global	1	Male	27	Age-standardized	976	Diabetes mellitus type 2	102	Alcohol use	3	Rate	2010	0.560902253	1.054931444	0.206410142
1	Deaths	1	Global	2	Female	27	Age-standardized	976	Diabetes mellitus type 2	102	Alcohol use	3	Rate	2010	0.096065436	0.207261167	0.02264189
1	Deaths	1	Global	3	Both	27	Age-standardized	976	Diabetes mellitus type 2	102	Alcohol use	3	Rate	2010	0.301892834	0.577987361	0.101646607
1	Deaths	1	Global	1	Male	27	Age-standardized	976	Diabetes mellitus type 2	102	Alcohol use	3	Rate	2011	0.561545432	1.062548373	0.207444101
1	Deaths	1	Global	2	Female	27	Age-standardized	976	Diabetes mellitus type 2	102	Alcohol use	3	Rate	2011	0.09229782	0.199826448	0.021659284
1	Deaths	1	Global	3	Both	27	Age-standardized	976	Diabetes mellitus type 2	102	Alcohol use	3	Rate	2011	0.300481012	0.572171245	0.101737812
1	Deaths	1	Global	1	Male	27	Age-standardized	976	Diabetes mellitus type 2	102	Alcohol use	3	Rate	2012	0.564180905	1.063849772	0.207668084
1	Deaths	1	Global	2	Female	27	Age-standardized	976	Diabetes mellitus type 2	102	Alcohol use	3	Rate	2012	0.089611391	0.194173664	0.02077561
1	Deaths	1	Global	3	Both	27	Age-standardized	976	Diabetes mellitus type 2	102	Alcohol use	3	Rate	2012	0.30060098	0.576037667	0.10194266
1	Deaths	1	Global	1	Male	27	Age-standardized	976	Diabetes mellitus type 2	102	Alcohol use	3	Rate	2013	0.570771418	1.068263356	0.21525884
1	Deaths	1	Global	2	Female	27	Age-standardized	976	Diabetes mellitus type 2	102	Alcohol use	3	Rate	2013	0.08689611	0.189118121	0.019721564
1	Deaths	1	Global	3	Both	27	Age-standardized	976	Diabetes mellitus type 2	102	Alcohol use	3	Rate	2013	0.302145866	0.575094732	0.104967328
1	Deaths	1	Global	1	Male	27	Age-standardized	976	Diabetes mellitus type 2	102	Alcohol use	3	Rate	2014	0.581987434	1.094318928	0.220714478
1	Deaths	1	Global	2	Female	27	Age-standardized	976	Diabetes mellitus type 2	102	Alcohol use	3	Rate	2014	0.085656024	0.187556336	0.019068579
1	Deaths	1	Global	3	Both	27	Age-standardized	976	Diabetes mellitus type 2	102	Alcohol use	3	Rate	2014	0.306529838	0.58493808	0.107644272
1	Deaths	1	Global	1	Male	27	Age-standardized	976	Diabetes mellitus type 2	102	Alcohol use	3	Rate	2015	0.594596989	1.114008168	0.22391018
1	Deaths	1	Global	2	Female	27	Age-standardized	976	Diabetes mellitus type 2	102	Alcohol use	3	Rate	2015	0.086203391	0.1885256	0.019366431
1	Deaths	1	Global	3	Both	27	Age-standardized	976	Diabetes mellitus type 2	102	Alcohol use	3	Rate	2015	0.312938868	0.600465485	0.109648013
1	Deaths	1	Global	1	Male	27	Age-standardized	976	Diabetes mellitus type 2	102	Alcohol use	3	Rate	2016	0.606854755	1.131977308	0.229770948
1	Deaths	1	Global	2	Female	27	Age-standardized	976	Diabetes mellitus type 2	102	Alcohol use	3	Rate	2016	0.086370921	0.187977214	0.019612735
1	Deaths	1	Global	3	Both	27	Age-standardized	976	Diabetes mellitus type 2	102	Alcohol use	3	Rate	2016	0.319166641	0.603513949	0.112546836
1	Deaths	1	Global	1	Male	27	Age-standardized	976	Diabetes mellitus type 2	102	Alcohol use	3	Rate	2017	0.617179147	1.151203917	0.233908637
1	Deaths	1	Global	2	Female	27	Age-standardized	976	Diabetes mellitus type 2	102	Alcohol use	3	Rate	2017	0.086111606	0.18651356	0.019615609
1	Deaths	1	Global	3	Both	27	Age-standardized	976	Diabetes mellitus type 2	102	Alcohol use	3	Rate	2017	0.324103251	0.618339142	0.115810758
1	Deaths	1	Global	1	Male	27	Age-standardized	976	Diabetes mellitus type 2	102	Alcohol use	3	Rate	2018	0.630456777	1.18402257	0.237589
1	Deaths	1	Global	2	Female	27	Age-standardized	976	Diabetes mellitus type 2	102	Alcohol use	3	Rate	2018	0.086080734	0.184880534	0.020093886
1	Deaths	1	Global	3	Both	27	Age-standardized	976	Diabetes mellitus type 2	102	Alcohol use	3	Rate	2018	0.330616602	0.634204905	0.116741051
1	Deaths	1	Global	1	Male	27	Age-standardized	976	Diabetes mellitus type 2	102	Alcohol use	3	Rate	2019	0.63844126	1.198644467	0.241141132
1	Deaths	1	Global	2	Female	27	Age-standardized	976	Diabetes mellitus type 2	102	Alcohol use	3	Rate	2019	0.085588905	0.181513567	0.02003724
1	Deaths	1	Global	3	Both	27	Age-standardized	976	Diabetes mellitus type 2	102	Alcohol use	3	Rate	2019	0.334384169	0.640564131	0.11903497
1	Deaths	1	Global	1	Male	27	Age-standardized	976	Diabetes mellitus type 2	102	Alcohol use	3	Rate	2020	0.642671385	1.207449589	0.241923234
1	Deaths	1	Global	2	Female	27	Age-standardized	976	Diabetes mellitus type 2	102	Alcohol use	3	Rate	2020	0.085723116	0.181790681	0.020582036
1	Deaths	1	Global	3	Both	27	Age-standardized	976	Diabetes mellitus type 2	102	Alcohol use	3	Rate	2020	0.336530984	0.646660077	0.120053669
1	Deaths	1	Global	1	Male	27	Age-standardized	976	Diabetes mellitus type 2	102	Alcohol use	3	Rate	2021	0.640234701	1.197428451	0.239699383
1	Deaths	1	Global	2	Female	27	Age-standardized	976	Diabetes mellitus type 2	102	Alcohol use	3	Rate	2021	0.085257851	0.178688119	0.020747822
1	Deaths	1	Global	3	Both	27	Age-standardized	976	Diabetes mellitus type 2	102	Alcohol use	3	Rate	2021	0.335005846	0.641558199	0.118188667
1	Deaths	1	Global	1	Male	30	80-84 years	976	Diabetes mellitus type 2	102	Alcohol use	1	Number	1990	769.0991106	1332.701938	339.6017122
1	Deaths	1	Global	2	Female	30	80-84 years	976	Diabetes mellitus type 2	102	Alcohol use	1	Number	1990	462.9033649	880.9526083	170.3235627
1	Deaths	1	Global	3	Both	30	80-84 years	976	Diabetes mellitus type 2	102	Alcohol use	1	Number	1990	1232.002475	2221.979987	523.5574824
1	Deaths	1	Global	1	Male	30	80-84 years	976	Diabetes mellitus type 2	102	Alcohol use	3	Rate	1990	5.789909333	10.03280758	2.556579634
1	Deaths	1	Global	2	Female	30	80-84 years	976	Diabetes mellitus type 2	102	Alcohol use	3	Rate	1990	2.095297615	3.987566388	0.770956925
1	Deaths	1	Global	3	Both	30	80-84 years	976	Diabetes mellitus type 2	102	Alcohol use	3	Rate	1990	3.48260123	6.281050885	1.479982361
1	Deaths	1	Global	1	Male	30	80-84 years	976	Diabetes mellitus type 2	102	Alcohol use	1	Number	1991	797.2381451	1381.515909	354.0572557
1	Deaths	1	Global	2	Female	30	80-84 years	976	Diabetes mellitus type 2	102	Alcohol use	1	Number	1991	466.9200751	889.7298645	170.4285839
1	Deaths	1	Global	3	Both	30	80-84 years	976	Diabetes mellitus type 2	102	Alcohol use	1	Number	1991	1264.15822	2286.459911	538.0570534
1	Deaths	1	Global	1	Male	30	80-84 years	976	Diabetes mellitus type 2	102	Alcohol use	3	Rate	1991	5.818445814	10.08265285	2.583999486
1	Deaths	1	Global	2	Female	30	80-84 years	976	Diabetes mellitus type 2	102	Alcohol use	3	Rate	1991	2.048835179	3.904115379	0.747836936
1	Deaths	1	Global	3	Both	30	80-84 years	976	Diabetes mellitus type 2	102	Alcohol use	3	Rate	1991	3.464258947	6.265741959	1.474474422
1	Deaths	1	Global	1	Male	30	80-84 years	976	Diabetes mellitus type 2	102	Alcohol use	1	Number	1992	815.5864162	1417.940144	365.622587
1	Deaths	1	Global	2	Female	30	80-84 years	976	Diabetes mellitus type 2	102	Alcohol use	1	Number	1992	469.5382786	892.3043974	167.3581881
1	Deaths	1	Global	3	Both	30	80-84 years	976	Diabetes mellitus type 2	102	Alcohol use	1	Number	1992	1285.124695	2342.267593	546.1582543
1	Deaths	1	Global	1	Male	30	80-84 years	976	Diabetes mellitus type 2	102	Alcohol use	3	Rate	1992	5.781337726	10.05116158	2.591739653
1	Deaths	1	Global	2	Female	30	80-84 years	976	Diabetes mellitus type 2	102	Alcohol use	3	Rate	1992	2.006592516	3.813302146	0.715212589
1	Deaths	1	Global	3	Both	30	80-84 years	976	Diabetes mellitus type 2	102	Alcohol use	3	Rate	1992	3.426358789	6.244879728	1.456149853
1	Deaths	1	Global	1	Male	30	80-84 years	976	Diabetes mellitus type 2	102	Alcohol use	1	Number	1993	842.6520076	1472.891127	379.1467132
1	Deaths	1	Global	2	Female	30	80-84 years	976	Diabetes mellitus type 2	102	Alcohol use	1	Number	1993	481.1564834	912.0863874	171.3755853
1	Deaths	1	Global	3	Both	30	80-84 years	976	Diabetes mellitus type 2	102	Alcohol use	1	Number	1993	1323.808491	2406.282018	559.1708951
1	Deaths	1	Global	1	Male	30	80-84 years	976	Diabetes mellitus type 2	102	Alcohol use	3	Rate	1993	5.806082305	10.14858688	2.612415331
1	Deaths	1	Global	2	Female	30	80-84 years	976	Diabetes mellitus type 2	102	Alcohol use	3	Rate	1993	2.000029997	3.791282458	0.712359333
1	Deaths	1	Global	3	Both	30	80-84 years	976	Diabetes mellitus type 2	102	Alcohol use	3	Rate	1993	3.432158554	6.238622481	1.449728706
1	Deaths	1	Global	1	Male	30	80-84 years	976	Diabetes mellitus type 2	102	Alcohol use	1	Number	1994	863.6864059	1507.760077	387.5416279
1	Deaths	1	Global	2	Female	30	80-84 years	976	Diabetes mellitus type 2	102	Alcohol use	1	Number	1994	478.0000256	905.3073687	168.913611
1	Deaths	1	Global	3	Both	30	80-84 years	976	Diabetes mellitus type 2	102	Alcohol use	1	Number	1994	1341.686431	2462.22058	565.9557638
1	Deaths	1	Global	1	Male	30	80-84 years	976	Diabetes mellitus type 2	102	Alcohol use	3	Rate	1994	5.807798765	10.13882707	2.605996543
1	Deaths	1	Global	2	Female	30	80-84 years	976	Diabetes mellitus type 2	102	Alcohol use	3	Rate	1994	1.945109544	3.683937048	0.687354517
1	Deaths	1	Global	3	Both	30	80-84 years	976	Diabetes mellitus type 2	102	Alcohol use	3	Rate	1994	3.401358766	6.242066223	1.434775335
1	Deaths	1	Global	1	Male	30	80-84 years	976	Diabetes mellitus type 2	102	Alcohol use	1	Number	1995	886.2144869	1562.913929	393.5236614
1	Deaths	1	Global	2	Female	30	80-84 years	976	Diabetes mellitus type 2	102	Alcohol use	1	Number	1995	469.9737791	906.7455377	162.5305598
1	Deaths	1	Global	3	Both	30	80-84 years	976	Diabetes mellitus type 2	102	Alcohol use	1	Number	1995	1356.188266	2504.278137	578.6191235
1	Deaths	1	Global	1	Male	30	80-84 years	976	Diabetes mellitus type 2	102	Alcohol use	3	Rate	1995	5.85321352	10.32263529	2.599120246
1	Deaths	1	Global	2	Female	30	80-84 years	976	Diabetes mellitus type 2	102	Alcohol use	3	Rate	1995	1.884444874	3.635760242	0.651695677
1	Deaths	1	Global	3	Both	30	80-84 years	976	Diabetes mellitus type 2	102	Alcohol use	3	Rate	1995	3.383678848	6.248153869	1.443650073
1	Deaths	1	Global	1	Male	30	80-84 years	976	Diabetes mellitus type 2	102	Alcohol use	1	Number	1996	890.8108773	1569.178834	394.0590828
1	Deaths	1	Global	2	Female	30	80-84 years	976	Diabetes mellitus type 2	102	Alcohol use	1	Number	1996	455.3649432	875.7231906	159.2794225
1	Deaths	1	Global	3	Both	30	80-84 years	976	Diabetes mellitus type 2	102	Alcohol use	1	Number	1996	1346.17582	2473.940339	569.8289854
1	Deaths	1	Global	1	Male	30	80-84 years	976	Diabetes mellitus type 2	102	Alcohol use	3	Rate	1996	5.822393247	10.25624684	2.575593766
1	Deaths	1	Global	2	Female	30	80-84 years	976	Diabetes mellitus type 2	102	Alcohol use	3	Rate	1996	1.823884745	3.507556284	0.637965907
1	Deaths	1	Global	3	Both	30	80-84 years	976	Diabetes mellitus type 2	102	Alcohol use	3	Rate	1996	3.343165852	6.143917261	1.415144126
1	Deaths	1	Global	1	Male	30	80-84 years	976	Diabetes mellitus type 2	102	Alcohol use	1	Number	1997	869.5258433	1528.29048	381.3216807
1	Deaths	1	Global	2	Female	30	80-84 years	976	Diabetes mellitus type 2	102	Alcohol use	1	Number	1997	433.1730427	837.8391655	151.7736832
1	Deaths	1	Global	3	Both	30	80-84 years	976	Diabetes mellitus type 2	102	Alcohol use	1	Number	1997	1302.698886	2387.659032	554.7895357
1	Deaths	1	Global	1	Male	30	80-84 years	976	Diabetes mellitus type 2	102	Alcohol use	3	Rate	1997	5.633465654	9.901456055	2.470498845
1	Deaths	1	Global	2	Female	30	80-84 years	976	Diabetes mellitus type 2	102	Alcohol use	3	Rate	1997	1.738864813	3.363295727	0.609257482
1	Deaths	1	Global	3	Both	30	80-84 years	976	Diabetes mellitus type 2	102	Alcohol use	3	Rate	1997	3.228796959	5.917918794	1.375070467
1	Deaths	1	Global	1	Male	30	80-84 years	976	Diabetes mellitus type 2	102	Alcohol use	1	Number	1998	859.0528384	1503.945779	371.9074405
1	Deaths	1	Global	2	Female	30	80-84 years	976	Diabetes mellitus type 2	102	Alcohol use	1	Number	1998	405.595041	798.5547744	138.0442587
1	Deaths	1	Global	3	Both	30	80-84 years	976	Diabetes mellitus type 2	102	Alcohol use	1	Number	1998	1264.647879	2327.748231	534.9092612
1	Deaths	1	Global	1	Male	30	80-84 years	976	Diabetes mellitus type 2	102	Alcohol use	3	Rate	1998	5.505640744	9.638737908	2.383542275
1	Deaths	1	Global	2	Female	30	80-84 years	976	Diabetes mellitus type 2	102	Alcohol use	3	Rate	1998	1.632179556	3.213512607	0.555512258
1	Deaths	1	Global	3	Both	30	80-84 years	976	Diabetes mellitus type 2	102	Alcohol use	3	Rate	1998	3.126211959	5.754198045	1.322296709
1	Deaths	1	Global	1	Male	30	80-84 years	976	Diabetes mellitus type 2	102	Alcohol use	1	Number	1999	862.3333195	1518.342987	369.4929142
1	Deaths	1	Global	2	Female	30	80-84 years	976	Diabetes mellitus type 2	102	Alcohol use	1	Number	1999	391.2361459	771.0402899	129.3003346
1	Deaths	1	Global	3	Both	30	80-84 years	976	Diabetes mellitus type 2	102	Alcohol use	1	Number	1999	1253.569465	2309.937718	526.9084035
1	Deaths	1	Global	1	Male	30	80-84 years	976	Diabetes mellitus type 2	102	Alcohol use	3	Rate	1999	5.42331721	9.549040334	2.323785055
1	Deaths	1	Global	2	Female	30	80-84 years	976	Diabetes mellitus type 2	102	Alcohol use	3	Rate	1999	1.556173768	3.066875813	0.514302656
1	Deaths	1	Global	3	Both	30	80-84 years	976	Diabetes mellitus type 2	102	Alcohol use	3	Rate	1999	3.054403729	5.628313845	1.283846677
1	Deaths	1	Global	1	Male	30	80-84 years	976	Diabetes mellitus type 2	102	Alcohol use	1	Number	2000	895.7193035	1577.262279	383.5881208
1	Deaths	1	Global	2	Female	30	80-84 years	976	Diabetes mellitus type 2	102	Alcohol use	1	Number	2000	391.424553	771.4867338	126.6263819
1	Deaths	1	Global	3	Both	30	80-84 years	976	Diabetes mellitus type 2	102	Alcohol use	1	Number	2000	1287.143856	2388.209946	539.1127173
1	Deaths	1	Global	1	Male	30	80-84 years	976	Diabetes mellitus type 2	102	Alcohol use	3	Rate	2000	5.426243622	9.555012768	2.323766593
1	Deaths	1	Global	2	Female	30	80-84 years	976	Diabetes mellitus type 2	102	Alcohol use	3	Rate	2000	1.509306565	2.974800592	0.488262752
1	Deaths	1	Global	3	Both	30	80-84 years	976	Diabetes mellitus type 2	102	Alcohol use	3	Rate	2000	3.032767111	5.627097968	1.270256864
1	Deaths	1	Global	1	Male	30	80-84 years	976	Diabetes mellitus type 2	102	Alcohol use	1	Number	2001	971.0710269	1713.658799	413.5555652
1	Deaths	1	Global	2	Female	30	80-84 years	976	Diabetes mellitus type 2	102	Alcohol use	1	Number	2001	415.9299224	827.8078267	134.3073186
1	Deaths	1	Global	3	Both	30	80-84 years	976	Diabetes mellitus type 2	102	Alcohol use	1	Number	2001	1387.000949	2580.887112	573.559421
1	Deaths	1	Global	1	Male	30	80-84 years	976	Diabetes mellitus type 2	102	Alcohol use	3	Rate	2001	5.608933568	9.898141428	2.388708578
1	Deaths	1	Global	2	Female	30	80-84 years	976	Diabetes mellitus type 2	102	Alcohol use	3	Rate	2001	1.531529667	3.048139067	0.494543989
1	Deaths	1	Global	3	Both	30	80-84 years	976	Diabetes mellitus type 2	102	Alcohol use	3	Rate	2001	3.118906455	5.803561618	1.289745462
1	Deaths	1	Global	1	Male	30	80-84 years	976	Diabetes mellitus type 2	102	Alcohol use	1	Number	2002	1066.267258	1901.682837	453.3312659
1	Deaths	1	Global	2	Female	30	80-84 years	976	Diabetes mellitus type 2	102	Alcohol use	1	Number	2002	455.0597423	909.5003742	147.1598247
1	Deaths	1	Global	3	Both	30	80-84 years	976	Diabetes mellitus type 2	102	Alcohol use	1	Number	2002	1521.327	2820.917791	620.9442631
1	Deaths	1	Global	1	Male	30	80-84 years	976	Diabetes mellitus type 2	102	Alcohol use	3	Rate	2002	5.855343483	10.44297864	2.489441792
1	Deaths	1	Global	2	Female	30	80-84 years	976	Diabetes mellitus type 2	102	Alcohol use	3	Rate	2002	1.593103935	3.184040446	0.515187071
1	Deaths	1	Global	3	Both	30	80-84 years	976	Diabetes mellitus type 2	102	Alcohol use	3	Rate	2002	3.252470573	6.030887575	1.32752718
1	Deaths	1	Global	1	Male	30	80-84 years	976	Diabetes mellitus type 2	102	Alcohol use	1	Number	2003	1173.490783	2085.344728	500.6953839
1	Deaths	1	Global	2	Female	30	80-84 years	976	Diabetes mellitus type 2	102	Alcohol use	1	Number	2003	495.5546273	1005.116778	160.4624026
1	Deaths	1	Global	3	Both	30	80-84 years	976	Diabetes mellitus type 2	102	Alcohol use	1	Number	2003	1669.04541	3088.025869	679.471427
1	Deaths	1	Global	1	Male	30	80-84 years	976	Diabetes mellitus type 2	102	Alcohol use	3	Rate	2003	6.13613709	10.90418545	2.618116444
1	Deaths	1	Global	2	Female	30	80-84 years	976	Diabetes mellitus type 2	102	Alcohol use	3	Rate	2003	1.648423117	3.343441147	0.53376544
1	Deaths	1	Global	3	Both	30	80-84 years	976	Diabetes mellitus type 2	102	Alcohol use	3	Rate	2003	3.393292668	6.278184809	1.381415627
1	Deaths	1	Global	1	Male	30	80-84 years	976	Diabetes mellitus type 2	102	Alcohol use	1	Number	2004	1248.833526	2236.689055	531.4135909
1	Deaths	1	Global	2	Female	30	80-84 years	976	Diabetes mellitus type 2	102	Alcohol use	1	Number	2004	517.875535	1068.387513	166.7392849
1	Deaths	1	Global	3	Both	30	80-84 years	976	Diabetes mellitus type 2	102	Alcohol use	1	Number	2004	1766.709061	3256.934501	710.931874
1	Deaths	1	Global	1	Male	30	80-84 years	976	Diabetes mellitus type 2	102	Alcohol use	3	Rate	2004	6.225443844	11.14991055	2.64910046
1	Deaths	1	Global	2	Female	30	80-84 years	976	Diabetes mellitus type 2	102	Alcohol use	3	Rate	2004	1.646031412	3.39579549	0.529969234
1	Deaths	1	Global	3	Both	30	80-84 years	976	Diabetes mellitus type 2	102	Alcohol use	3	Rate	2004	3.429023475	6.321417095	1.37985486
1	Deaths	1	Global	1	Male	30	80-84 years	976	Diabetes mellitus type 2	102	Alcohol use	1	Number	2005	1314.073189	2359.298163	555.8625958
1	Deaths	1	Global	2	Female	30	80-84 years	976	Diabetes mellitus type 2	102	Alcohol use	1	Number	2005	527.3901805	1103.240402	167.4731944
1	Deaths	1	Global	3	Both	30	80-84 years	976	Diabetes mellitus type 2	102	Alcohol use	1	Number	2005	1841.46337	3372.083263	735.0281353
1	Deaths	1	Global	1	Male	30	80-84 years	976	Diabetes mellitus type 2	102	Alcohol use	3	Rate	2005	6.258404421	11.23639244	2.647350966
1	Deaths	1	Global	2	Female	30	80-84 years	976	Diabetes mellitus type 2	102	Alcohol use	3	Rate	2005	1.610854913	3.369725656	0.511528329
1	Deaths	1	Global	3	Both	30	80-84 years	976	Diabetes mellitus type 2	102	Alcohol use	3	Rate	2005	3.426825953	6.275195385	1.367832525
1	Deaths	1	Global	1	Male	30	80-84 years	976	Diabetes mellitus type 2	102	Alcohol use	1	Number	2006	1346.146928	2414.177289	566.3952435
1	Deaths	1	Global	2	Female	30	80-84 years	976	Diabetes mellitus type 2	102	Alcohol use	1	Number	2006	514.0796861	1067.275211	162.4383922
1	Deaths	1	Global	3	Both	30	80-84 years	976	Diabetes mellitus type 2	102	Alcohol use	1	Number	2006	1860.226614	3424.40985	737.6376057
1	Deaths	1	Global	1	Male	30	80-84 years	976	Diabetes mellitus type 2	102	Alcohol use	3	Rate	2006	6.129132431	10.99197421	2.578850334
1	Deaths	1	Global	2	Female	30	80-84 years	976	Diabetes mellitus type 2	102	Alcohol use	3	Rate	2006	1.515405844	3.146117491	0.478836444
1	Deaths	1	Global	3	Both	30	80-84 years	976	Diabetes mellitus type 2	102	Alcohol use	3	Rate	2006	3.328570272	6.127419498	1.319881453
1	Deaths	1	Global	1	Male	30	80-84 years	976	Diabetes mellitus type 2	102	Alcohol use	1	Number	2007	1395.285353	2489.243627	585.8336493
1	Deaths	1	Global	2	Female	30	80-84 years	976	Diabetes mellitus type 2	102	Alcohol use	1	Number	2007	506.4318676	1042.383028	159.6984779
1	Deaths	1	Global	3	Both	30	80-84 years	976	Diabetes mellitus type 2	102	Alcohol use	1	Number	2007	1901.717221	3489.335472	753.6584894
1	Deaths	1	Global	1	Male	30	80-84 years	976	Diabetes mellitus type 2	102	Alcohol use	3	Rate	2007	6.057171457	10.80623072	2.54320369
1	Deaths	1	Global	2	Female	30	80-84 years	976	Diabetes mellitus type 2	102	Alcohol use	3	Rate	2007	1.442084667	2.968226681	0.454747699
1	Deaths	1	Global	3	Both	30	80-84 years	976	Diabetes mellitus type 2	102	Alcohol use	3	Rate	2007	3.270179234	6.000236143	1.29598571
1	Deaths	1	Global	1	Male	30	80-84 years	976	Diabetes mellitus type 2	102	Alcohol use	1	Number	2008	1467.096058	2612.612291	611.4432305
1	Deaths	1	Global	2	Female	30	80-84 years	976	Diabetes mellitus type 2	102	Alcohol use	1	Number	2008	502.0174699	1017.342555	156.377507
1	Deaths	1	Global	3	Both	30	80-84 years	976	Diabetes mellitus type 2	102	Alcohol use	1	Number	2008	1969.113528	3620.355315	780.47008
1	Deaths	1	Global	1	Male	30	80-84 years	976	Diabetes mellitus type 2	102	Alcohol use	3	Rate	2008	6.069366121	10.80835875	2.529536364
1	Deaths	1	Global	2	Female	30	80-84 years	976	Diabetes mellitus type 2	102	Alcohol use	3	Rate	2008	1.3832799	2.803228158	0.430889113
1	Deaths	1	Global	3	Both	30	80-84 years	976	Diabetes mellitus type 2	102	Alcohol use	3	Rate	2008	3.256672702	5.98762446	1.290801961
1	Deaths	1	Global	1	Male	30	80-84 years	976	Diabetes mellitus type 2	102	Alcohol use	1	Number	2009	1535.204934	2733.827562	636.4336761
1	Deaths	1	Global	2	Female	30	80-84 years	976	Diabetes mellitus type 2	102	Alcohol use	1	Number	2009	496.3227754	1005.807856	153.0860189
1	Deaths	1	Global	3	Both	30	80-84 years	976	Diabetes mellitus type 2	102	Alcohol use	1	Number	2009	2031.527709	3738.029461	794.5269214
1	Deaths	1	Global	1	Male	30	80-84 years	976	Diabetes mellitus type 2	102	Alcohol use	3	Rate	2009	6.072875307	10.8143177	2.517567701
1	Deaths	1	Global	2	Female	30	80-84 years	976	Diabetes mellitus type 2	102	Alcohol use	3	Rate	2009	1.324906562	2.684949181	0.408654773
1	Deaths	1	Global	3	Both	30	80-84 years	976	Diabetes mellitus type 2	102	Alcohol use	3	Rate	2009	3.237975853	5.957905017	1.266366673
1	Deaths	1	Global	1	Male	30	80-84 years	976	Diabetes mellitus type 2	102	Alcohol use	1	Number	2010	1597.989569	2858.22534	658.2097653
1	Deaths	1	Global	2	Female	30	80-84 years	976	Diabetes mellitus type 2	102	Alcohol use	1	Number	2010	482.4653684	974.4139748	144.8904399
1	Deaths	1	Global	3	Both	30	80-84 years	976	Diabetes mellitus type 2	102	Alcohol use	1	Number	2010	2080.454937	3821.373625	800.9550016
1	Deaths	1	Global	1	Male	30	80-84 years	976	Diabetes mellitus type 2	102	Alcohol use	3	Rate	2010	6.072167728	10.86091174	2.501117763
1	Deaths	1	Global	2	Female	30	80-84 years	976	Diabetes mellitus type 2	102	Alcohol use	3	Rate	2010	1.252719162	2.53006151	0.376207377
1	Deaths	1	Global	3	Both	30	80-84 years	976	Diabetes mellitus type 2	102	Alcohol use	3	Rate	2010	3.209089237	5.894445849	1.235468276
1	Deaths	1	Global	1	Male	30	80-84 years	976	Diabetes mellitus type 2	102	Alcohol use	1	Number	2011	1643.927685	2907.866706	689.1382321
1	Deaths	1	Global	2	Female	30	80-84 years	976	Diabetes mellitus type 2	102	Alcohol use	1	Number	2011	470.0787694	959.7526986	139.3426658
1	Deaths	1	Global	3	Both	30	80-84 years	976	Diabetes mellitus type 2	102	Alcohol use	1	Number	2011	2114.006455	3895.423924	820.9114886
1	Deaths	1	Global	1	Male	30	80-84 years	976	Diabetes mellitus type 2	102	Alcohol use	3	Rate	2011	6.014879262	10.63943828	2.521451094
1	Deaths	1	Global	2	Female	30	80-84 years	976	Diabetes mellitus type 2	102	Alcohol use	3	Rate	2011	1.188295234	2.426124369	0.352239319
1	Deaths	1	Global	3	Both	30	80-84 years	976	Diabetes mellitus type 2	102	Alcohol use	3	Rate	2011	3.160417249	5.82361749	1.227253977
1	Deaths	1	Global	1	Male	30	80-84 years	976	Diabetes mellitus type 2	102	Alcohol use	1	Number	2012	1685.397907	3007.87261	707.7132333
1	Deaths	1	Global	2	Female	30	80-84 years	976	Diabetes mellitus type 2	102	Alcohol use	1	Number	2012	461.2647734	947.4716989	135.8921935
1	Deaths	1	Global	3	Both	30	80-84 years	976	Diabetes mellitus type 2	102	Alcohol use	1	Number	2012	2146.66268	3992.175703	838.5481506
1	Deaths	1	Global	1	Male	30	80-84 years	976	Diabetes mellitus type 2	102	Alcohol use	3	Rate	2012	5.970025553	10.65450258	2.506865631
1	Deaths	1	Global	2	Female	30	80-84 years	976	Diabetes mellitus type 2	102	Alcohol use	3	Rate	2012	1.140089009	2.341826501	0.335879098
1	Deaths	1	Global	3	Both	30	80-84 years	976	Diabetes mellitus type 2	102	Alcohol use	3	Rate	2012	3.125161169	5.811901702	1.220777788
1	Deaths	1	Global	1	Male	30	80-84 years	976	Diabetes mellitus type 2	102	Alcohol use	1	Number	2013	1756.45147	3135.569514	739.1610741
1	Deaths	1	Global	2	Female	30	80-84 years	976	Diabetes mellitus type 2	102	Alcohol use	1	Number	2013	448.2701737	922.2875563	130.1585277
1	Deaths	1	Global	3	Both	30	80-84 years	976	Diabetes mellitus type 2	102	Alcohol use	1	Number	2013	2204.721644	4057.85707	866.7873555
1	Deaths	1	Global	1	Male	30	80-84 years	976	Diabetes mellitus type 2	102	Alcohol use	3	Rate	2013	6.043594797	10.78886147	2.543303984
1	Deaths	1	Global	2	Female	30	80-84 years	976	Diabetes mellitus type 2	102	Alcohol use	3	Rate	2013	1.083254083	2.228726824	0.314530756
1	Deaths	1	Global	3	Both	30	80-84 years	976	Diabetes mellitus type 2	102	Alcohol use	3	Rate	2013	3.129713574	5.760332778	1.23044837
1	Deaths	1	Global	1	Male	30	80-84 years	976	Diabetes mellitus type 2	102	Alcohol use	1	Number	2014	1835.822585	3314.305804	764.8604467
1	Deaths	1	Global	2	Female	30	80-84 years	976	Diabetes mellitus type 2	102	Alcohol use	1	Number	2014	439.1453175	901.2429929	129.1980084
1	Deaths	1	Global	3	Both	30	80-84 years	976	Diabetes mellitus type 2	102	Alcohol use	1	Number	2014	2274.967903	4205.204415	893.8674616
1	Deaths	1	Global	1	Male	30	80-84 years	976	Diabetes mellitus type 2	102	Alcohol use	3	Rate	2014	6.140265686	11.08534036	2.558224522
1	Deaths	1	Global	2	Female	30	80-84 years	976	Diabetes mellitus type 2	102	Alcohol use	3	Rate	2014	1.03772912	2.129696164	0.305303348
1	Deaths	1	Global	3	Both	30	80-84 years	976	Diabetes mellitus type 2	102	Alcohol use	3	Rate	2014	3.150226482	5.823091524	1.237769089
1	Deaths	1	Global	1	Male	30	80-84 years	976	Diabetes mellitus type 2	102	Alcohol use	1	Number	2015	1905.803704	3417.586879	784.1288437
1	Deaths	1	Global	2	Female	30	80-84 years	976	Diabetes mellitus type 2	102	Alcohol use	1	Number	2015	445.4459519	909.4120742	131.2088747
1	Deaths	1	Global	3	Both	30	80-84 years	976	Diabetes mellitus type 2	102	Alcohol use	1	Number	2015	2351.249656	4354.708738	912.3215588
1	Deaths	1	Global	1	Male	30	80-84 years	976	Diabetes mellitus type 2	102	Alcohol use	3	Rate	2015	6.186481079	11.09392144	2.545381901
1	Deaths	1	Global	2	Female	30	80-84 years	976	Diabetes mellitus type 2	102	Alcohol use	3	Rate	2015	1.02576843	2.094184922	0.302146469
1	Deaths	1	Global	3	Both	30	80-84 years	976	Diabetes mellitus type 2	102	Alcohol use	3	Rate	2015	3.167454253	5.866387128	1.22902168
1	Deaths	1	Global	1	Male	30	80-84 years	976	Diabetes mellitus type 2	102	Alcohol use	1	Number	2016	1965.365936	3538.682149	815.9927009
1	Deaths	1	Global	2	Female	30	80-84 years	976	Diabetes mellitus type 2	102	Alcohol use	1	Number	2016	446.8834115	917.1921751	131.7853378
1	Deaths	1	Global	3	Both	30	80-84 years	976	Diabetes mellitus type 2	102	Alcohol use	1	Number	2016	2412.249348	4461.483352	951.9924836
1	Deaths	1	Global	1	Male	30	80-84 years	976	Diabetes mellitus type 2	102	Alcohol use	3	Rate	2016	6.173383754	11.11530555	2.563103385
1	Deaths	1	Global	2	Female	30	80-84 years	976	Diabetes mellitus type 2	102	Alcohol use	3	Rate	2016	0.998825506	2.050008827	0.294552345
1	Deaths	1	Global	3	Both	30	80-84 years	976	Diabetes mellitus type 2	102	Alcohol use	3	Rate	2016	3.150096013	5.82613938	1.243183143
1	Deaths	1	Global	1	Male	30	80-84 years	976	Diabetes mellitus type 2	102	Alcohol use	1	Number	2017	2053.448388	3666.784667	848.8234169
1	Deaths	1	Global	2	Female	30	80-84 years	976	Diabetes mellitus type 2	102	Alcohol use	1	Number	2017	451.1410597	940.7171812	133.5771057
1	Deaths	1	Global	3	Both	30	80-84 years	976	Diabetes mellitus type 2	102	Alcohol use	1	Number	2017	2504.589447	4658.282686	1000.464041
1	Deaths	1	Global	1	Male	30	80-84 years	976	Diabetes mellitus type 2	102	Alcohol use	3	Rate	2017	6.230965759	11.1264592	2.575662324
1	Deaths	1	Global	2	Female	30	80-84 years	976	Diabetes mellitus type 2	102	Alcohol use	3	Rate	2017	0.97543472	2.033971816	0.288813762
1	Deaths	1	Global	3	Both	30	80-84 years	976	Diabetes mellitus type 2	102	Alcohol use	3	Rate	2017	3.162129001	5.881239655	1.263119734
1	Deaths	1	Global	1	Male	30	80-84 years	976	Diabetes mellitus type 2	102	Alcohol use	1	Number	2018	2144.301656	3845.16174	891.6717694
1	Deaths	1	Global	2	Female	30	80-84 years	976	Diabetes mellitus type 2	102	Alcohol use	1	Number	2018	461.2466053	956.6958655	141.0472059
1	Deaths	1	Global	3	Both	30	80-84 years	976	Diabetes mellitus type 2	102	Alcohol use	1	Number	2018	2605.548261	4814.908785	1035.764425
1	Deaths	1	Global	1	Male	30	80-84 years	976	Diabetes mellitus type 2	102	Alcohol use	3	Rate	2018	6.292946752	11.28451215	2.616816038
1	Deaths	1	Global	2	Female	30	80-84 years	976	Diabetes mellitus type 2	102	Alcohol use	3	Rate	2018	0.96656278	2.004798746	0.295570695
1	Deaths	1	Global	3	Both	30	80-84 years	976	Diabetes mellitus type 2	102	Alcohol use	3	Rate	2018	3.18546241	5.886557993	1.266293429
1	Deaths	1	Global	1	Male	30	80-84 years	976	Diabetes mellitus type 2	102	Alcohol use	1	Number	2019	2220.209507	3927.050181	920.5360967
1	Deaths	1	Global	2	Female	30	80-84 years	976	Diabetes mellitus type 2	102	Alcohol use	1	Number	2019	470.6886242	968.5583499	143.6758732
1	Deaths	1	Global	3	Both	30	80-84 years	976	Diabetes mellitus type 2	102	Alcohol use	1	Number	2019	2690.898132	4903.183565	1073.284335
1	Deaths	1	Global	1	Male	30	80-84 years	976	Diabetes mellitus type 2	102	Alcohol use	3	Rate	2019	6.315935444	11.17146618	2.618692759
1	Deaths	1	Global	2	Female	30	80-84 years	976	Diabetes mellitus type 2	102	Alcohol use	3	Rate	2019	0.959715926	1.974853067	0.292949556
1	Deaths	1	Global	3	Both	30	80-84 years	976	Diabetes mellitus type 2	102	Alcohol use	3	Rate	2019	3.195951746	5.823460164	1.27472865
1	Deaths	1	Global	1	Male	30	80-84 years	976	Diabetes mellitus type 2	102	Alcohol use	1	Number	2020	2278.200277	4071.446425	923.321496
1	Deaths	1	Global	2	Female	30	80-84 years	976	Diabetes mellitus type 2	102	Alcohol use	1	Number	2020	481.7801333	983.0374133	148.2690909
1	Deaths	1	Global	3	Both	30	80-84 years	976	Diabetes mellitus type 2	102	Alcohol use	1	Number	2020	2759.980411	5076.947143	1093.987726
1	Deaths	1	Global	1	Male	30	80-84 years	976	Diabetes mellitus type 2	102	Alcohol use	3	Rate	2020	6.320231895	11.29509368	2.561498226
1	Deaths	1	Global	2	Female	30	80-84 years	976	Diabetes mellitus type 2	102	Alcohol use	3	Rate	2020	0.959780753	1.958363004	0.295375027
1	Deaths	1	Global	3	Both	30	80-84 years	976	Diabetes mellitus type 2	102	Alcohol use	3	Rate	2020	3.200235356	5.886790242	1.268493859
1	Deaths	1	Global	1	Male	30	80-84 years	976	Diabetes mellitus type 2	102	Alcohol use	1	Number	2021	2301.592708	4116.518538	947.6460755
1	Deaths	1	Global	2	Female	30	80-84 years	976	Diabetes mellitus type 2	102	Alcohol use	1	Number	2021	486.818635	991.0577822	149.3830706
1	Deaths	1	Global	3	Both	30	80-84 years	976	Diabetes mellitus type 2	102	Alcohol use	1	Number	2021	2788.411343	5109.845397	1116.903375
1	Deaths	1	Global	1	Male	30	80-84 years	976	Diabetes mellitus type 2	102	Alcohol use	3	Rate	2021	6.279606464	11.23140351	2.585533226
1	Deaths	1	Global	2	Female	30	80-84 years	976	Diabetes mellitus type 2	102	Alcohol use	3	Rate	2021	0.955835884	1.94587578	0.293303684
1	Deaths	1	Global	3	Both	30	80-84 years	976	Diabetes mellitus type 2	102	Alcohol use	3	Rate	2021	3.183733751	5.834285279	1.275250505
1	Deaths	1	Global	1	Male	31	85-89 years	976	Diabetes mellitus type 2	102	Alcohol use	1	Number	1990	398.1973562	688.7261689	174.6545618
1	Deaths	1	Global	2	Female	31	85-89 years	976	Diabetes mellitus type 2	102	Alcohol use	1	Number	1990	288.071666	542.8828757	102.3309347
1	Deaths	1	Global	3	Both	31	85-89 years	976	Diabetes mellitus type 2	102	Alcohol use	1	Number	1990	686.2690222	1238.901405	286.2509936
1	Deaths	1	Global	1	Male	31	85-89 years	976	Diabetes mellitus type 2	102	Alcohol use	3	Rate	1990	7.863202698	13.6002748	3.448903415
1	Deaths	1	Global	2	Female	31	85-89 years	976	Diabetes mellitus type 2	102	Alcohol use	3	Rate	1990	2.867237255	5.403426266	1.018521094
1	Deaths	1	Global	3	Both	31	85-89 years	976	Diabetes mellitus type 2	102	Alcohol use	3	Rate	1990	4.541497779	8.198633185	1.894312885
1	Deaths	1	Global	1	Male	31	85-89 years	976	Diabetes mellitus type 2	102	Alcohol use	1	Number	1991	420.7795361	727.668794	184.732182
1	Deaths	1	Global	2	Female	31	85-89 years	976	Diabetes mellitus type 2	102	Alcohol use	1	Number	1991	298.1380346	564.8937214	103.5558815
1	Deaths	1	Global	3	Both	31	85-89 years	976	Diabetes mellitus type 2	102	Alcohol use	1	Number	1991	718.9175708	1306.947526	298.6540308
1	Deaths	1	Global	1	Male	31	85-89 years	976	Diabetes mellitus type 2	102	Alcohol use	3	Rate	1991	7.917458552	13.69193847	3.47595182
1	Deaths	1	Global	2	Female	31	85-89 years	976	Diabetes mellitus type 2	102	Alcohol use	3	Rate	1991	2.841752995	5.384379845	0.987060362
1	Deaths	1	Global	3	Both	31	85-89 years	976	Diabetes mellitus type 2	102	Alcohol use	3	Rate	1991	4.548406808	8.268721293	1.88950734
1	Deaths	1	Global	1	Male	31	85-89 years	976	Diabetes mellitus type 2	102	Alcohol use	1	Number	1992	440.8893966	757.9967788	192.8287792
1	Deaths	1	Global	2	Female	31	85-89 years	976	Diabetes mellitus type 2	102	Alcohol use	1	Number	1992	307.382258	579.2347666	103.6104291
1	Deaths	1	Global	3	Both	31	85-89 years	976	Diabetes mellitus type 2	102	Alcohol use	1	Number	1992	748.2716546	1370.445302	312.9331623
1	Deaths	1	Global	1	Male	31	85-89 years	976	Diabetes mellitus type 2	102	Alcohol use	3	Rate	1992	7.900653865	13.58315765	3.455454931
1	Deaths	1	Global	2	Female	31	85-89 years	976	Diabetes mellitus type 2	102	Alcohol use	3	Rate	1992	2.798426901	5.273388787	0.943275692
1	Deaths	1	Global	3	Both	31	85-89 years	976	Diabetes mellitus type 2	102	Alcohol use	3	Rate	1992	4.517314166	8.273374966	1.889176743
1	Deaths	1	Global	1	Male	31	85-89 years	976	Diabetes mellitus type 2	102	Alcohol use	1	Number	1993	466.6973007	802.8677599	204.1827881
1	Deaths	1	Global	2	Female	31	85-89 years	976	Diabetes mellitus type 2	102	Alcohol use	1	Number	1993	327.1286508	616.7146361	109.459159
1	Deaths	1	Global	3	Both	31	85-89 years	976	Diabetes mellitus type 2	102	Alcohol use	1	Number	1993	793.8259514	1460.613777	333.3881291
1	Deaths	1	Global	1	Male	31	85-89 years	976	Diabetes mellitus type 2	102	Alcohol use	3	Rate	1993	8.03396974	13.82098264	3.514908568
1	Deaths	1	Global	2	Female	31	85-89 years	976	Diabetes mellitus type 2	102	Alcohol use	3	Rate	1993	2.869399468	5.409494535	0.960117837
1	Deaths	1	Global	3	Both	31	85-89 years	976	Diabetes mellitus type 2	102	Alcohol use	3	Rate	1993	4.612680274	8.48718078	1.937216645
1	Deaths	1	Global	1	Male	31	85-89 years	976	Diabetes mellitus type 2	102	Alcohol use	1	Number	1994	488.8671613	843.9595161	212.8798958
1	Deaths	1	Global	2	Female	31	85-89 years	976	Diabetes mellitus type 2	102	Alcohol use	1	Number	1994	336.5121424	635.7853925	115.0644524
1	Deaths	1	Global	3	Both	31	85-89 years	976	Diabetes mellitus type 2	102	Alcohol use	1	Number	1994	825.3793037	1521.746244	346.4346746
1	Deaths	1	Global	1	Male	31	85-89 years	976	Diabetes mellitus type 2	102	Alcohol use	3	Rate	1994	8.115138686	14.00963096	3.533781802
1	Deaths	1	Global	2	Female	31	85-89 years	976	Diabetes mellitus type 2	102	Alcohol use	3	Rate	1994	2.847974868	5.380788955	0.973815287
1	Deaths	1	Global	3	Both	31	85-89 years	976	Diabetes mellitus type 2	102	Alcohol use	3	Rate	1994	4.626571386	8.529978396	1.941900827
1	Deaths	1	Global	1	Male	31	85-89 years	976	Diabetes mellitus type 2	102	Alcohol use	1	Number	1995	514.7095938	893.1856388	222.2772182
1	Deaths	1	Global	2	Female	31	85-89 years	976	Diabetes mellitus type 2	102	Alcohol use	1	Number	1995	345.8164557	655.0890124	118.3597426
1	Deaths	1	Global	3	Both	31	85-89 years	976	Diabetes mellitus type 2	102	Alcohol use	1	Number	1995	860.5260495	1585.723775	361.9643448
1	Deaths	1	Global	1	Male	31	85-89 years	976	Diabetes mellitus type 2	102	Alcohol use	3	Rate	1995	8.258739823	14.33155296	3.566534869
1	Deaths	1	Global	2	Female	31	85-89 years	976	Diabetes mellitus type 2	102	Alcohol use	3	Rate	1995	2.836701984	5.373637578	0.970894563
1	Deaths	1	Global	3	Both	31	85-89 years	976	Diabetes mellitus type 2	102	Alcohol use	3	Rate	1995	4.670909397	8.607260739	1.964731527
1	Deaths	1	Global	1	Male	31	85-89 years	976	Diabetes mellitus type 2	102	Alcohol use	1	Number	1996	540.0236735	940.8031218	235.0689312
1	Deaths	1	Global	2	Female	31	85-89 years	976	Diabetes mellitus type 2	102	Alcohol use	1	Number	1996	355.2427677	674.2904053	121.4658816
1	Deaths	1	Global	3	Both	31	85-89 years	976	Diabetes mellitus type 2	102	Alcohol use	1	Number	1996	895.2664412	1637.157527	376.8530148
1	Deaths	1	Global	1	Male	31	85-89 years	976	Diabetes mellitus type 2	102	Alcohol use	3	Rate	1996	8.382688791	14.60391492	3.648932058
1	Deaths	1	Global	2	Female	31	85-89 years	976	Diabetes mellitus type 2	102	Alcohol use	3	Rate	1996	2.819021931	5.350818126	0.963890092
1	Deaths	1	Global	3	Both	31	85-89 years	976	Diabetes mellitus type 2	102	Alcohol use	3	Rate	1996	4.701100889	8.596818054	1.978879093
1	Deaths	1	Global	1	Male	31	85-89 years	976	Diabetes mellitus type 2	102	Alcohol use	1	Number	1997	560.8923668	975.4510795	245.9343974
1	Deaths	1	Global	2	Female	31	85-89 years	976	Diabetes mellitus type 2	102	Alcohol use	1	Number	1997	363.9570249	701.9785626	123.5918948
1	Deaths	1	Global	3	Both	31	85-89 years	976	Diabetes mellitus type 2	102	Alcohol use	1	Number	1997	924.8493917	1704.037948	391.1272237
1	Deaths	1	Global	1	Male	31	85-89 years	976	Diabetes mellitus type 2	102	Alcohol use	3	Rate	1997	8.426477009	14.65453371	3.694756193
1	Deaths	1	Global	2	Female	31	85-89 years	976	Diabetes mellitus type 2	102	Alcohol use	3	Rate	1997	2.800478899	5.401396366	0.950981763
1	Deaths	1	Global	3	Both	31	85-89 years	976	Diabetes mellitus type 2	102	Alcohol use	3	Rate	1997	4.706001598	8.67082292	1.990210899
1	Deaths	1	Global	1	Male	31	85-89 years	976	Diabetes mellitus type 2	102	Alcohol use	1	Number	1998	593.3414937	1032.685964	260.1995092
1	Deaths	1	Global	2	Female	31	85-89 years	976	Diabetes mellitus type 2	102	Alcohol use	1	Number	1998	375.1775154	730.224771	128.0672583
1	Deaths	1	Global	3	Both	31	85-89 years	976	Diabetes mellitus type 2	102	Alcohol use	1	Number	1998	968.5190091	1796.338857	408.5414272
1	Deaths	1	Global	1	Male	31	85-89 years	976	Diabetes mellitus type 2	102	Alcohol use	3	Rate	1998	8.627020032	15.01496624	3.783228381
1	Deaths	1	Global	2	Female	31	85-89 years	976	Diabetes mellitus type 2	102	Alcohol use	3	Rate	1998	2.791069019	5.432382409	0.952734485
1	Deaths	1	Global	3	Both	31	85-89 years	976	Diabetes mellitus type 2	102	Alcohol use	3	Rate	1998	4.766384569	8.840344618	2.010559975
1	Deaths	1	Global	1	Male	31	85-89 years	976	Diabetes mellitus type 2	102	Alcohol use	1	Number	1999	622.3775211	1088.175951	274.2289717
1	Deaths	1	Global	2	Female	31	85-89 years	976	Diabetes mellitus type 2	102	Alcohol use	1	Number	1999	392.7533933	762.9841347	135.0766743
1	Deaths	1	Global	3	Both	31	85-89 years	976	Diabetes mellitus type 2	102	Alcohol use	1	Number	1999	1015.130914	1885.680928	427.1689215
1	Deaths	1	Global	1	Male	31	85-89 years	976	Diabetes mellitus type 2	102	Alcohol use	3	Rate	1999	8.779141625	15.34960769	3.868222901
1	Deaths	1	Global	2	Female	31	85-89 years	976	Diabetes mellitus type 2	102	Alcohol use	3	Rate	1999	2.840819333	5.518730372	0.977021292
1	Deaths	1	Global	3	Both	31	85-89 years	976	Diabetes mellitus type 2	102	Alcohol use	3	Rate	1999	4.853687766	9.016084842	2.042440575
1	Deaths	1	Global	1	Male	31	85-89 years	976	Diabetes mellitus type 2	102	Alcohol use	1	Number	2000	652.3474284	1151.079894	286.0831954
1	Deaths	1	Global	2	Female	31	85-89 years	976	Diabetes mellitus type 2	102	Alcohol use	1	Number	2000	402.6403937	776.4518597	138.2755348
1	Deaths	1	Global	3	Both	31	85-89 years	976	Diabetes mellitus type 2	102	Alcohol use	1	Number	2000	1054.987822	1956.753401	446.2773348
1	Deaths	1	Global	1	Male	31	85-89 years	976	Diabetes mellitus type 2	102	Alcohol use	3	Rate	2000	8.97325239	15.83348069	3.935167987
1	Deaths	1	Global	2	Female	31	85-89 years	976	Diabetes mellitus type 2	102	Alcohol use	3	Rate	2000	2.850809618	5.497502148	0.979030496
1	Deaths	1	Global	3	Both	31	85-89 years	976	Diabetes mellitus type 2	102	Alcohol use	3	Rate	2000	4.93131716	9.146429394	2.086028894
1	Deaths	1	Global	1	Male	31	85-89 years	976	Diabetes mellitus type 2	102	Alcohol use	1	Number	2001	674.0255461	1183.216952	294.9850988
1	Deaths	1	Global	2	Female	31	85-89 years	976	Diabetes mellitus type 2	102	Alcohol use	1	Number	2001	409.422937	789.7364999	140.3924843
1	Deaths	1	Global	3	Both	31	85-89 years	976	Diabetes mellitus type 2	102	Alcohol use	1	Number	2001	1083.448483	2008.085397	456.624076
1	Deaths	1	Global	1	Male	31	85-89 years	976	Diabetes mellitus type 2	102	Alcohol use	3	Rate	2001	9.106307167	15.9856508	3.98534586
1	Deaths	1	Global	2	Female	31	85-89 years	976	Diabetes mellitus type 2	102	Alcohol use	3	Rate	2001	2.875015821	5.545622207	0.985852469
1	Deaths	1	Global	3	Both	31	85-89 years	976	Diabetes mellitus type 2	102	Alcohol use	3	Rate	2001	5.006123656	9.278451135	2.109852591
1	Deaths	1	Global	1	Male	31	85-89 years	976	Diabetes mellitus type 2	102	Alcohol use	1	Number	2002	692.1148403	1219.840784	304.3240876
1	Deaths	1	Global	2	Female	31	85-89 years	976	Diabetes mellitus type 2	102	Alcohol use	1	Number	2002	410.4155642	791.9540267	140.1040366
1	Deaths	1	Global	3	Both	31	85-89 years	976	Diabetes mellitus type 2	102	Alcohol use	1	Number	2002	1102.530405	2036.719174	461.0048907
1	Deaths	1	Global	1	Male	31	85-89 years	976	Diabetes mellitus type 2	102	Alcohol use	3	Rate	2002	9.205620348	16.22475128	4.047727125
1	Deaths	1	Global	2	Female	31	85-89 years	976	Diabetes mellitus type 2	102	Alcohol use	3	Rate	2002	2.871433468	5.54083104	0.980224569
1	Deaths	1	Global	3	Both	31	85-89 years	976	Diabetes mellitus type 2	102	Alcohol use	3	Rate	2002	5.054824134	9.337844281	2.113591278
1	Deaths	1	Global	1	Male	31	85-89 years	976	Diabetes mellitus type 2	102	Alcohol use	1	Number	2003	707.3480516	1243.090314	313.1464181
1	Deaths	1	Global	2	Female	31	85-89 years	976	Diabetes mellitus type 2	102	Alcohol use	1	Number	2003	399.1062534	775.0926642	134.1661367
1	Deaths	1	Global	3	Both	31	85-89 years	976	Diabetes mellitus type 2	102	Alcohol use	1	Number	2003	1106.454305	2035.557942	462.2987909
1	Deaths	1	Global	1	Male	31	85-89 years	976	Diabetes mellitus type 2	102	Alcohol use	3	Rate	2003	9.256633271	16.26756606	4.097956509
1	Deaths	1	Global	2	Female	31	85-89 years	976	Diabetes mellitus type 2	102	Alcohol use	3	Rate	2003	2.782821397	5.40443662	0.93549122
1	Deaths	1	Global	3	Both	31	85-89 years	976	Diabetes mellitus type 2	102	Alcohol use	3	Rate	2003	5.033155892	9.259560385	2.102953437
1	Deaths	1	Global	1	Male	31	85-89 years	976	Diabetes mellitus type 2	102	Alcohol use	1	Number	2004	710.4331526	1252.087878	314.8549698
1	Deaths	1	Global	2	Female	31	85-89 years	976	Diabetes mellitus type 2	102	Alcohol use	1	Number	2004	377.5953605	737.4610269	127.7176759
1	Deaths	1	Global	3	Both	31	85-89 years	976	Diabetes mellitus type 2	102	Alcohol use	1	Number	2004	1088.028513	1996.066133	451.4465708
1	Deaths	1	Global	1	Male	31	85-89 years	976	Diabetes mellitus type 2	102	Alcohol use	3	Rate	2004	9.07744809	15.99835632	4.023009953
1	Deaths	1	Global	2	Female	31	85-89 years	976	Diabetes mellitus type 2	102	Alcohol use	3	Rate	2004	2.584988214	5.048600334	0.874345189
1	Deaths	1	Global	3	Both	31	85-89 years	976	Diabetes mellitus type 2	102	Alcohol use	3	Rate	2004	4.849997218	8.897666812	2.012368781
1	Deaths	1	Global	1	Male	31	85-89 years	976	Diabetes mellitus type 2	102	Alcohol use	1	Number	2005	748.4450968	1329.863726	331.0875961
1	Deaths	1	Global	2	Female	31	85-89 years	976	Diabetes mellitus type 2	102	Alcohol use	1	Number	2005	383.8686088	753.8177157	127.9698863
1	Deaths	1	Global	3	Both	31	85-89 years	976	Diabetes mellitus type 2	102	Alcohol use	1	Number	2005	1132.313706	2080.127068	470.6926139
1	Deaths	1	Global	1	Male	31	85-89 years	976	Diabetes mellitus type 2	102	Alcohol use	3	Rate	2005	9.139974991	16.24023092	4.043225563
1	Deaths	1	Global	2	Female	31	85-89 years	976	Diabetes mellitus type 2	102	Alcohol use	3	Rate	2005	2.523940204	4.956359534	0.84140337
1	Deaths	1	Global	3	Both	31	85-89 years	976	Diabetes mellitus type 2	102	Alcohol use	3	Rate	2005	4.839402369	8.890267607	2.011695998
1	Deaths	1	Global	1	Male	31	85-89 years	976	Diabetes mellitus type 2	102	Alcohol use	1	Number	2006	801.4740744	1427.178745	349.2450707
1	Deaths	1	Global	2	Female	31	85-89 years	976	Diabetes mellitus type 2	102	Alcohol use	1	Number	2006	398.7650776	787.8824415	133.2399776
1	Deaths	1	Global	3	Both	31	85-89 years	976	Diabetes mellitus type 2	102	Alcohol use	1	Number	2006	1200.239152	2205.65395	497.0016395
1	Deaths	1	Global	1	Male	31	85-89 years	976	Diabetes mellitus type 2	102	Alcohol use	3	Rate	2006	9.238740937	16.45135521	4.02581298
1	Deaths	1	Global	2	Female	31	85-89 years	976	Diabetes mellitus type 2	102	Alcohol use	3	Rate	2006	2.480437139	4.900862636	0.828792207
1	Deaths	1	Global	3	Both	31	85-89 years	976	Diabetes mellitus type 2	102	Alcohol use	3	Rate	2006	4.84914798	8.911176059	2.007961907
1	Deaths	1	Global	1	Male	31	85-89 years	976	Diabetes mellitus type 2	102	Alcohol use	1	Number	2007	877.0360483	1555.623096	382.0865293
1	Deaths	1	Global	2	Female	31	85-89 years	976	Diabetes mellitus type 2	102	Alcohol use	1	Number	2007	425.041726	843.1381637	141.7911667
1	Deaths	1	Global	3	Both	31	85-89 years	976	Diabetes mellitus type 2	102	Alcohol use	1	Number	2007	1302.077774	2389.990277	538.0072927
1	Deaths	1	Global	1	Male	31	85-89 years	976	Diabetes mellitus type 2	102	Alcohol use	3	Rate	2007	9.508835314	16.86608419	4.142586716
1	Deaths	1	Global	2	Female	31	85-89 years	976	Diabetes mellitus type 2	102	Alcohol use	3	Rate	2007	2.490188071	4.939685845	0.830710611
1	Deaths	1	Global	3	Both	31	85-89 years	976	Diabetes mellitus type 2	102	Alcohol use	3	Rate	2007	4.952364956	9.090166751	2.046274435
1	Deaths	1	Global	1	Male	31	85-89 years	976	Diabetes mellitus type 2	102	Alcohol use	1	Number	2008	962.7272926	1705.603217	418.311436
1	Deaths	1	Global	2	Female	31	85-89 years	976	Diabetes mellitus type 2	102	Alcohol use	1	Number	2008	459.0544006	911.7489429	154.4846874
1	Deaths	1	Global	3	Both	31	85-89 years	976	Diabetes mellitus type 2	102	Alcohol use	1	Number	2008	1421.781693	2605.219972	586.7254126
1	Deaths	1	Global	1	Male	31	85-89 years	976	Diabetes mellitus type 2	102	Alcohol use	3	Rate	2008	9.847653961	17.44646735	4.278871392
1	Deaths	1	Global	2	Female	31	85-89 years	976	Diabetes mellitus type 2	102	Alcohol use	3	Rate	2008	2.535222562	5.035321495	0.853173533
1	Deaths	1	Global	3	Both	31	85-89 years	976	Diabetes mellitus type 2	102	Alcohol use	3	Rate	2008	5.099048466	9.343307039	2.104219888
1	Deaths	1	Global	1	Male	31	85-89 years	976	Diabetes mellitus type 2	102	Alcohol use	1	Number	2009	1035.693908	1834.982842	448.9145218
1	Deaths	1	Global	2	Female	31	85-89 years	976	Diabetes mellitus type 2	102	Alcohol use	1	Number	2009	482.4856605	963.9106273	162.0915289
1	Deaths	1	Global	3	Both	31	85-89 years	976	Diabetes mellitus type 2	102	Alcohol use	1	Number	2009	1518.179569	2776.961478	625.9333383
1	Deaths	1	Global	1	Male	31	85-89 years	976	Diabetes mellitus type 2	102	Alcohol use	3	Rate	2009	10.00670817	17.72930945	4.337339998
1	Deaths	1	Global	2	Female	31	85-89 years	976	Diabetes mellitus type 2	102	Alcohol use	3	Rate	2009	2.52689875	5.048242381	0.848914103
1	Deaths	1	Global	3	Both	31	85-89 years	976	Diabetes mellitus type 2	102	Alcohol use	3	Rate	2009	5.156162742	9.431338429	2.125844811
1	Deaths	1	Global	1	Male	31	85-89 years	976	Diabetes mellitus type 2	102	Alcohol use	1	Number	2010	1097.160207	1937.72957	473.9362715
1	Deaths	1	Global	2	Female	31	85-89 years	976	Diabetes mellitus type 2	102	Alcohol use	1	Number	2010	482.8959801	966.5982175	161.9516584
1	Deaths	1	Global	3	Both	31	85-89 years	976	Diabetes mellitus type 2	102	Alcohol use	1	Number	2010	1580.056187	2911.73273	645.9525664
1	Deaths	1	Global	1	Male	31	85-89 years	976	Diabetes mellitus type 2	102	Alcohol use	3	Rate	2010	10.03751497	17.72757474	4.335868537
1	Deaths	1	Global	2	Female	31	85-89 years	976	Diabetes mellitus type 2	102	Alcohol use	3	Rate	2010	2.414027945	4.832086422	0.809606717
1	Deaths	1	Global	3	Both	31	85-89 years	976	Diabetes mellitus type 2	102	Alcohol use	3	Rate	2010	5.107773974	9.412622653	2.088140748
1	Deaths	1	Global	1	Male	31	85-89 years	976	Diabetes mellitus type 2	102	Alcohol use	1	Number	2011	1128.960618	2005.035168	483.3665576
1	Deaths	1	Global	2	Female	31	85-89 years	976	Diabetes mellitus type 2	102	Alcohol use	1	Number	2011	472.2255537	956.2556462	156.1042385
1	Deaths	1	Global	3	Both	31	85-89 years	976	Diabetes mellitus type 2	102	Alcohol use	1	Number	2011	1601.186172	2957.383956	650.9752883
1	Deaths	1	Global	1	Male	31	85-89 years	976	Diabetes mellitus type 2	102	Alcohol use	3	Rate	2011	9.826520068	17.4519093	4.207242575
1	Deaths	1	Global	2	Female	31	85-89 years	976	Diabetes mellitus type 2	102	Alcohol use	3	Rate	2011	2.267284701	4.591246237	0.749499363
1	Deaths	1	Global	3	Both	31	85-89 years	976	Diabetes mellitus type 2	102	Alcohol use	3	Rate	2011	4.954668394	9.151251161	2.014360818
1	Deaths	1	Global	1	Male	31	85-89 years	976	Diabetes mellitus type 2	102	Alcohol use	1	Number	2012	1179.58397	2097.124015	494.4416292
1	Deaths	1	Global	2	Female	31	85-89 years	976	Diabetes mellitus type 2	102	Alcohol use	1	Number	2012	463.728417	950.7814779	150.3479439
1	Deaths	1	Global	3	Both	31	85-89 years	976	Diabetes mellitus type 2	102	Alcohol use	1	Number	2012	1643.312387	3035.60582	655.6510139
1	Deaths	1	Global	1	Male	31	85-89 years	976	Diabetes mellitus type 2	102	Alcohol use	3	Rate	2012	9.71855155	17.27813226	4.073687489
1	Deaths	1	Global	2	Female	31	85-89 years	976	Diabetes mellitus type 2	102	Alcohol use	3	Rate	2012	2.141447711	4.390606108	0.694290556
1	Deaths	1	Global	3	Both	31	85-89 years	976	Diabetes mellitus type 2	102	Alcohol use	3	Rate	2012	4.862971771	8.983115764	1.940235099
1	Deaths	1	Global	1	Male	31	85-89 years	976	Diabetes mellitus type 2	102	Alcohol use	1	Number	2013	1257.434252	2237.740974	531.4772401
1	Deaths	1	Global	2	Female	31	85-89 years	976	Diabetes mellitus type 2	102	Alcohol use	1	Number	2013	452.150631	929.5340853	144.4953802
1	Deaths	1	Global	3	Both	31	85-89 years	976	Diabetes mellitus type 2	102	Alcohol use	1	Number	2013	1709.584883	3167.82748	678.084134
1	Deaths	1	Global	1	Male	31	85-89 years	976	Diabetes mellitus type 2	102	Alcohol use	3	Rate	2013	9.808241952	17.45483302	4.145630163
1	Deaths	1	Global	2	Female	31	85-89 years	976	Diabetes mellitus type 2	102	Alcohol use	3	Rate	2013	2.011703312	4.135672206	0.642887159
1	Deaths	1	Global	3	Both	31	85-89 years	976	Diabetes mellitus type 2	102	Alcohol use	3	Rate	2013	4.843539512	8.974984351	1.921125607
1	Deaths	1	Global	1	Male	31	85-89 years	976	Diabetes mellitus type 2	102	Alcohol use	1	Number	2014	1345.515831	2421.869709	555.9064159
1	Deaths	1	Global	2	Female	31	85-89 years	976	Diabetes mellitus type 2	102	Alcohol use	1	Number	2014	442.4839345	912.7095997	141.5429007
1	Deaths	1	Global	3	Both	31	85-89 years	976	Diabetes mellitus type 2	102	Alcohol use	1	Number	2014	1787.999766	3308.760951	698.4519252
1	Deaths	1	Global	1	Male	31	85-89 years	976	Diabetes mellitus type 2	102	Alcohol use	3	Rate	2014	10.00371742	18.00625428	4.133084551
1	Deaths	1	Global	2	Female	31	85-89 years	976	Diabetes mellitus type 2	102	Alcohol use	3	Rate	2014	1.900004858	3.919131382	0.607778448
1	Deaths	1	Global	3	Both	31	85-89 years	976	Diabetes mellitus type 2	102	Alcohol use	3	Rate	2014	4.866798379	9.006193817	1.90113263
1	Deaths	1	Global	1	Male	31	85-89 years	976	Diabetes mellitus type 2	102	Alcohol use	1	Number	2015	1422.04177	2564.676778	585.8247457
1	Deaths	1	Global	2	Female	31	85-89 years	976	Diabetes mellitus type 2	102	Alcohol use	1	Number	2015	451.3649666	923.2762763	139.7032457
1	Deaths	1	Global	3	Both	31	85-89 years	976	Diabetes mellitus type 2	102	Alcohol use	1	Number	2015	1873.406737	3496.112321	729.7699077
1	Deaths	1	Global	1	Male	31	85-89 years	976	Diabetes mellitus type 2	102	Alcohol use	3	Rate	2015	10.1283366	18.26662916	4.172472522
1	Deaths	1	Global	2	Female	31	85-89 years	976	Diabetes mellitus type 2	102	Alcohol use	3	Rate	2015	1.878105311	3.841702849	0.58129768
1	Deaths	1	Global	3	Both	31	85-89 years	976	Diabetes mellitus type 2	102	Alcohol use	3	Rate	2015	4.920535887	9.18260077	1.916753554
1	Deaths	1	Global	1	Male	31	85-89 years	976	Diabetes mellitus type 2	102	Alcohol use	1	Number	2016	1488.164508	2687.251601	615.7681073
1	Deaths	1	Global	2	Female	31	85-89 years	976	Diabetes mellitus type 2	102	Alcohol use	1	Number	2016	459.1989647	938.8972813	142.6507058
1	Deaths	1	Global	3	Both	31	85-89 years	976	Diabetes mellitus type 2	102	Alcohol use	1	Number	2016	1947.363472	3617.866102	768.3147987
1	Deaths	1	Global	1	Male	31	85-89 years	976	Diabetes mellitus type 2	102	Alcohol use	3	Rate	2016	10.15864267	18.34395904	4.203411744
1	Deaths	1	Global	2	Female	31	85-89 years	976	Diabetes mellitus type 2	102	Alcohol use	3	Rate	2016	1.851639382	3.785938809	0.575213981
1	Deaths	1	Global	3	Both	31	85-89 years	976	Diabetes mellitus type 2	102	Alcohol use	3	Rate	2016	4.936428346	9.171034083	1.947623546
1	Deaths	1	Global	1	Male	31	85-89 years	976	Diabetes mellitus type 2	102	Alcohol use	1	Number	2017	1556.635399	2777.951953	645.3082416
1	Deaths	1	Global	2	Female	31	85-89 years	976	Diabetes mellitus type 2	102	Alcohol use	1	Number	2017	460.6205894	940.5068282	145.6373685
1	Deaths	1	Global	3	Both	31	85-89 years	976	Diabetes mellitus type 2	102	Alcohol use	1	Number	2017	2017.255988	3769.566924	800.5302615
1	Deaths	1	Global	1	Male	31	85-89 years	976	Diabetes mellitus type 2	102	Alcohol use	3	Rate	2017	10.24069096	18.27540828	4.245311577
1	Deaths	1	Global	2	Female	31	85-89 years	976	Diabetes mellitus type 2	102	Alcohol use	3	Rate	2017	1.808303409	3.692239866	0.571742896
1	Deaths	1	Global	3	Both	31	85-89 years	976	Diabetes mellitus type 2	102	Alcohol use	3	Rate	2017	4.959690727	9.267978991	1.968209557
1	Deaths	1	Global	1	Male	31	85-89 years	976	Diabetes mellitus type 2	102	Alcohol use	1	Number	2018	1614.274045	2896.766032	669.3412987
1	Deaths	1	Global	2	Female	31	85-89 years	976	Diabetes mellitus type 2	102	Alcohol use	1	Number	2018	457.2983827	933.4892902	145.0553125
1	Deaths	1	Global	3	Both	31	85-89 years	976	Diabetes mellitus type 2	102	Alcohol use	1	Number	2018	2071.572427	3867.499284	821.4574303
1	Deaths	1	Global	1	Male	31	85-89 years	976	Diabetes mellitus type 2	102	Alcohol use	3	Rate	2018	10.2576351	18.40701646	4.253217611
1	Deaths	1	Global	2	Female	31	85-89 years	976	Diabetes mellitus type 2	102	Alcohol use	3	Rate	2018	1.746376627	3.564901911	0.55395168
1	Deaths	1	Global	3	Both	31	85-89 years	976	Diabetes mellitus type 2	102	Alcohol use	3	Rate	2018	4.941392657	9.225278494	1.959450541
1	Deaths	1	Global	1	Male	31	85-89 years	976	Diabetes mellitus type 2	102	Alcohol use	1	Number	2019	1678.334716	2988.345404	700.5901558
1	Deaths	1	Global	2	Female	31	85-89 years	976	Diabetes mellitus type 2	102	Alcohol use	1	Number	2019	457.4230841	935.1861962	145.3973376
1	Deaths	1	Global	3	Both	31	85-89 years	976	Diabetes mellitus type 2	102	Alcohol use	1	Number	2019	2135.7578	3966.058495	840.6056639
1	Deaths	1	Global	1	Male	31	85-89 years	976	Diabetes mellitus type 2	102	Alcohol use	3	Rate	2019	10.28193613	18.30741883	4.292006338
1	Deaths	1	Global	2	Female	31	85-89 years	976	Diabetes mellitus type 2	102	Alcohol use	3	Rate	2019	1.697006747	3.469473535	0.539413666
1	Deaths	1	Global	3	Both	31	85-89 years	976	Diabetes mellitus type 2	102	Alcohol use	3	Rate	2019	4.934991755	9.164178623	1.942346656
1	Deaths	1	Global	1	Male	31	85-89 years	976	Diabetes mellitus type 2	102	Alcohol use	1	Number	2020	1733.724721	3108.333938	716.3598311
1	Deaths	1	Global	2	Female	31	85-89 years	976	Diabetes mellitus type 2	102	Alcohol use	1	Number	2020	460.8969518	932.4684694	148.36673
1	Deaths	1	Global	3	Both	31	85-89 years	976	Diabetes mellitus type 2	102	Alcohol use	1	Number	2020	2194.621673	4074.909443	866.6363539
1	Deaths	1	Global	1	Male	31	85-89 years	976	Diabetes mellitus type 2	102	Alcohol use	3	Rate	2020	10.28932425	18.44736674	4.251458429
1	Deaths	1	Global	2	Female	31	85-89 years	976	Diabetes mellitus type 2	102	Alcohol use	3	Rate	2020	1.661295151	3.361066591	0.534785331
1	Deaths	1	Global	3	Both	31	85-89 years	976	Diabetes mellitus type 2	102	Alcohol use	3	Rate	2020	4.921451656	9.138007737	1.943436981
1	Deaths	1	Global	1	Male	31	85-89 years	976	Diabetes mellitus type 2	102	Alcohol use	1	Number	2021	1752.688487	3126.204571	721.6944186
1	Deaths	1	Global	2	Female	31	85-89 years	976	Diabetes mellitus type 2	102	Alcohol use	1	Number	2021	455.9141073	919.9141638	147.6599872
1	Deaths	1	Global	3	Both	31	85-89 years	976	Diabetes mellitus type 2	102	Alcohol use	1	Number	2021	2208.602594	4074.138408	867.4351692
1	Deaths	1	Global	1	Male	31	85-89 years	976	Diabetes mellitus type 2	102	Alcohol use	3	Rate	2021	10.15894672	18.1201314	4.183090837
1	Deaths	1	Global	2	Female	31	85-89 years	976	Diabetes mellitus type 2	102	Alcohol use	3	Rate	2021	1.60143314	3.231268794	0.518666988
1	Deaths	1	Global	3	Both	31	85-89 years	976	Diabetes mellitus type 2	102	Alcohol use	3	Rate	2021	4.830525103	8.910714813	1.897202951
1	Deaths	1	Global	1	Male	32	90-94 years	976	Diabetes mellitus type 2	102	Alcohol use	1	Number	1990	142.8316146	247.3150478	61.46006069
1	Deaths	1	Global	2	Female	32	90-94 years	976	Diabetes mellitus type 2	102	Alcohol use	1	Number	1990	140.8523871	264.6826877	51.93748562
1	Deaths	1	Global	3	Both	32	90-94 years	976	Diabetes mellitus type 2	102	Alcohol use	1	Number	1990	283.6840017	507.8411848	120.0188846
1	Deaths	1	Global	1	Male	32	90-94 years	976	Diabetes mellitus type 2	102	Alcohol use	3	Rate	1990	11.34520154	19.64438383	4.881809794
1	Deaths	1	Global	2	Female	32	90-94 years	976	Diabetes mellitus type 2	102	Alcohol use	3	Rate	1990	4.654389386	8.746293318	1.716245544
1	Deaths	1	Global	3	Both	32	90-94 years	976	Diabetes mellitus type 2	102	Alcohol use	3	Rate	1990	6.620107016	11.8510842	2.80078487
1	Deaths	1	Global	1	Male	32	90-94 years	976	Diabetes mellitus type 2	102	Alcohol use	1	Number	1991	154.0766104	265.6678885	66.9499733
1	Deaths	1	Global	2	Female	32	90-94 years	976	Diabetes mellitus type 2	102	Alcohol use	1	Number	1991	148.7227901	280.2390573	53.76277531
1	Deaths	1	Global	3	Both	32	90-94 years	976	Diabetes mellitus type 2	102	Alcohol use	1	Number	1991	302.7994005	543.0815633	126.4802052
1	Deaths	1	Global	1	Male	32	90-94 years	976	Diabetes mellitus type 2	102	Alcohol use	3	Rate	1991	11.50035205	19.82957853	4.997178095
1	Deaths	1	Global	2	Female	32	90-94 years	976	Diabetes mellitus type 2	102	Alcohol use	3	Rate	1991	4.59435953	8.657173409	1.660845113
1	Deaths	1	Global	3	Both	32	90-94 years	976	Diabetes mellitus type 2	102	Alcohol use	3	Rate	1991	6.615921216	11.86589152	2.76348986
1	Deaths	1	Global	1	Male	32	90-94 years	976	Diabetes mellitus type 2	102	Alcohol use	1	Number	1992	163.8232316	283.0757006	72.04344076
1	Deaths	1	Global	2	Female	32	90-94 years	976	Diabetes mellitus type 2	102	Alcohol use	1	Number	1992	157.112326	296.0718141	56.47307402
1	Deaths	1	Global	3	Both	32	90-94 years	976	Diabetes mellitus type 2	102	Alcohol use	1	Number	1992	320.9355577	572.4077513	132.7264241
1	Deaths	1	Global	1	Male	32	90-94 years	976	Diabetes mellitus type 2	102	Alcohol use	3	Rate	1992	11.53028809	19.92357461	5.070597243
1	Deaths	1	Global	2	Female	32	90-94 years	976	Diabetes mellitus type 2	102	Alcohol use	3	Rate	1992	4.589960159	8.649593989	1.649833379
1	Deaths	1	Global	3	Both	32	90-94 years	976	Diabetes mellitus type 2	102	Alcohol use	3	Rate	1992	6.625747205	11.8174162	2.740150514
1	Deaths	1	Global	1	Male	32	90-94 years	976	Diabetes mellitus type 2	102	Alcohol use	1	Number	1993	178.3884018	309.8136733	79.04564428
1	Deaths	1	Global	2	Female	32	90-94 years	976	Diabetes mellitus type 2	102	Alcohol use	1	Number	1993	171.6766782	324.0573086	60.69012719
1	Deaths	1	Global	3	Both	32	90-94 years	976	Diabetes mellitus type 2	102	Alcohol use	1	Number	1993	350.0650801	627.148381	143.0888132
1	Deaths	1	Global	1	Male	32	90-94 years	976	Diabetes mellitus type 2	102	Alcohol use	3	Rate	1993	11.75399626	20.41359595	5.208310616
1	Deaths	1	Global	2	Female	32	90-94 years	976	Diabetes mellitus type 2	102	Alcohol use	3	Rate	1993	4.720453939	8.91034015	1.668747048
1	Deaths	1	Global	3	Both	32	90-94 years	976	Diabetes mellitus type 2	102	Alcohol use	3	Rate	1993	6.791378755	12.16688677	2.775970472
1	Deaths	1	Global	1	Male	32	90-94 years	976	Diabetes mellitus type 2	102	Alcohol use	1	Number	1994	191.9574334	332.5791579	85.3188191
1	Deaths	1	Global	2	Female	32	90-94 years	976	Diabetes mellitus type 2	102	Alcohol use	1	Number	1994	178.8685523	341.0336723	62.10011022
1	Deaths	1	Global	3	Both	32	90-94 years	976	Diabetes mellitus type 2	102	Alcohol use	1	Number	1994	370.8259857	663.8765308	150.0791769
1	Deaths	1	Global	1	Male	32	90-94 years	976	Diabetes mellitus type 2	102	Alcohol use	3	Rate	1994	11.83943044	20.51260916	5.262240728
1	Deaths	1	Global	2	Female	32	90-94 years	976	Diabetes mellitus type 2	102	Alcohol use	3	Rate	1994	4.643001092	8.852420911	1.611970779
1	Deaths	1	Global	3	Both	32	90-94 years	976	Diabetes mellitus type 2	102	Alcohol use	3	Rate	1994	6.774594265	12.12831439	2.741786095
1	Deaths	1	Global	1	Male	32	90-94 years	976	Diabetes mellitus type 2	102	Alcohol use	1	Number	1995	206.526617	357.731399	91.85909527
1	Deaths	1	Global	2	Female	32	90-94 years	976	Diabetes mellitus type 2	102	Alcohol use	1	Number	1995	184.1347534	348.8223341	64.33642202
1	Deaths	1	Global	3	Both	32	90-94 years	976	Diabetes mellitus type 2	102	Alcohol use	1	Number	1995	390.6613704	697.2122678	160.5870964
1	Deaths	1	Global	1	Male	32	90-94 years	976	Diabetes mellitus type 2	102	Alcohol use	3	Rate	1995	11.96074087	20.71758413	5.319909126
1	Deaths	1	Global	2	Female	32	90-94 years	976	Diabetes mellitus type 2	102	Alcohol use	3	Rate	1995	4.534426044	8.589954083	1.584322037
1	Deaths	1	Global	3	Both	32	90-94 years	976	Diabetes mellitus type 2	102	Alcohol use	3	Rate	1995	6.750063477	12.04681963	2.774712772
1	Deaths	1	Global	1	Male	32	90-94 years	976	Diabetes mellitus type 2	102	Alcohol use	1	Number	1996	218.4696561	380.3969103	97.07055737
1	Deaths	1	Global	2	Female	32	90-94 years	976	Diabetes mellitus type 2	102	Alcohol use	1	Number	1996	192.1556263	363.5002668	66.8427511
1	Deaths	1	Global	3	Both	32	90-94 years	976	Diabetes mellitus type 2	102	Alcohol use	1	Number	1996	410.6252824	736.623494	167.810318
1	Deaths	1	Global	1	Male	32	90-94 years	976	Diabetes mellitus type 2	102	Alcohol use	3	Rate	1996	11.97139808	20.84446381	5.319138157
1	Deaths	1	Global	2	Female	32	90-94 years	976	Diabetes mellitus type 2	102	Alcohol use	3	Rate	1996	4.514388019	8.539855332	1.570363151
1	Deaths	1	Global	3	Both	32	90-94 years	976	Diabetes mellitus type 2	102	Alcohol use	3	Rate	1996	6.752099805	12.11263788	2.759382006
1	Deaths	1	Global	1	Male	32	90-94 years	976	Diabetes mellitus type 2	102	Alcohol use	1	Number	1997	227.5099838	398.3984372	101.4313706
1	Deaths	1	Global	2	Female	32	90-94 years	976	Diabetes mellitus type 2	102	Alcohol use	1	Number	1997	199.0593939	377.7478468	68.38871287
1	Deaths	1	Global	3	Both	32	90-94 years	976	Diabetes mellitus type 2	102	Alcohol use	1	Number	1997	426.5693777	767.1059233	174.5269066
1	Deaths	1	Global	1	Male	32	90-94 years	976	Diabetes mellitus type 2	102	Alcohol use	3	Rate	1997	11.80726315	20.67599455	5.264062983
1	Deaths	1	Global	2	Female	32	90-94 years	976	Diabetes mellitus type 2	102	Alcohol use	3	Rate	1997	4.442368591	8.430122975	1.526217196
1	Deaths	1	Global	3	Both	32	90-94 years	976	Diabetes mellitus type 2	102	Alcohol use	3	Rate	1997	6.657039561	11.97145118	2.723666027
1	Deaths	1	Global	1	Male	32	90-94 years	976	Diabetes mellitus type 2	102	Alcohol use	1	Number	1998	235.8435188	413.8466532	104.4528761
1	Deaths	1	Global	2	Female	32	90-94 years	976	Diabetes mellitus type 2	102	Alcohol use	1	Number	1998	202.865613	381.6258779	69.33414938
1	Deaths	1	Global	3	Both	32	90-94 years	976	Diabetes mellitus type 2	102	Alcohol use	1	Number	1998	438.7091317	792.6225295	179.7844898
1	Deaths	1	Global	1	Male	32	90-94 years	976	Diabetes mellitus type 2	102	Alcohol use	3	Rate	1998	11.69922802	20.52923221	5.181478045
1	Deaths	1	Global	2	Female	32	90-94 years	976	Diabetes mellitus type 2	102	Alcohol use	3	Rate	1998	4.325777716	8.137548274	1.478437444
1	Deaths	1	Global	3	Both	32	90-94 years	976	Diabetes mellitus type 2	102	Alcohol use	3	Rate	1998	6.542448029	11.82034139	2.681117387
1	Deaths	1	Global	1	Male	32	90-94 years	976	Diabetes mellitus type 2	102	Alcohol use	1	Number	1999	250.1567425	442.7131436	110.3255676
1	Deaths	1	Global	2	Female	32	90-94 years	976	Diabetes mellitus type 2	102	Alcohol use	1	Number	1999	216.272598	407.8340283	73.39510514
1	Deaths	1	Global	3	Both	32	90-94 years	976	Diabetes mellitus type 2	102	Alcohol use	1	Number	1999	466.4293405	843.3250801	191.0916149
1	Deaths	1	Global	1	Male	32	90-94 years	976	Diabetes mellitus type 2	102	Alcohol use	3	Rate	1999	11.90833335	21.07468956	5.251881768
1	Deaths	1	Global	2	Female	32	90-94 years	976	Diabetes mellitus type 2	102	Alcohol use	3	Rate	1999	4.410531496	8.317118507	1.496775023
1	Deaths	1	Global	3	Both	32	90-94 years	976	Diabetes mellitus type 2	102	Alcohol use	3	Rate	1999	6.659246504	12.04021511	2.728229247
1	Deaths	1	Global	1	Male	32	90-94 years	976	Diabetes mellitus type 2	102	Alcohol use	1	Number	2000	267.9281351	474.1048077	117.9487617
1	Deaths	1	Global	2	Female	32	90-94 years	976	Diabetes mellitus type 2	102	Alcohol use	1	Number	2000	230.781102	439.3146888	77.83207419
1	Deaths	1	Global	3	Both	32	90-94 years	976	Diabetes mellitus type 2	102	Alcohol use	1	Number	2000	498.7092371	898.609911	204.4704912
1	Deaths	1	Global	1	Male	32	90-94 years	976	Diabetes mellitus type 2	102	Alcohol use	3	Rate	2000	12.27411763	21.71932475	5.403377941
1	Deaths	1	Global	2	Female	32	90-94 years	976	Diabetes mellitus type 2	102	Alcohol use	3	Rate	2000	4.519001352	8.602366723	1.524055676
1	Deaths	1	Global	3	Both	32	90-94 years	976	Diabetes mellitus type 2	102	Alcohol use	3	Rate	2000	6.841215063	12.32698976	2.804894115
1	Deaths	1	Global	1	Male	32	90-94 years	976	Diabetes mellitus type 2	102	Alcohol use	1	Number	2001	289.4874241	509.3583042	128.421176
1	Deaths	1	Global	2	Female	32	90-94 years	976	Diabetes mellitus type 2	102	Alcohol use	1	Number	2001	249.8138389	466.6185427	84.12832684
1	Deaths	1	Global	3	Both	32	90-94 years	976	Diabetes mellitus type 2	102	Alcohol use	1	Number	2001	539.301263	977.9549764	221.556001
1	Deaths	1	Global	1	Male	32	90-94 years	976	Diabetes mellitus type 2	102	Alcohol use	3	Rate	2001	12.79198499	22.50772655	5.674725804
1	Deaths	1	Global	2	Female	32	90-94 years	976	Diabetes mellitus type 2	102	Alcohol use	3	Rate	2001	4.691641681	8.763353598	1.57997638
1	Deaths	1	Global	3	Both	32	90-94 years	976	Diabetes mellitus type 2	102	Alcohol use	3	Rate	2001	7.107577163	12.88869679	2.919938226
1	Deaths	1	Global	1	Male	32	90-94 years	976	Diabetes mellitus type 2	102	Alcohol use	1	Number	2002	315.4952426	560.6789404	139.4106162
1	Deaths	1	Global	2	Female	32	90-94 years	976	Diabetes mellitus type 2	102	Alcohol use	1	Number	2002	269.0094257	517.8989489	91.65545254
1	Deaths	1	Global	3	Both	32	90-94 years	976	Diabetes mellitus type 2	102	Alcohol use	1	Number	2002	584.5046683	1076.598258	239.2277499
1	Deaths	1	Global	1	Male	32	90-94 years	976	Diabetes mellitus type 2	102	Alcohol use	3	Rate	2002	13.45344959	23.90865167	5.944792323
1	Deaths	1	Global	2	Female	32	90-94 years	976	Diabetes mellitus type 2	102	Alcohol use	3	Rate	2002	4.869203904	9.374227605	1.659009108
1	Deaths	1	Global	3	Both	32	90-94 years	976	Diabetes mellitus type 2	102	Alcohol use	3	Rate	2002	7.42718702	13.68012446	3.039820441
1	Deaths	1	Global	1	Male	32	90-94 years	976	Diabetes mellitus type 2	102	Alcohol use	1	Number	2003	338.9806652	599.551774	149.5739148
1	Deaths	1	Global	2	Female	32	90-94 years	976	Diabetes mellitus type 2	102	Alcohol use	1	Number	2003	283.8550623	558.2086984	96.03305525
1	Deaths	1	Global	3	Both	32	90-94 years	976	Diabetes mellitus type 2	102	Alcohol use	1	Number	2003	622.8357275	1159.742942	255.2286738
1	Deaths	1	Global	1	Male	32	90-94 years	976	Diabetes mellitus type 2	102	Alcohol use	3	Rate	2003	13.95452863	24.68123776	6.157382089
1	Deaths	1	Global	2	Female	32	90-94 years	976	Diabetes mellitus type 2	102	Alcohol use	3	Rate	2003	4.946100981	9.72664207	1.673351128
1	Deaths	1	Global	3	Both	32	90-94 years	976	Diabetes mellitus type 2	102	Alcohol use	3	Rate	2003	7.625178206	14.19836117	3.124682858
1	Deaths	1	Global	1	Male	32	90-94 years	976	Diabetes mellitus type 2	102	Alcohol use	1	Number	2004	350.2896131	619.2923715	152.9552744
1	Deaths	1	Global	2	Female	32	90-94 years	976	Diabetes mellitus type 2	102	Alcohol use	1	Number	2004	286.4667401	563.214371	97.50974859
1	Deaths	1	Global	3	Both	32	90-94 years	976	Diabetes mellitus type 2	102	Alcohol use	1	Number	2004	636.7563532	1199.824581	258.6489829
1	Deaths	1	Global	1	Male	32	90-94 years	976	Diabetes mellitus type 2	102	Alcohol use	3	Rate	2004	13.93683831	24.63954774	6.085572758
1	Deaths	1	Global	2	Female	32	90-94 years	976	Diabetes mellitus type 2	102	Alcohol use	3	Rate	2004	4.822420295	9.481227775	1.641492448
1	Deaths	1	Global	3	Both	32	90-94 years	976	Diabetes mellitus type 2	102	Alcohol use	3	Rate	2004	7.532263458	14.19286168	3.059588291
1	Deaths	1	Global	1	Male	32	90-94 years	976	Diabetes mellitus type 2	102	Alcohol use	1	Number	2005	365.6928839	646.837483	159.5250217
1	Deaths	1	Global	2	Female	32	90-94 years	976	Diabetes mellitus type 2	102	Alcohol use	1	Number	2005	293.7282512	570.1340114	98.13984061
1	Deaths	1	Global	3	Both	32	90-94 years	976	Diabetes mellitus type 2	102	Alcohol use	1	Number	2005	659.4211351	1236.837818	268.6697101
1	Deaths	1	Global	1	Male	32	90-94 years	976	Diabetes mellitus type 2	102	Alcohol use	3	Rate	2005	14.07673908	24.89893262	6.140650273
1	Deaths	1	Global	2	Female	32	90-94 years	976	Diabetes mellitus type 2	102	Alcohol use	3	Rate	2005	4.806176284	9.328910491	1.605829104
1	Deaths	1	Global	3	Both	32	90-94 years	976	Diabetes mellitus type 2	102	Alcohol use	3	Rate	2005	7.571436149	14.20130182	3.084850403
1	Deaths	1	Global	1	Male	32	90-94 years	976	Diabetes mellitus type 2	102	Alcohol use	1	Number	2006	371.2091673	659.0864611	160.7226121
1	Deaths	1	Global	2	Female	32	90-94 years	976	Diabetes mellitus type 2	102	Alcohol use	1	Number	2006	288.8801226	556.7051581	95.59756445
1	Deaths	1	Global	3	Both	32	90-94 years	976	Diabetes mellitus type 2	102	Alcohol use	1	Number	2006	660.08929	1232.31008	269.6844872
1	Deaths	1	Global	1	Male	32	90-94 years	976	Diabetes mellitus type 2	102	Alcohol use	3	Rate	2006	13.86264148	24.61329115	6.002114561
1	Deaths	1	Global	2	Female	32	90-94 years	976	Diabetes mellitus type 2	102	Alcohol use	3	Rate	2006	4.64446034	8.950408234	1.536966589
1	Deaths	1	Global	3	Both	32	90-94 years	976	Diabetes mellitus type 2	102	Alcohol use	3	Rate	2006	7.418690677	13.84983432	3.030962358
1	Deaths	1	Global	1	Male	32	90-94 years	976	Diabetes mellitus type 2	102	Alcohol use	1	Number	2007	380.4189403	677.9646679	164.3001629
1	Deaths	1	Global	2	Female	32	90-94 years	976	Diabetes mellitus type 2	102	Alcohol use	1	Number	2007	281.0711709	545.0105825	92.10183765
1	Deaths	1	Global	3	Both	32	90-94 years	976	Diabetes mellitus type 2	102	Alcohol use	1	Number	2007	661.4901112	1227.138363	271.3931626
1	Deaths	1	Global	1	Male	32	90-94 years	976	Diabetes mellitus type 2	102	Alcohol use	3	Rate	2007	13.78755253	24.57152491	5.954743275
1	Deaths	1	Global	2	Female	32	90-94 years	976	Diabetes mellitus type 2	102	Alcohol use	3	Rate	2007	4.452686807	8.633974885	1.459063326
1	Deaths	1	Global	3	Both	32	90-94 years	976	Diabetes mellitus type 2	102	Alcohol use	3	Rate	2007	7.291925376	13.52733959	2.99169807
1	Deaths	1	Global	1	Male	32	90-94 years	976	Diabetes mellitus type 2	102	Alcohol use	1	Number	2008	390.4846812	697.5934777	170.0143925
1	Deaths	1	Global	2	Female	32	90-94 years	976	Diabetes mellitus type 2	102	Alcohol use	1	Number	2008	271.7961675	525.8119301	89.32484313
1	Deaths	1	Global	3	Both	32	90-94 years	976	Diabetes mellitus type 2	102	Alcohol use	1	Number	2008	662.2808487	1229.119583	268.2167577
1	Deaths	1	Global	1	Male	32	90-94 years	976	Diabetes mellitus type 2	102	Alcohol use	3	Rate	2008	13.70997814	24.49261595	5.969231872
1	Deaths	1	Global	2	Female	32	90-94 years	976	Diabetes mellitus type 2	102	Alcohol use	3	Rate	2008	4.23511292	8.19317255	1.391854788
1	Deaths	1	Global	3	Both	32	90-94 years	976	Diabetes mellitus type 2	102	Alcohol use	3	Rate	2008	7.147535665	13.2650311	2.894676549
1	Deaths	1	Global	1	Male	32	90-94 years	976	Diabetes mellitus type 2	102	Alcohol use	1	Number	2009	404.291225	723.5629613	175.4743099
1	Deaths	1	Global	2	Female	32	90-94 years	976	Diabetes mellitus type 2	102	Alcohol use	1	Number	2009	262.5204945	506.8774164	83.97841199
1	Deaths	1	Global	3	Both	32	90-94 years	976	Diabetes mellitus type 2	102	Alcohol use	1	Number	2009	666.8117195	1246.424977	269.7832369
1	Deaths	1	Global	1	Male	32	90-94 years	976	Diabetes mellitus type 2	102	Alcohol use	3	Rate	2009	13.61352897	24.36423233	5.908672889
1	Deaths	1	Global	2	Female	32	90-94 years	976	Diabetes mellitus type 2	102	Alcohol use	3	Rate	2009	3.956822973	7.639876687	1.265759119
1	Deaths	1	Global	3	Both	32	90-94 years	976	Diabetes mellitus type 2	102	Alcohol use	3	Rate	2009	6.942770723	12.97764059	2.808953568
1	Deaths	1	Global	1	Male	32	90-94 years	976	Diabetes mellitus type 2	102	Alcohol use	1	Number	2010	435.82118	786.3703768	186.6397005
1	Deaths	1	Global	2	Female	32	90-94 years	976	Diabetes mellitus type 2	102	Alcohol use	1	Number	2010	268.2787099	526.2260371	87.15101532
1	Deaths	1	Global	3	Both	32	90-94 years	976	Diabetes mellitus type 2	102	Alcohol use	1	Number	2010	704.0998899	1323.571332	284.2777079
1	Deaths	1	Global	1	Male	32	90-94 years	976	Diabetes mellitus type 2	102	Alcohol use	3	Rate	2010	13.7791939	24.86237567	5.900917031
1	Deaths	1	Global	2	Female	32	90-94 years	976	Diabetes mellitus type 2	102	Alcohol use	3	Rate	2010	3.809915104	7.473110808	1.237660527
1	Deaths	1	Global	3	Both	32	90-94 years	976	Diabetes mellitus type 2	102	Alcohol use	3	Rate	2010	6.899905485	12.97048504	2.785811139
1	Deaths	1	Global	1	Male	32	90-94 years	976	Diabetes mellitus type 2	102	Alcohol use	1	Number	2011	474.4041023	857.1366646	204.7306814
1	Deaths	1	Global	2	Female	32	90-94 years	976	Diabetes mellitus type 2	102	Alcohol use	1	Number	2011	283.8680091	563.6000561	91.31331432
1	Deaths	1	Global	3	Both	32	90-94 years	976	Diabetes mellitus type 2	102	Alcohol use	1	Number	2011	758.2721115	1409.832719	302.711763
1	Deaths	1	Global	1	Male	32	90-94 years	976	Diabetes mellitus type 2	102	Alcohol use	3	Rate	2011	13.99334492	25.28268397	6.038874933
1	Deaths	1	Global	2	Female	32	90-94 years	976	Diabetes mellitus type 2	102	Alcohol use	3	Rate	2011	3.761526563	7.468247614	1.209990018
1	Deaths	1	Global	3	Both	32	90-94 years	976	Diabetes mellitus type 2	102	Alcohol use	3	Rate	2011	6.933198633	12.89068941	2.767820087
1	Deaths	1	Global	1	Male	32	90-94 years	976	Diabetes mellitus type 2	102	Alcohol use	1	Number	2012	518.8121634	934.325655	223.09458
1	Deaths	1	Global	2	Female	32	90-94 years	976	Diabetes mellitus type 2	102	Alcohol use	1	Number	2012	303.6055857	598.0244739	97.26698417
1	Deaths	1	Global	3	Both	32	90-94 years	976	Diabetes mellitus type 2	102	Alcohol use	1	Number	2012	822.4177491	1520.550365	325.0716764
1	Deaths	1	Global	1	Male	32	90-94 years	976	Diabetes mellitus type 2	102	Alcohol use	3	Rate	2012	14.2643252	25.68853609	6.133806923
1	Deaths	1	Global	2	Female	32	90-94 years	976	Diabetes mellitus type 2	102	Alcohol use	3	Rate	2012	3.755664308	7.397687255	1.203212846
1	Deaths	1	Global	3	Both	32	90-94 years	976	Diabetes mellitus type 2	102	Alcohol use	3	Rate	2012	7.016576239	12.97279585	2.773396127
1	Deaths	1	Global	1	Male	32	90-94 years	976	Diabetes mellitus type 2	102	Alcohol use	1	Number	2013	570.2735209	1016.712229	241.8700213
1	Deaths	1	Global	2	Female	32	90-94 years	976	Diabetes mellitus type 2	102	Alcohol use	1	Number	2013	317.1765133	631.6897458	101.3581481
1	Deaths	1	Global	3	Both	32	90-94 years	976	Diabetes mellitus type 2	102	Alcohol use	1	Number	2013	887.4500342	1629.048993	345.4001787
1	Deaths	1	Global	1	Male	32	90-94 years	976	Diabetes mellitus type 2	102	Alcohol use	3	Rate	2013	14.71332978	26.23166212	6.240362311
1	Deaths	1	Global	2	Female	32	90-94 years	976	Diabetes mellitus type 2	102	Alcohol use	3	Rate	2013	3.681070947	7.331232527	1.176337208
1	Deaths	1	Global	3	Both	32	90-94 years	976	Diabetes mellitus type 2	102	Alcohol use	3	Rate	2013	7.103966912	13.04040757	2.764900948
1	Deaths	1	Global	1	Male	32	90-94 years	976	Diabetes mellitus type 2	102	Alcohol use	1	Number	2014	626.5033755	1114.05254	261.8316954
1	Deaths	1	Global	2	Female	32	90-94 years	976	Diabetes mellitus type 2	102	Alcohol use	1	Number	2014	330.0128108	660.8083893	106.3041523
1	Deaths	1	Global	3	Both	32	90-94 years	976	Diabetes mellitus type 2	102	Alcohol use	1	Number	2014	956.5161863	1780.412742	367.2025341
1	Deaths	1	Global	1	Male	32	90-94 years	976	Diabetes mellitus type 2	102	Alcohol use	3	Rate	2014	15.27295991	27.15848061	6.382958407
1	Deaths	1	Global	2	Female	32	90-94 years	976	Diabetes mellitus type 2	102	Alcohol use	3	Rate	2014	3.624279886	7.257156315	1.167457712
1	Deaths	1	Global	3	Both	32	90-94 years	976	Diabetes mellitus type 2	102	Alcohol use	3	Rate	2014	7.24213569	13.4801594	2.78022538
1	Deaths	1	Global	1	Male	32	90-94 years	976	Diabetes mellitus type 2	102	Alcohol use	1	Number	2015	663.7951604	1185.22266	275.8071671
1	Deaths	1	Global	2	Female	32	90-94 years	976	Diabetes mellitus type 2	102	Alcohol use	1	Number	2015	344.8117923	689.6073586	109.4067522
1	Deaths	1	Global	3	Both	32	90-94 years	976	Diabetes mellitus type 2	102	Alcohol use	1	Number	2015	1008.606953	1902.614833	391.0275692
1	Deaths	1	Global	1	Male	32	90-94 years	976	Diabetes mellitus type 2	102	Alcohol use	3	Rate	2015	15.33778498	27.38599406	6.372856081
1	Deaths	1	Global	2	Female	32	90-94 years	976	Diabetes mellitus type 2	102	Alcohol use	3	Rate	2015	3.605528228	7.21088679	1.144012886
1	Deaths	1	Global	3	Both	32	90-94 years	976	Diabetes mellitus type 2	102	Alcohol use	3	Rate	2015	7.26072948	13.69648659	2.814917537
1	Deaths	1	Global	1	Male	32	90-94 years	976	Diabetes mellitus type 2	102	Alcohol use	1	Number	2016	689.0648335	1231.077747	288.2017128
1	Deaths	1	Global	2	Female	32	90-94 years	976	Diabetes mellitus type 2	102	Alcohol use	1	Number	2016	346.540054	689.4275499	110.1950966
1	Deaths	1	Global	3	Both	32	90-94 years	976	Diabetes mellitus type 2	102	Alcohol use	1	Number	2016	1035.604888	1938.05131	402.0312421
1	Deaths	1	Global	1	Male	32	90-94 years	976	Diabetes mellitus type 2	102	Alcohol use	3	Rate	2016	15.087194	26.95466072	6.310226471
1	Deaths	1	Global	2	Female	32	90-94 years	976	Diabetes mellitus type 2	102	Alcohol use	3	Rate	2016	3.46503215	6.893542602	1.101833823
1	Deaths	1	Global	3	Both	32	90-94 years	976	Diabetes mellitus type 2	102	Alcohol use	3	Rate	2016	7.108628486	13.30322686	2.759634272
1	Deaths	1	Global	1	Male	32	90-94 years	976	Diabetes mellitus type 2	102	Alcohol use	1	Number	2017	726.6410669	1289.236347	304.3090228
1	Deaths	1	Global	2	Female	32	90-94 years	976	Diabetes mellitus type 2	102	Alcohol use	1	Number	2017	348.2538522	695.3895716	109.8126333
1	Deaths	1	Global	3	Both	32	90-94 years	976	Diabetes mellitus type 2	102	Alcohol use	1	Number	2017	1074.894919	2026.174487	420.4519732
1	Deaths	1	Global	1	Male	32	90-94 years	976	Diabetes mellitus type 2	102	Alcohol use	3	Rate	2017	15.00255126	26.61814101	6.282898009
1	Deaths	1	Global	2	Female	32	90-94 years	976	Diabetes mellitus type 2	102	Alcohol use	3	Rate	2017	3.335206317	6.659704344	1.051669022
1	Deaths	1	Global	3	Both	32	90-94 years	976	Diabetes mellitus type 2	102	Alcohol use	3	Rate	2017	7.032260177	13.2557945	2.750713223
1	Deaths	1	Global	1	Male	32	90-94 years	976	Diabetes mellitus type 2	102	Alcohol use	1	Number	2018	770.1673194	1379.226482	320.8598905
1	Deaths	1	Global	2	Female	32	90-94 years	976	Diabetes mellitus type 2	102	Alcohol use	1	Number	2018	350.3874544	702.886189	112.0854969
1	Deaths	1	Global	3	Both	32	90-94 years	976	Diabetes mellitus type 2	102	Alcohol use	1	Number	2018	1120.554774	2104.888938	445.3254671
1	Deaths	1	Global	1	Male	32	90-94 years	976	Diabetes mellitus type 2	102	Alcohol use	3	Rate	2018	14.97416079	26.81593802	6.238394527
1	Deaths	1	Global	2	Female	32	90-94 years	976	Diabetes mellitus type 2	102	Alcohol use	3	Rate	2018	3.214415519	6.448199687	1.028259877
1	Deaths	1	Global	3	Both	32	90-94 years	976	Diabetes mellitus type 2	102	Alcohol use	3	Rate	2018	6.984342654	13.11963139	2.77568373
1	Deaths	1	Global	1	Male	32	90-94 years	976	Diabetes mellitus type 2	102	Alcohol use	1	Number	2019	817.5794289	1443.05771	343.6440967
1	Deaths	1	Global	2	Female	32	90-94 years	976	Diabetes mellitus type 2	102	Alcohol use	1	Number	2019	352.8134125	707.7447499	114.156105
1	Deaths	1	Global	3	Both	32	90-94 years	976	Diabetes mellitus type 2	102	Alcohol use	1	Number	2019	1170.392841	2170.593265	466.0046119
1	Deaths	1	Global	1	Male	32	90-94 years	976	Diabetes mellitus type 2	102	Alcohol use	3	Rate	2019	15.01988183	26.5106429	6.313140402
1	Deaths	1	Global	2	Female	32	90-94 years	976	Diabetes mellitus type 2	102	Alcohol use	3	Rate	2019	3.101132022	6.220880016	1.003400495
1	Deaths	1	Global	3	Both	32	90-94 years	976	Diabetes mellitus type 2	102	Alcohol use	3	Rate	2019	6.958241866	12.90465252	2.770499515
1	Deaths	1	Global	1	Male	32	90-94 years	976	Diabetes mellitus type 2	102	Alcohol use	1	Number	2020	860.7755808	1543.156627	361.028718
1	Deaths	1	Global	2	Female	32	90-94 years	976	Diabetes mellitus type 2	102	Alcohol use	1	Number	2020	363.2885341	728.7449651	117.543091
1	Deaths	1	Global	3	Both	32	90-94 years	976	Diabetes mellitus type 2	102	Alcohol use	1	Number	2020	1224.064115	2254.100617	492.3285944
1	Deaths	1	Global	1	Male	32	90-94 years	976	Diabetes mellitus type 2	102	Alcohol use	3	Rate	2020	15.15755947	27.17373595	6.357422753
1	Deaths	1	Global	2	Female	32	90-94 years	976	Diabetes mellitus type 2	102	Alcohol use	3	Rate	2020	3.088543787	6.195518226	0.999307573
1	Deaths	1	Global	3	Both	32	90-94 years	976	Diabetes mellitus type 2	102	Alcohol use	3	Rate	2020	7.018190239	12.9239202	2.822773492
1	Deaths	1	Global	1	Male	32	90-94 years	976	Diabetes mellitus type 2	102	Alcohol use	1	Number	2021	875.8365425	1567.064692	369.2173192
1	Deaths	1	Global	2	Female	32	90-94 years	976	Diabetes mellitus type 2	102	Alcohol use	1	Number	2021	360.2372577	728.1294785	116.6995781
1	Deaths	1	Global	3	Both	32	90-94 years	976	Diabetes mellitus type 2	102	Alcohol use	1	Number	2021	1236.0738	2275.787634	498.121541
1	Deaths	1	Global	1	Male	32	90-94 years	976	Diabetes mellitus type 2	102	Alcohol use	3	Rate	2021	15.02679403	26.88624785	6.334689566
1	Deaths	1	Global	2	Female	32	90-94 years	976	Diabetes mellitus type 2	102	Alcohol use	3	Rate	2021	2.986825338	6.037120063	0.967588025
1	Deaths	1	Global	3	Both	32	90-94 years	976	Diabetes mellitus type 2	102	Alcohol use	3	Rate	2021	6.909542103	12.72144954	2.784454908
1	Deaths	1	Global	1	Male	37	20+ years	976	Diabetes mellitus type 2	102	Alcohol use	1	Number	1990	7585.34333	13980.34656	2668.543519
1	Deaths	1	Global	2	Female	37	20+ years	976	Diabetes mellitus type 2	102	Alcohol use	1	Number	1990	2655.390165	5461.70902	682.3022142
1	Deaths	1	Global	3	Both	37	20+ years	976	Diabetes mellitus type 2	102	Alcohol use	1	Number	1990	10240.73349	19614.6904	3361.571764
1	Deaths	1	Global	1	Male	37	20+ years	976	Diabetes mellitus type 2	102	Alcohol use	3	Rate	1990	0.496303896	0.914724642	0.174601002
1	Deaths	1	Global	2	Female	37	20+ years	976	Diabetes mellitus type 2	102	Alcohol use	3	Rate	1990	0.171683003	0.35312423	0.044113929
1	Deaths	1	Global	3	Both	37	20+ years	976	Diabetes mellitus type 2	102	Alcohol use	3	Rate	1990	0.333026709	0.637866007	0.109317675
1	Deaths	1	Global	1	Male	37	20+ years	976	Diabetes mellitus type 2	102	Alcohol use	1	Number	1991	7852.47692	14676.05624	2778.679943
1	Deaths	1	Global	2	Female	37	20+ years	976	Diabetes mellitus type 2	102	Alcohol use	1	Number	1991	2675.677344	5534.333105	665.8405031
1	Deaths	1	Global	3	Both	37	20+ years	976	Diabetes mellitus type 2	102	Alcohol use	1	Number	1991	10528.15426	20385.05129	3465.111411
1	Deaths	1	Global	1	Male	37	20+ years	976	Diabetes mellitus type 2	102	Alcohol use	3	Rate	1991	0.502569757	0.939288595	0.177839492
1	Deaths	1	Global	2	Female	37	20+ years	976	Diabetes mellitus type 2	102	Alcohol use	3	Rate	1991	0.169414278	0.350414093	0.042158629
1	Deaths	1	Global	3	Both	37	20+ years	976	Diabetes mellitus type 2	102	Alcohol use	3	Rate	1991	0.335095761	0.648826384	0.110289431
1	Deaths	1	Global	1	Male	37	20+ years	976	Diabetes mellitus type 2	102	Alcohol use	1	Number	1992	8107.977481	14982.1583	2882.365318
1	Deaths	1	Global	2	Female	37	20+ years	976	Diabetes mellitus type 2	102	Alcohol use	1	Number	1992	2693.982519	5598.859859	669.2587255
1	Deaths	1	Global	3	Both	37	20+ years	976	Diabetes mellitus type 2	102	Alcohol use	1	Number	1992	10801.96	21030.8556	3541.786532
1	Deaths	1	Global	1	Male	37	20+ years	976	Diabetes mellitus type 2	102	Alcohol use	3	Rate	1992	0.508136313	0.938949164	0.180641163
1	Deaths	1	Global	2	Female	37	20+ years	976	Diabetes mellitus type 2	102	Alcohol use	3	Rate	1992	0.167149521	0.34738412	0.041524499
1	Deaths	1	Global	3	Both	37	20+ years	976	Diabetes mellitus type 2	102	Alcohol use	3	Rate	1992	0.336787633	0.655708045	0.110427173
1	Deaths	1	Global	1	Male	37	20+ years	976	Diabetes mellitus type 2	102	Alcohol use	1	Number	1993	8446.915492	15577.54014	2984.728543
1	Deaths	1	Global	2	Female	37	20+ years	976	Diabetes mellitus type 2	102	Alcohol use	1	Number	1993	2763.804767	5777.83656	696.2392685
1	Deaths	1	Global	3	Both	37	20+ years	976	Diabetes mellitus type 2	102	Alcohol use	1	Number	1993	11210.72026	21756.70192	3703.218955
1	Deaths	1	Global	1	Male	37	20+ years	976	Diabetes mellitus type 2	102	Alcohol use	3	Rate	1993	0.51902553	0.95717082	0.183398344
1	Deaths	1	Global	2	Female	37	20+ years	976	Diabetes mellitus type 2	102	Alcohol use	3	Rate	1993	0.168159532	0.351543749	0.042361628
1	Deaths	1	Global	3	Both	37	20+ years	976	Diabetes mellitus type 2	102	Alcohol use	3	Rate	1993	0.342728804	0.665135536	0.113213047
1	Deaths	1	Global	1	Male	37	20+ years	976	Diabetes mellitus type 2	102	Alcohol use	1	Number	1994	8747.147635	16190.91144	3107.343899
1	Deaths	1	Global	2	Female	37	20+ years	976	Diabetes mellitus type 2	102	Alcohol use	1	Number	1994	2775.757301	5838.85679	685.0709844
1	Deaths	1	Global	3	Both	37	20+ years	976	Diabetes mellitus type 2	102	Alcohol use	1	Number	1994	11522.90494	22451.10712	3813.622737
1	Deaths	1	Global	1	Male	37	20+ years	976	Diabetes mellitus type 2	102	Alcohol use	3	Rate	1994	0.527719218	0.976804723	0.187467408
1	Deaths	1	Global	2	Female	37	20+ years	976	Diabetes mellitus type 2	102	Alcohol use	3	Rate	1994	0.165762411	0.348684296	0.040911004
1	Deaths	1	Global	3	Both	37	20+ years	976	Diabetes mellitus type 2	102	Alcohol use	3	Rate	1994	0.345817398	0.673786992	0.11445179
1	Deaths	1	Global	1	Male	37	20+ years	976	Diabetes mellitus type 2	102	Alcohol use	1	Number	1995	9086.951327	16996.41811	3218.895589
1	Deaths	1	Global	2	Female	37	20+ years	976	Diabetes mellitus type 2	102	Alcohol use	1	Number	1995	2780.800876	5855.467786	664.1291198
1	Deaths	1	Global	3	Both	37	20+ years	976	Diabetes mellitus type 2	102	Alcohol use	1	Number	1995	11867.7522	23185.09898	3902.64895
1	Deaths	1	Global	1	Male	37	20+ years	976	Diabetes mellitus type 2	102	Alcohol use	3	Rate	1995	0.538798147	1.007778985	0.190859939
1	Deaths	1	Global	2	Female	37	20+ years	976	Diabetes mellitus type 2	102	Alcohol use	3	Rate	1995	0.163099102	0.34343399	0.038952398
1	Deaths	1	Global	3	Both	37	20+ years	976	Diabetes mellitus type 2	102	Alcohol use	3	Rate	1995	0.349926498	0.683624022	0.11507152
1	Deaths	1	Global	1	Male	37	20+ years	976	Diabetes mellitus type 2	102	Alcohol use	1	Number	1996	9315.091738	17362.83691	3307.40049
1	Deaths	1	Global	2	Female	37	20+ years	976	Diabetes mellitus type 2	102	Alcohol use	1	Number	1996	2787.581288	5873.816059	658.9760519
1	Deaths	1	Global	3	Both	37	20+ years	976	Diabetes mellitus type 2	102	Alcohol use	1	Number	1996	12102.67303	23557.48296	3966.650287
1	Deaths	1	Global	1	Male	37	20+ years	976	Diabetes mellitus type 2	102	Alcohol use	3	Rate	1996	0.543103104	1.012315379	0.192833256
1	Deaths	1	Global	2	Female	37	20+ years	976	Diabetes mellitus type 2	102	Alcohol use	3	Rate	1996	0.160628939	0.338467203	0.037972211
1	Deaths	1	Global	3	Both	37	20+ years	976	Diabetes mellitus type 2	102	Alcohol use	3	Rate	1996	0.350743411	0.682711324	0.11495613
1	Deaths	1	Global	1	Male	37	20+ years	976	Diabetes mellitus type 2	102	Alcohol use	1	Number	1997	9395.176769	17656.98121	3293.649716
1	Deaths	1	Global	2	Female	37	20+ years	976	Diabetes mellitus type 2	102	Alcohol use	1	Number	1997	2783.003295	5890.305824	664.5374653
1	Deaths	1	Global	3	Both	37	20+ years	976	Diabetes mellitus type 2	102	Alcohol use	1	Number	1997	12178.18006	23678.92842	3921.387598
1	Deaths	1	Global	1	Male	37	20+ years	976	Diabetes mellitus type 2	102	Alcohol use	3	Rate	1997	0.538798615	1.012600108	0.188885632
1	Deaths	1	Global	2	Female	37	20+ years	976	Diabetes mellitus type 2	102	Alcohol use	3	Rate	1997	0.157576138	0.333514389	0.037626706
1	Deaths	1	Global	3	Both	37	20+ years	976	Diabetes mellitus type 2	102	Alcohol use	3	Rate	1997	0.346970594	0.674640367	0.111724919
1	Deaths	1	Global	1	Male	37	20+ years	976	Diabetes mellitus type 2	102	Alcohol use	1	Number	1998	9551.801761	18018.33413	3321.537479
[truncated: 12,401 more rows]
