# Supplementary material for: Global burden and projections of cardiometabolic diseases attributable to high alcohol use: a comparative risk assessment based on the GBD 2021 study
Source: Front Nutr. 2026 Mar 6;13:1698730. doi: 10.3389/fnut.2026.1698730 (PMC13002442; doi:10.3389/fnut.2026.1698730)
Supplement: Supplementary file 2 [file Data_Sheet_2.zip › Supplementary Data/Figure 3/Figure 3-DALY.csv]

measure_id	measure_name	location_id	location_name	sex_id	sex_name	age_id	age_name	cause_id	cause_name	rei_id	rei_name	metric_id	metric_name	year	val	upper	lower
2	DALYs (Disability-Adjusted Life Years)	44634	High-middle SDI	1	Male	27	Age-standardized	491	Cardiovascular diseases	102	High alcohol use	2	Percent	2021	0.054785164	0.088692108	0.025754158
2	DALYs (Disability-Adjusted Life Years)	44634	High-middle SDI	2	Female	27	Age-standardized	491	Cardiovascular diseases	102	High alcohol use	2	Percent	2021	0.016410362	0.026340326	0.009924192
2	DALYs (Disability-Adjusted Life Years)	44634	High-middle SDI	1	Male	27	Age-standardized	491	Cardiovascular diseases	102	High alcohol use	3	Rate	2021	352.6012396	587.0448662	167.0315468
2	DALYs (Disability-Adjusted Life Years)	44634	High-middle SDI	2	Female	27	Age-standardized	491	Cardiovascular diseases	102	High alcohol use	3	Rate	2021	64.42217482	100.9370689	40.03404593
2	DALYs (Disability-Adjusted Life Years)	44635	High SDI	1	Male	27	Age-standardized	491	Cardiovascular diseases	102	High alcohol use	2	Percent	2021	0.03588677	0.062074043	0.014920682
2	DALYs (Disability-Adjusted Life Years)	44635	High SDI	2	Female	27	Age-standardized	491	Cardiovascular diseases	102	High alcohol use	2	Percent	2021	0.015740606	0.032830471	0.002388132
2	DALYs (Disability-Adjusted Life Years)	44635	High SDI	1	Male	27	Age-standardized	491	Cardiovascular diseases	102	High alcohol use	3	Rate	2021	120.1324329	210.1448202	49.69992221
2	DALYs (Disability-Adjusted Life Years)	44635	High SDI	2	Female	27	Age-standardized	491	Cardiovascular diseases	102	High alcohol use	3	Rate	2021	29.80444083	62.02071925	4.346948048
2	DALYs (Disability-Adjusted Life Years)	1	Global	1	Male	27	Age-standardized	491	Cardiovascular diseases	102	High alcohol use	2	Percent	2021	0.031540757	0.055987903	0.009582023
2	DALYs (Disability-Adjusted Life Years)	1	Global	2	Female	27	Age-standardized	491	Cardiovascular diseases	102	High alcohol use	2	Percent	2021	0.007953326	0.014213515	0.003190349
2	DALYs (Disability-Adjusted Life Years)	1	Global	1	Male	27	Age-standardized	491	Cardiovascular diseases	102	High alcohol use	3	Rate	2021	194.527399	349.0744501	59.0854401
2	DALYs (Disability-Adjusted Life Years)	1	Global	2	Female	27	Age-standardized	491	Cardiovascular diseases	102	High alcohol use	3	Rate	2021	32.15801153	57.05494557	13.03829417
2	DALYs (Disability-Adjusted Life Years)	44636	Low-middle SDI	1	Male	27	Age-standardized	491	Cardiovascular diseases	102	High alcohol use	2	Percent	2021	0.01205615	0.026867292	-0.000573821
2	DALYs (Disability-Adjusted Life Years)	44636	Low-middle SDI	2	Female	27	Age-standardized	491	Cardiovascular diseases	102	High alcohol use	2	Percent	2021	0.002776783	0.005325141	0.000627651
2	DALYs (Disability-Adjusted Life Years)	44636	Low-middle SDI	1	Male	27	Age-standardized	491	Cardiovascular diseases	102	High alcohol use	3	Rate	2021	94.34138337	212.5676047	-4.343405334
2	DALYs (Disability-Adjusted Life Years)	44636	Low-middle SDI	2	Female	27	Age-standardized	491	Cardiovascular diseases	102	High alcohol use	3	Rate	2021	15.87684652	31.10516464	3.714938572
2	DALYs (Disability-Adjusted Life Years)	44634	High-middle SDI	1	Male	27	Age-standardized	976	Diabetes mellitus type 2	102	High alcohol use	2	Percent	2021	0.037854677	0.071733953	0.010173073
2	DALYs (Disability-Adjusted Life Years)	44634	High-middle SDI	2	Female	27	Age-standardized	976	Diabetes mellitus type 2	102	High alcohol use	2	Percent	2021	0.003660678	0.012130916	-0.002237933
2	DALYs (Disability-Adjusted Life Years)	44634	High-middle SDI	1	Male	27	Age-standardized	976	Diabetes mellitus type 2	102	High alcohol use	3	Rate	2021	25.85326504	51.89614671	7.132925237
2	DALYs (Disability-Adjusted Life Years)	44634	High-middle SDI	2	Female	27	Age-standardized	976	Diabetes mellitus type 2	102	High alcohol use	3	Rate	2021	2.238880345	8.02703713	-1.342151441
2	DALYs (Disability-Adjusted Life Years)	44635	High SDI	1	Male	27	Age-standardized	976	Diabetes mellitus type 2	102	High alcohol use	2	Percent	2021	0.049759985	0.098615708	0.011987835
2	DALYs (Disability-Adjusted Life Years)	44635	High SDI	2	Female	27	Age-standardized	976	Diabetes mellitus type 2	102	High alcohol use	2	Percent	2021	0.011053933	0.037580995	-0.007847276
2	DALYs (Disability-Adjusted Life Years)	44635	High SDI	1	Male	27	Age-standardized	976	Diabetes mellitus type 2	102	High alcohol use	3	Rate	2021	39.2127081	81.61933416	9.052713931
2	DALYs (Disability-Adjusted Life Years)	44635	High SDI	2	Female	27	Age-standardized	976	Diabetes mellitus type 2	102	High alcohol use	3	Rate	2021	6.263241033	22.18025459	-4.199286641
2	DALYs (Disability-Adjusted Life Years)	1	Global	1	Male	27	Age-standardized	976	Diabetes mellitus type 2	102	High alcohol use	2	Percent	2021	0.030855241	0.06074443	0.009874623
2	DALYs (Disability-Adjusted Life Years)	1	Global	2	Female	27	Age-standardized	976	Diabetes mellitus type 2	102	High alcohol use	2	Percent	2021	0.004222224	0.011295725	-0.000547547
2	DALYs (Disability-Adjusted Life Years)	1	Global	1	Male	27	Age-standardized	976	Diabetes mellitus type 2	102	High alcohol use	3	Rate	2021	28.73127902	57.51089238	8.745814582
2	DALYs (Disability-Adjusted Life Years)	1	Global	2	Female	27	Age-standardized	976	Diabetes mellitus type 2	102	High alcohol use	3	Rate	2021	3.485303581	9.409296524	-0.459802222
2	DALYs (Disability-Adjusted Life Years)	44637	Low SDI	1	Male	27	Age-standardized	976	Diabetes mellitus type 2	102	High alcohol use	2	Percent	2021	0.011953326	0.031717144	-0.000893541
2	DALYs (Disability-Adjusted Life Years)	44637	Low SDI	2	Female	27	Age-standardized	976	Diabetes mellitus type 2	102	High alcohol use	2	Percent	2021	0.001238038	0.005920886	-0.002053822
2	DALYs (Disability-Adjusted Life Years)	44637	Low SDI	1	Male	27	Age-standardized	976	Diabetes mellitus type 2	102	High alcohol use	3	Rate	2021	14.96855655	39.94150345	-1.044826776
2	DALYs (Disability-Adjusted Life Years)	44637	Low SDI	2	Female	27	Age-standardized	976	Diabetes mellitus type 2	102	High alcohol use	3	Rate	2021	1.366027935	6.831689037	-2.203628032
2	DALYs (Disability-Adjusted Life Years)	44636	Low-middle SDI	1	Male	27	Age-standardized	976	Diabetes mellitus type 2	102	High alcohol use	2	Percent	2021	0.017944786	0.039142899	0.004610976
2	DALYs (Disability-Adjusted Life Years)	44636	Low-middle SDI	2	Female	27	Age-standardized	976	Diabetes mellitus type 2	102	High alcohol use	2	Percent	2021	0.001356507	0.003705235	-0.000117474
2	DALYs (Disability-Adjusted Life Years)	44636	Low-middle SDI	1	Male	27	Age-standardized	976	Diabetes mellitus type 2	102	High alcohol use	3	Rate	2021	22.43161545	48.99433403	5.615264886
2	DALYs (Disability-Adjusted Life Years)	44636	Low-middle SDI	2	Female	27	Age-standardized	976	Diabetes mellitus type 2	102	High alcohol use	3	Rate	2021	1.593762388	4.252844204	-0.132092468
2	DALYs (Disability-Adjusted Life Years)	44639	Middle SDI	1	Male	27	Age-standardized	491	Cardiovascular diseases	102	High alcohol use	2	Percent	2021	0.031654641	0.059477982	0.004935096
2	DALYs (Disability-Adjusted Life Years)	44639	Middle SDI	2	Female	27	Age-standardized	491	Cardiovascular diseases	102	High alcohol use	2	Percent	2021	0.003907038	0.007574714	0.000868724
2	DALYs (Disability-Adjusted Life Years)	44639	Middle SDI	1	Male	27	Age-standardized	491	Cardiovascular diseases	102	High alcohol use	3	Rate	2021	216.3049165	406.1809499	34.49307392
2	DALYs (Disability-Adjusted Life Years)	44639	Middle SDI	2	Female	27	Age-standardized	491	Cardiovascular diseases	102	High alcohol use	3	Rate	2021	16.8572517	33.02657232	3.91303901
2	DALYs (Disability-Adjusted Life Years)	44637	Low SDI	1	Male	27	Age-standardized	491	Cardiovascular diseases	102	High alcohol use	2	Percent	2021	0.015778441	0.033381984	6.89E-05
2	DALYs (Disability-Adjusted Life Years)	44637	Low SDI	2	Female	27	Age-standardized	491	Cardiovascular diseases	102	High alcohol use	2	Percent	2021	0.006388248	0.011668367	0.001888605
2	DALYs (Disability-Adjusted Life Years)	44637	Low SDI	1	Male	27	Age-standardized	491	Cardiovascular diseases	102	High alcohol use	3	Rate	2021	112.1061895	251.1136622	0.517501714
2	DALYs (Disability-Adjusted Life Years)	44637	Low SDI	2	Female	27	Age-standardized	491	Cardiovascular diseases	102	High alcohol use	3	Rate	2021	37.44963894	70.6205331	11.14219558
2	DALYs (Disability-Adjusted Life Years)	44639	Middle SDI	1	Male	27	Age-standardized	976	Diabetes mellitus type 2	102	High alcohol use	2	Percent	2021	0.029991307	0.059197737	0.010354946
2	DALYs (Disability-Adjusted Life Years)	44639	Middle SDI	2	Female	27	Age-standardized	976	Diabetes mellitus type 2	102	High alcohol use	2	Percent	2021	0.003048763	0.006733615	0.000410683
2	DALYs (Disability-Adjusted Life Years)	44639	Middle SDI	1	Male	27	Age-standardized	976	Diabetes mellitus type 2	102	High alcohol use	3	Rate	2021	29.3653658	58.41166197	9.720556287
2	DALYs (Disability-Adjusted Life Years)	44639	Middle SDI	2	Female	27	Age-standardized	976	Diabetes mellitus type 2	102	High alcohol use	3	Rate	2021	2.834844201	6.552376457	0.366550936
