# Supplementary material for: Global burden and projections of cardiometabolic diseases attributable to high alcohol use: a comparative risk assessment based on the GBD 2021 study
Source: Front Nutr. 2026 Mar 6;13:1698730. doi: 10.3389/fnut.2026.1698730 (PMC13002442; doi:10.3389/fnut.2026.1698730)
Supplement: Supplementary file 2 [file Data_Sheet_2.zip › Supplementary Data/Figure 3/Figure 3-death.csv]

measure_id	measure_name	location_id	location_name	sex_id	sex_name	age_id	age_name	cause_id	cause_name	rei_id	rei_name	metric_id	metric_name	year	val	upper	lower
1	Deaths	1	Global	1	Male	27	Age-standardized	976	Diabetes mellitus type 2	102	High alcohol use	2	Percent	2021	0.031597801	0.059058034	0.011861965
1	Deaths	1	Global	2	Female	27	Age-standardized	976	Diabetes mellitus type 2	102	High alcohol use	2	Percent	2021	0.004726472	0.010032934	0.00116134
1	Deaths	1	Global	1	Male	27	Age-standardized	976	Diabetes mellitus type 2	102	High alcohol use	3	Rate	2021	0.640234701	1.197428451	0.239699383
1	Deaths	1	Global	2	Female	27	Age-standardized	976	Diabetes mellitus type 2	102	High alcohol use	3	Rate	2021	0.085257851	0.178688119	0.020747822
1	Deaths	44637	Low SDI	1	Male	27	Age-standardized	976	Diabetes mellitus type 2	102	High alcohol use	2	Percent	2021	0.013776019	0.03156289	0.002216723
1	Deaths	44637	Low SDI	2	Female	27	Age-standardized	976	Diabetes mellitus type 2	102	High alcohol use	2	Percent	2021	0.001972547	0.006140565	-0.000648767
1	Deaths	44637	Low SDI	1	Male	27	Age-standardized	976	Diabetes mellitus type 2	102	High alcohol use	3	Rate	2021	0.526299776	1.176138666	0.084194188
1	Deaths	44637	Low SDI	2	Female	27	Age-standardized	976	Diabetes mellitus type 2	102	High alcohol use	3	Rate	2021	0.066809791	0.212696152	-0.02136239
1	Deaths	44639	Middle SDI	1	Male	27	Age-standardized	976	Diabetes mellitus type 2	102	High alcohol use	2	Percent	2021	0.031676474	0.058352046	0.012144568
1	Deaths	44639	Middle SDI	2	Female	27	Age-standardized	976	Diabetes mellitus type 2	102	High alcohol use	2	Percent	2021	0.00351271	0.007011552	0.000948545
1	Deaths	44639	Middle SDI	1	Male	27	Age-standardized	976	Diabetes mellitus type 2	102	High alcohol use	3	Rate	2021	0.738661672	1.335357154	0.28130025
1	Deaths	44639	Middle SDI	2	Female	27	Age-standardized	976	Diabetes mellitus type 2	102	High alcohol use	3	Rate	2021	0.079558767	0.157605524	0.021653775
1	Deaths	44635	High SDI	1	Male	27	Age-standardized	976	Diabetes mellitus type 2	102	High alcohol use	2	Percent	2021	0.056394342	0.100986102	0.021725206
1	Deaths	44635	High SDI	2	Female	27	Age-standardized	976	Diabetes mellitus type 2	102	High alcohol use	2	Percent	2021	0.016842844	0.037368664	0.003634823
1	Deaths	44635	High SDI	1	Male	27	Age-standardized	976	Diabetes mellitus type 2	102	High alcohol use	3	Rate	2021	0.625103708	1.133816181	0.242787413
1	Deaths	44635	High SDI	2	Female	27	Age-standardized	976	Diabetes mellitus type 2	102	High alcohol use	3	Rate	2021	0.117216785	0.259681457	0.025172414
1	Deaths	44634	High-middle SDI	1	Male	27	Age-standardized	491	Cardiovascular diseases	102	High alcohol use	2	Percent	2021	0.046100709	0.078535623	0.020400432
1	Deaths	44634	High-middle SDI	2	Female	27	Age-standardized	491	Cardiovascular diseases	102	High alcohol use	2	Percent	2021	0.011400194	0.019908228	0.006253322
1	Deaths	44634	High-middle SDI	1	Male	27	Age-standardized	491	Cardiovascular diseases	102	High alcohol use	3	Rate	2021	14.70830041	25.82059901	6.458004937
1	Deaths	44634	High-middle SDI	2	Female	27	Age-standardized	491	Cardiovascular diseases	102	High alcohol use	3	Rate	2021	2.506044887	4.40908359	1.413581283
1	Deaths	1	Global	1	Male	27	Age-standardized	491	Cardiovascular diseases	102	High alcohol use	2	Percent	2021	0.030505788	0.055883846	0.010395933
1	Deaths	1	Global	2	Female	27	Age-standardized	491	Cardiovascular diseases	102	High alcohol use	2	Percent	2021	0.007337423	0.013694479	0.002975854
1	Deaths	1	Global	1	Male	27	Age-standardized	491	Cardiovascular diseases	102	High alcohol use	3	Rate	2021	8.576386222	15.44262716	2.9015982
1	Deaths	1	Global	2	Female	27	Age-standardized	491	Cardiovascular diseases	102	High alcohol use	3	Rate	2021	1.442381146	2.760030946	0.584863282
1	Deaths	44636	Low-middle SDI	1	Male	27	Age-standardized	491	Cardiovascular diseases	102	High alcohol use	2	Percent	2021	0.01207489	0.025338188	0.001239364
1	Deaths	44636	Low-middle SDI	2	Female	27	Age-standardized	491	Cardiovascular diseases	102	High alcohol use	2	Percent	2021	0.002517231	0.004791442	0.000677977
1	Deaths	44636	Low-middle SDI	1	Male	27	Age-standardized	491	Cardiovascular diseases	102	High alcohol use	3	Rate	2021	4.101794784	8.8040709	0.43837378
1	Deaths	44636	Low-middle SDI	2	Female	27	Age-standardized	491	Cardiovascular diseases	102	High alcohol use	3	Rate	2021	0.662147588	1.290907391	0.182700508
1	Deaths	44636	Low-middle SDI	1	Male	27	Age-standardized	976	Diabetes mellitus type 2	102	High alcohol use	2	Percent	2021	0.018827966	0.036827075	0.006404145
1	Deaths	44636	Low-middle SDI	2	Female	27	Age-standardized	976	Diabetes mellitus type 2	102	High alcohol use	2	Percent	2021	0.00150375	0.003452606	0.000267659
1	Deaths	44636	Low-middle SDI	1	Male	27	Age-standardized	976	Diabetes mellitus type 2	102	High alcohol use	3	Rate	2021	0.657243216	1.287425369	0.229144056
1	Deaths	44636	Low-middle SDI	2	Female	27	Age-standardized	976	Diabetes mellitus type 2	102	High alcohol use	3	Rate	2021	0.050776409	0.116957531	0.008635604
1	Deaths	44639	Middle SDI	1	Male	27	Age-standardized	491	Cardiovascular diseases	102	High alcohol use	2	Percent	2021	0.031580688	0.058512585	0.007661854
1	Deaths	44639	Middle SDI	2	Female	27	Age-standardized	491	Cardiovascular diseases	102	High alcohol use	2	Percent	2021	0.003618272	0.007052865	0.001005718
1	Deaths	44639	Middle SDI	1	Male	27	Age-standardized	491	Cardiovascular diseases	102	High alcohol use	3	Rate	2021	10.4290916	19.38828521	2.563605487
1	Deaths	44639	Middle SDI	2	Female	27	Age-standardized	491	Cardiovascular diseases	102	High alcohol use	3	Rate	2021	0.786296341	1.54751934	0.218448934
1	Deaths	44637	Low SDI	1	Male	27	Age-standardized	491	Cardiovascular diseases	102	High alcohol use	2	Percent	2021	0.016097478	0.033127714	0.001989818
1	Deaths	44637	Low SDI	2	Female	27	Age-standardized	491	Cardiovascular diseases	102	High alcohol use	2	Percent	2021	0.006302869	0.011156133	0.00211141
1	Deaths	44637	Low SDI	1	Male	27	Age-standardized	491	Cardiovascular diseases	102	High alcohol use	3	Rate	2021	5.018824477	10.60641715	0.584676291
1	Deaths	44637	Low SDI	2	Female	27	Age-standardized	491	Cardiovascular diseases	102	High alcohol use	3	Rate	2021	1.722133101	3.143228226	0.585990515
1	Deaths	44635	High SDI	1	Male	27	Age-standardized	491	Cardiovascular diseases	102	High alcohol use	2	Percent	2021	0.031222859	0.05700819	0.013002831
1	Deaths	44635	High SDI	2	Female	27	Age-standardized	491	Cardiovascular diseases	102	High alcohol use	2	Percent	2021	0.014106086	0.029744457	0.002669258
1	Deaths	44635	High SDI	1	Male	27	Age-standardized	491	Cardiovascular diseases	102	High alcohol use	3	Rate	2021	4.718316328	8.690412914	1.944009444
1	Deaths	44635	High SDI	2	Female	27	Age-standardized	491	Cardiovascular diseases	102	High alcohol use	3	Rate	2021	1.336984798	2.861852017	0.239375766
1	Deaths	44634	High-middle SDI	1	Male	27	Age-standardized	976	Diabetes mellitus type 2	102	High alcohol use	2	Percent	2021	0.040695425	0.073056903	0.01681992
1	Deaths	44634	High-middle SDI	2	Female	27	Age-standardized	976	Diabetes mellitus type 2	102	High alcohol use	2	Percent	2021	0.005827188	0.01257127	0.001440781
1	Deaths	44634	High-middle SDI	1	Male	27	Age-standardized	976	Diabetes mellitus type 2	102	High alcohol use	3	Rate	2021	0.513773828	0.900551058	0.208897411
1	Deaths	44634	High-middle SDI	2	Female	27	Age-standardized	976	Diabetes mellitus type 2	102	High alcohol use	3	Rate	2021	0.066898826	0.143367891	0.016606509
