# Supplementary material for: Global burden and projections of cardiometabolic diseases attributable to high alcohol use: a comparative risk assessment based on the GBD 2021 study
Source: Front Nutr. 2026 Mar 6;13:1698730. doi: 10.3389/fnut.2026.1698730 (PMC13002442; doi:10.3389/fnut.2026.1698730)
Supplement: Supplementary file 2 [file Data_Sheet_2.zip › Supplementary Data/Figure 5/Figure 5.csv]

measure_id	measure_name	location_id	location_name	sex_id	sex_name	age_id	age_name	cause_id	cause_name	rei_id	rei_name	metric_id	metric_name	year	val	upper	lower
1	Deaths	1	Global	1	Male	19	70-74 years	976	Diabetes mellitus type 2	102	Alcohol use	2	Percent	2021	0.035028384	0.062652452	0.014520918
1	Deaths	1	Global	2	Female	19	70-74 years	976	Diabetes mellitus type 2	102	Alcohol use	2	Percent	2021	0.004945892	0.010094241	0.001443205
1	Deaths	1	Global	1	Male	20	75-79 years	976	Diabetes mellitus type 2	102	Alcohol use	2	Percent	2021	0.031809536	0.057897618	0.013181727
1	Deaths	1	Global	2	Female	20	75-79 years	976	Diabetes mellitus type 2	102	Alcohol use	2	Percent	2021	0.004733951	0.00927682	0.001502967
1	Deaths	1	Global	1	Male	30	80-84 years	976	Diabetes mellitus type 2	102	Alcohol use	2	Percent	2021	0.02667535	0.047524995	0.011221978
1	Deaths	1	Global	2	Female	30	80-84 years	976	Diabetes mellitus type 2	102	Alcohol use	2	Percent	2021	0.00419552	0.008268113	0.001327418
1	Deaths	1	Global	1	Male	31	85-89 years	976	Diabetes mellitus type 2	102	Alcohol use	2	Percent	2021	0.028180986	0.050023709	0.011870122
1	Deaths	1	Global	2	Female	31	85-89 years	976	Diabetes mellitus type 2	102	Alcohol use	2	Percent	2021	0.005440985	0.010902129	0.001785162
1	Deaths	1	Global	1	Male	32	90-94 years	976	Diabetes mellitus type 2	102	Alcohol use	2	Percent	2021	0.031043743	0.054065775	0.013371912
1	Deaths	1	Global	2	Female	32	90-94 years	976	Diabetes mellitus type 2	102	Alcohol use	2	Percent	2021	0.007680084	0.015705176	0.002424753
1	Deaths	1	Global	1	Male	235	95+ years	976	Diabetes mellitus type 2	102	Alcohol use	2	Percent	2021	0.03348206	0.057000116	0.014367051
1	Deaths	1	Global	2	Female	235	95+ years	976	Diabetes mellitus type 2	102	Alcohol use	2	Percent	2021	0.009955662	0.019812035	0.003023746
1	Deaths	1	Global	1	Male	8	15-19 years	976	Diabetes mellitus type 2	102	Alcohol use	2	Percent	2021	-0.02342317	-0.010405544	-0.036708408
1	Deaths	1	Global	2	Female	8	15-19 years	976	Diabetes mellitus type 2	102	Alcohol use	2	Percent	2021	-0.008816856	-0.002956394	-0.014916139
1	Deaths	1	Global	1	Male	9	20-24 years	976	Diabetes mellitus type 2	102	Alcohol use	2	Percent	2021	-0.033231958	-0.007342459	-0.053759643
1	Deaths	1	Global	2	Female	9	20-24 years	976	Diabetes mellitus type 2	102	Alcohol use	2	Percent	2021	-0.011796007	-0.002061085	-0.022039327
1	Deaths	1	Global	1	Male	10	25-29 years	976	Diabetes mellitus type 2	102	Alcohol use	2	Percent	2021	-0.030303595	0.003563478	-0.055306917
1	Deaths	1	Global	2	Female	10	25-29 years	976	Diabetes mellitus type 2	102	Alcohol use	2	Percent	2021	-0.009762388	-9.65E-05	-0.020380518
1	Deaths	1	Global	1	Male	11	30-34 years	976	Diabetes mellitus type 2	102	Alcohol use	2	Percent	2021	-0.014367877	0.025362058	-0.04709699
1	Deaths	1	Global	2	Female	11	30-34 years	976	Diabetes mellitus type 2	102	Alcohol use	2	Percent	2021	-0.006951813	0.002376137	-0.018212805
1	Deaths	1	Global	1	Male	12	35-39 years	976	Diabetes mellitus type 2	102	Alcohol use	2	Percent	2021	-0.001112327	0.042161965	-0.037372867
1	Deaths	1	Global	2	Female	12	35-39 years	976	Diabetes mellitus type 2	102	Alcohol use	2	Percent	2021	-0.003854357	0.004040655	-0.014731671
1	Deaths	1	Global	1	Male	13	40-44 years	976	Diabetes mellitus type 2	102	Alcohol use	2	Percent	2021	0.015834679	0.058905614	-0.01960367
1	Deaths	1	Global	2	Female	13	40-44 years	976	Diabetes mellitus type 2	102	Alcohol use	2	Percent	2021	-7.60E-05	0.007586638	-0.006355408
1	Deaths	1	Global	1	Male	14	45-49 years	976	Diabetes mellitus type 2	102	Alcohol use	2	Percent	2021	0.02734126	0.069948534	-0.003290745
1	Deaths	1	Global	2	Female	14	45-49 years	976	Diabetes mellitus type 2	102	Alcohol use	2	Percent	2021	0.002257922	0.009679336	-0.003271347
1	Deaths	1	Global	1	Male	15	50-54 years	976	Diabetes mellitus type 2	102	Alcohol use	2	Percent	2021	0.032681908	0.070132417	0.006225525
1	Deaths	1	Global	2	Female	15	50-54 years	976	Diabetes mellitus type 2	102	Alcohol use	2	Percent	2021	0.003414057	0.010162017	-0.001064518
1	Deaths	1	Global	1	Male	16	55-59 years	976	Diabetes mellitus type 2	102	Alcohol use	2	Percent	2021	0.03637235	0.071402017	0.012060493
1	Deaths	1	Global	2	Female	16	55-59 years	976	Diabetes mellitus type 2	102	Alcohol use	2	Percent	2021	0.004505741	0.010921205	0.000225568
1	Deaths	1	Global	1	Male	17	60-64 years	976	Diabetes mellitus type 2	102	Alcohol use	2	Percent	2021	0.037825775	0.071070583	0.014305323
1	Deaths	1	Global	2	Female	17	60-64 years	976	Diabetes mellitus type 2	102	Alcohol use	2	Percent	2021	0.005549362	0.011772276	0.001348048
1	Deaths	1	Global	1	Male	18	65-69 years	976	Diabetes mellitus type 2	102	Alcohol use	2	Percent	2021	0.036188776	0.066278277	0.014047573
1	Deaths	1	Global	2	Female	18	65-69 years	976	Diabetes mellitus type 2	102	Alcohol use	2	Percent	2021	0.004857129	0.009622287	0.001228176
1	Deaths	1	Global	1	Male	235	95+ years	491	Cardiovascular diseases	102	Alcohol use	2	Percent	2021	0.026207134	0.047094057	0.012857377
1	Deaths	1	Global	2	Female	235	95+ years	491	Cardiovascular diseases	102	Alcohol use	2	Percent	2021	0.011517487	0.023041487	0.004553334
1	Deaths	1	Global	1	Male	8	15-19 years	491	Cardiovascular diseases	102	Alcohol use	2	Percent	2021	-0.010208148	0.001013572	-0.019704152
1	Deaths	1	Global	2	Female	8	15-19 years	491	Cardiovascular diseases	102	Alcohol use	2	Percent	2021	-0.001370841	0.002080932	-0.004416826
1	Deaths	1	Global	1	Male	9	20-24 years	491	Cardiovascular diseases	102	Alcohol use	2	Percent	2021	-0.021945467	0.00627894	-0.049702594
1	Deaths	1	Global	2	Female	9	20-24 years	491	Cardiovascular diseases	102	Alcohol use	2	Percent	2021	-0.000952937	0.004741411	-0.006057739
1	Deaths	1	Global	1	Male	10	25-29 years	491	Cardiovascular diseases	102	Alcohol use	2	Percent	2021	-0.015614659	0.016513212	-0.047393303
1	Deaths	1	Global	2	Female	10	25-29 years	491	Cardiovascular diseases	102	Alcohol use	2	Percent	2021	0.003013295	0.008763177	-0.001934536
1	Deaths	1	Global	1	Male	11	30-34 years	491	Cardiovascular diseases	102	Alcohol use	2	Percent	2021	0.008380671	0.039606869	-0.025480393
1	Deaths	1	Global	2	Female	11	30-34 years	491	Cardiovascular diseases	102	Alcohol use	2	Percent	2021	0.009502919	0.015722742	0.003118485
1	Deaths	1	Global	1	Male	12	35-39 years	491	Cardiovascular diseases	102	Alcohol use	2	Percent	2021	0.023345132	0.052501482	-0.008584845
1	Deaths	1	Global	2	Female	12	35-39 years	491	Cardiovascular diseases	102	Alcohol use	2	Percent	2021	0.013430453	0.019647602	0.006373342
1	Deaths	1	Global	1	Male	13	40-44 years	491	Cardiovascular diseases	102	Alcohol use	2	Percent	2021	0.030007683	0.056507623	0.001233203
1	Deaths	1	Global	2	Female	13	40-44 years	491	Cardiovascular diseases	102	Alcohol use	2	Percent	2021	0.013162337	0.019866974	0.006674538
1	Deaths	1	Global	1	Male	14	45-49 years	491	Cardiovascular diseases	102	Alcohol use	2	Percent	2021	0.034857637	0.063693907	0.007460916
1	Deaths	1	Global	2	Female	14	45-49 years	491	Cardiovascular diseases	102	Alcohol use	2	Percent	2021	0.01164229	0.018270483	0.005354454
1	Deaths	1	Global	1	Male	15	50-54 years	491	Cardiovascular diseases	102	Alcohol use	2	Percent	2021	0.035126044	0.065074767	0.008610928
1	Deaths	1	Global	2	Female	15	50-54 years	491	Cardiovascular diseases	102	Alcohol use	2	Percent	2021	0.009859396	0.016656154	0.004147962
1	Deaths	1	Global	1	Male	16	55-59 years	491	Cardiovascular diseases	102	Alcohol use	2	Percent	2021	0.034591455	0.062928608	0.009307522
1	Deaths	1	Global	2	Female	16	55-59 years	491	Cardiovascular diseases	102	Alcohol use	2	Percent	2021	0.008743045	0.014454804	0.003966698
1	Deaths	1	Global	1	Male	17	60-64 years	491	Cardiovascular diseases	102	Alcohol use	2	Percent	2021	0.034913614	0.061315615	0.012564529
1	Deaths	1	Global	2	Female	17	60-64 years	491	Cardiovascular diseases	102	Alcohol use	2	Percent	2021	0.008066852	0.014749	0.003223104
1	Deaths	1	Global	1	Male	18	65-69 years	491	Cardiovascular diseases	102	Alcohol use	2	Percent	2021	0.034665856	0.061633003	0.011045466
1	Deaths	1	Global	2	Female	18	65-69 years	491	Cardiovascular diseases	102	Alcohol use	2	Percent	2021	0.006334723	0.012084447	0.002204425
1	Deaths	1	Global	1	Male	19	70-74 years	491	Cardiovascular diseases	102	Alcohol use	2	Percent	2021	0.034689245	0.063262543	0.010634491
1	Deaths	1	Global	2	Female	19	70-74 years	491	Cardiovascular diseases	102	Alcohol use	2	Percent	2021	0.006123656	0.012275848	0.001843334
1	Deaths	1	Global	1	Male	20	75-79 years	491	Cardiovascular diseases	102	Alcohol use	2	Percent	2021	0.032794201	0.061551524	0.010034774
1	Deaths	1	Global	2	Female	20	75-79 years	491	Cardiovascular diseases	102	Alcohol use	2	Percent	2021	0.006024986	0.012385247	0.001798823
1	Deaths	1	Global	1	Male	30	80-84 years	491	Cardiovascular diseases	102	Alcohol use	2	Percent	2021	0.026864264	0.052323879	0.008924375
1	Deaths	1	Global	2	Female	30	80-84 years	491	Cardiovascular diseases	102	Alcohol use	2	Percent	2021	0.005647361	0.011862575	0.001760565
1	Deaths	1	Global	1	Male	31	85-89 years	491	Cardiovascular diseases	102	Alcohol use	2	Percent	2021	0.028107741	0.053746423	0.01034302
1	Deaths	1	Global	2	Female	31	85-89 years	491	Cardiovascular diseases	102	Alcohol use	2	Percent	2021	0.0071936	0.014589519	0.002552659
1	Deaths	1	Global	1	Male	32	90-94 years	491	Cardiovascular diseases	102	Alcohol use	2	Percent	2021	0.026710716	0.049494498	0.011905355
1	Deaths	1	Global	2	Female	32	90-94 years	491	Cardiovascular diseases	102	Alcohol use	2	Percent	2021	0.009301764	0.018361407	0.003674882
2	DALYs (Disability-Adjusted Life Years)	1	Global	1	Male	235	95+ years	491	Cardiovascular diseases	102	Alcohol use	2	Percent	2021	0.026987063	0.048594213	0.012829024
2	DALYs (Disability-Adjusted Life Years)	1	Global	2	Female	235	95+ years	491	Cardiovascular diseases	102	Alcohol use	2	Percent	2021	0.011878699	0.02354477	0.00458029
2	DALYs (Disability-Adjusted Life Years)	1	Global	1	Male	8	15-19 years	491	Cardiovascular diseases	102	Alcohol use	2	Percent	2021	-0.008166905	0.00165892	-0.01613055
2	DALYs (Disability-Adjusted Life Years)	1	Global	2	Female	8	15-19 years	491	Cardiovascular diseases	102	Alcohol use	2	Percent	2021	-0.001056365	0.002152488	-0.003709736
2	DALYs (Disability-Adjusted Life Years)	1	Global	1	Male	9	20-24 years	491	Cardiovascular diseases	102	Alcohol use	2	Percent	2021	-0.018267364	0.00734337	-0.042363773
2	DALYs (Disability-Adjusted Life Years)	1	Global	2	Female	9	20-24 years	491	Cardiovascular diseases	102	Alcohol use	2	Percent	2021	-0.000404278	0.005458546	-0.004875439
2	DALYs (Disability-Adjusted Life Years)	1	Global	1	Male	10	25-29 years	491	Cardiovascular diseases	102	Alcohol use	2	Percent	2021	-0.012799341	0.017962469	-0.041987951
2	DALYs (Disability-Adjusted Life Years)	1	Global	2	Female	10	25-29 years	491	Cardiovascular diseases	102	Alcohol use	2	Percent	2021	0.002993809	0.009177885	-0.001710619
2	DALYs (Disability-Adjusted Life Years)	1	Global	1	Male	11	30-34 years	491	Cardiovascular diseases	102	Alcohol use	2	Percent	2021	0.009620647	0.040106911	-0.02323565
2	DALYs (Disability-Adjusted Life Years)	1	Global	2	Female	11	30-34 years	491	Cardiovascular diseases	102	Alcohol use	2	Percent	2021	0.008835381	0.015299713	0.002451994
2	DALYs (Disability-Adjusted Life Years)	1	Global	1	Male	12	35-39 years	491	Cardiovascular diseases	102	Alcohol use	2	Percent	2021	0.024310623	0.052623295	-0.006027475
2	DALYs (Disability-Adjusted Life Years)	1	Global	2	Female	12	35-39 years	491	Cardiovascular diseases	102	Alcohol use	2	Percent	2021	0.012705448	0.019153862	0.005412948
2	DALYs (Disability-Adjusted Life Years)	1	Global	1	Male	13	40-44 years	491	Cardiovascular diseases	102	Alcohol use	2	Percent	2021	0.030922223	0.056671216	0.002823651
2	DALYs (Disability-Adjusted Life Years)	1	Global	2	Female	13	40-44 years	491	Cardiovascular diseases	102	Alcohol use	2	Percent	2021	0.012958504	0.019706772	0.006064285
2	DALYs (Disability-Adjusted Life Years)	1	Global	1	Male	14	45-49 years	491	Cardiovascular diseases	102	Alcohol use	2	Percent	2021	0.036162736	0.065049657	0.008457781
2	DALYs (Disability-Adjusted Life Years)	1	Global	2	Female	14	45-49 years	491	Cardiovascular diseases	102	Alcohol use	2	Percent	2021	0.011875144	0.018548625	0.005349019
2	DALYs (Disability-Adjusted Life Years)	1	Global	1	Male	15	50-54 years	491	Cardiovascular diseases	102	Alcohol use	2	Percent	2021	0.036710124	0.066720352	0.009609834
2	DALYs (Disability-Adjusted Life Years)	1	Global	2	Female	15	50-54 years	491	Cardiovascular diseases	102	Alcohol use	2	Percent	2021	0.010352762	0.017410125	0.004336618
2	DALYs (Disability-Adjusted Life Years)	1	Global	1	Male	16	55-59 years	491	Cardiovascular diseases	102	Alcohol use	2	Percent	2021	0.03631528	0.06495392	0.010348628
2	DALYs (Disability-Adjusted Life Years)	1	Global	2	Female	16	55-59 years	491	Cardiovascular diseases	102	Alcohol use	2	Percent	2021	0.009321634	0.015361787	0.004280108
2	DALYs (Disability-Adjusted Life Years)	1	Global	1	Male	17	60-64 years	491	Cardiovascular diseases	102	Alcohol use	2	Percent	2021	0.036490362	0.063408268	0.012591231
2	DALYs (Disability-Adjusted Life Years)	1	Global	2	Female	17	60-64 years	491	Cardiovascular diseases	102	Alcohol use	2	Percent	2021	0.008784252	0.015706121	0.003533824
2	DALYs (Disability-Adjusted Life Years)	1	Global	1	Male	18	65-69 years	491	Cardiovascular diseases	102	Alcohol use	2	Percent	2021	0.036246942	0.065060159	0.011894743
2	DALYs (Disability-Adjusted Life Years)	1	Global	2	Female	18	65-69 years	491	Cardiovascular diseases	102	Alcohol use	2	Percent	2021	0.007039347	0.013448449	0.002524505
2	DALYs (Disability-Adjusted Life Years)	1	Global	1	Male	19	70-74 years	491	Cardiovascular diseases	102	Alcohol use	2	Percent	2021	0.036250089	0.066669586	0.011154392
2	DALYs (Disability-Adjusted Life Years)	1	Global	2	Female	19	70-74 years	491	Cardiovascular diseases	102	Alcohol use	2	Percent	2021	0.006874034	0.013695918	0.002027119
2	DALYs (Disability-Adjusted Life Years)	1	Global	1	Male	20	75-79 years	491	Cardiovascular diseases	102	Alcohol use	2	Percent	2021	0.034381583	0.064413257	0.01054415
2	DALYs (Disability-Adjusted Life Years)	1	Global	2	Female	20	75-79 years	491	Cardiovascular diseases	102	Alcohol use	2	Percent	2021	0.006716211	0.013622643	0.002060602
2	DALYs (Disability-Adjusted Life Years)	1	Global	1	Male	30	80-84 years	491	Cardiovascular diseases	102	Alcohol use	2	Percent	2021	0.028336914	0.054762483	0.00898746
2	DALYs (Disability-Adjusted Life Years)	1	Global	2	Female	30	80-84 years	491	Cardiovascular diseases	102	Alcohol use	2	Percent	2021	0.006253519	0.012999961	0.002005371
2	DALYs (Disability-Adjusted Life Years)	1	Global	1	Male	31	85-89 years	491	Cardiovascular diseases	102	Alcohol use	2	Percent	2021	0.029199927	0.055906126	0.01073243
2	DALYs (Disability-Adjusted Life Years)	1	Global	2	Female	31	85-89 years	491	Cardiovascular diseases	102	Alcohol use	2	Percent	2021	0.007796786	0.015825719	0.002780479
2	DALYs (Disability-Adjusted Life Years)	1	Global	1	Male	32	90-94 years	491	Cardiovascular diseases	102	Alcohol use	2	Percent	2021	0.027614346	0.05074758	0.011965671
2	DALYs (Disability-Adjusted Life Years)	1	Global	2	Female	32	90-94 years	491	Cardiovascular diseases	102	Alcohol use	2	Percent	2021	0.009813007	0.019460999	0.00380376
2	DALYs (Disability-Adjusted Life Years)	1	Global	1	Male	235	95+ years	976	Diabetes mellitus type 2	102	Alcohol use	2	Percent	2021	0.033012079	0.057020058	0.014333534
2	DALYs (Disability-Adjusted Life Years)	1	Global	2	Female	235	95+ years	976	Diabetes mellitus type 2	102	Alcohol use	2	Percent	2021	0.009882076	0.019478379	0.003103978
2	DALYs (Disability-Adjusted Life Years)	1	Global	1	Male	8	15-19 years	976	Diabetes mellitus type 2	102	Alcohol use	2	Percent	2021	-0.021774631	-0.010275123	-0.034298122
2	DALYs (Disability-Adjusted Life Years)	1	Global	2	Female	8	15-19 years	976	Diabetes mellitus type 2	102	Alcohol use	2	Percent	2021	-0.008776723	-0.002951449	-0.01424265
2	DALYs (Disability-Adjusted Life Years)	1	Global	1	Male	9	20-24 years	976	Diabetes mellitus type 2	102	Alcohol use	2	Percent	2021	-0.028948979	-0.002908075	-0.048830685
2	DALYs (Disability-Adjusted Life Years)	1	Global	2	Female	9	20-24 years	976	Diabetes mellitus type 2	102	Alcohol use	2	Percent	2021	-0.012254789	-0.002603498	-0.021504525
2	DALYs (Disability-Adjusted Life Years)	1	Global	1	Male	10	25-29 years	976	Diabetes mellitus type 2	102	Alcohol use	2	Percent	2021	-0.024866338	0.010014188	-0.053097995
2	DALYs (Disability-Adjusted Life Years)	1	Global	2	Female	10	25-29 years	976	Diabetes mellitus type 2	102	Alcohol use	2	Percent	2021	-0.010246566	0.000917557	-0.02104594
2	DALYs (Disability-Adjusted Life Years)	1	Global	1	Male	11	30-34 years	976	Diabetes mellitus type 2	102	Alcohol use	2	Percent	2021	-0.009292169	0.030593004	-0.047173364
2	DALYs (Disability-Adjusted Life Years)	1	Global	2	Female	11	30-34 years	976	Diabetes mellitus type 2	102	Alcohol use	2	Percent	2021	-0.007652147	0.00271295	-0.019487861
2	DALYs (Disability-Adjusted Life Years)	1	Global	1	Male	12	35-39 years	976	Diabetes mellitus type 2	102	Alcohol use	2	Percent	2021	0.00365687	0.044005451	-0.03554238
2	DALYs (Disability-Adjusted Life Years)	1	Global	2	Female	12	35-39 years	976	Diabetes mellitus type 2	102	Alcohol use	2	Percent	2021	-0.005210548	0.004954272	-0.017396072
2	DALYs (Disability-Adjusted Life Years)	1	Global	1	Male	13	40-44 years	976	Diabetes mellitus type 2	102	Alcohol use	2	Percent	2021	0.018447957	0.060873978	-0.017635426
2	DALYs (Disability-Adjusted Life Years)	1	Global	2	Female	13	40-44 years	976	Diabetes mellitus type 2	102	Alcohol use	2	Percent	2021	-0.001428771	0.009058786	-0.01154575
2	DALYs (Disability-Adjusted Life Years)	1	Global	1	Male	14	45-49 years	976	Diabetes mellitus type 2	102	Alcohol use	2	Percent	2021	0.029024779	0.072072974	-0.00236544
2	DALYs (Disability-Adjusted Life Years)	1	Global	2	Female	14	45-49 years	976	Diabetes mellitus type 2	102	Alcohol use	2	Percent	2021	0.001628266	0.011204105	-0.006450354
2	DALYs (Disability-Adjusted Life Years)	1	Global	1	Male	15	50-54 years	976	Diabetes mellitus type 2	102	Alcohol use	2	Percent	2021	0.034584953	0.072769059	0.00557245
2	DALYs (Disability-Adjusted Life Years)	1	Global	2	Female	15	50-54 years	976	Diabetes mellitus type 2	102	Alcohol use	2	Percent	2021	0.003544501	0.013017508	-0.003310223
2	DALYs (Disability-Adjusted Life Years)	1	Global	1	Male	16	55-59 years	976	Diabetes mellitus type 2	102	Alcohol use	2	Percent	2021	0.038825435	0.07414151	0.01157041
2	DALYs (Disability-Adjusted Life Years)	1	Global	2	Female	16	55-59 years	976	Diabetes mellitus type 2	102	Alcohol use	2	Percent	2021	0.005484574	0.014390403	-0.000897486
2	DALYs (Disability-Adjusted Life Years)	1	Global	1	Male	17	60-64 years	976	Diabetes mellitus type 2	102	Alcohol use	2	Percent	2021	0.040673139	0.074733515	0.014741682
2	DALYs (Disability-Adjusted Life Years)	1	Global	2	Female	17	60-64 years	976	Diabetes mellitus type 2	102	Alcohol use	2	Percent	2021	0.007309256	0.015880567	0.001391384
2	DALYs (Disability-Adjusted Life Years)	1	Global	1	Male	18	65-69 years	976	Diabetes mellitus type 2	102	Alcohol use	2	Percent	2021	0.038956269	0.069552922	0.015094351
2	DALYs (Disability-Adjusted Life Years)	1	Global	2	Female	18	65-69 years	976	Diabetes mellitus type 2	102	Alcohol use	2	Percent	2021	0.006652865	0.014089991	0.001565025
2	DALYs (Disability-Adjusted Life Years)	1	Global	1	Male	19	70-74 years	976	Diabetes mellitus type 2	102	Alcohol use	2	Percent	2021	0.037697873	0.067016832	0.016130428
2	DALYs (Disability-Adjusted Life Years)	1	Global	2	Female	19	70-74 years	976	Diabetes mellitus type 2	102	Alcohol use	2	Percent	2021	0.006907824	0.013965486	0.001887771
2	DALYs (Disability-Adjusted Life Years)	1	Global	1	Male	20	75-79 years	976	Diabetes mellitus type 2	102	Alcohol use	2	Percent	2021	0.033991843	0.061017932	0.014096267
2	DALYs (Disability-Adjusted Life Years)	1	Global	2	Female	20	75-79 years	976	Diabetes mellitus type 2	102	Alcohol use	2	Percent	2021	0.006330592	0.012608355	0.001938608
2	DALYs (Disability-Adjusted Life Years)	1	Global	1	Male	30	80-84 years	976	Diabetes mellitus type 2	102	Alcohol use	2	Percent	2021	0.028228273	0.05053302	0.011912742
2	DALYs (Disability-Adjusted Life Years)	1	Global	2	Female	30	80-84 years	976	Diabetes mellitus type 2	102	Alcohol use	2	Percent	2021	0.005242309	0.010339209	0.001611814
2	DALYs (Disability-Adjusted Life Years)	1	Global	1	Male	31	85-89 years	976	Diabetes mellitus type 2	102	Alcohol use	2	Percent	2021	0.029366275	0.052232819	0.012253144
2	DALYs (Disability-Adjusted Life Years)	1	Global	2	Female	31	85-89 years	976	Diabetes mellitus type 2	102	Alcohol use	2	Percent	2021	0.006203999	0.012413449	0.002058193
2	DALYs (Disability-Adjusted Life Years)	1	Global	1	Male	32	90-94 years	976	Diabetes mellitus type 2	102	Alcohol use	2	Percent	2021	0.031527927	0.05476251	0.013419708
2	DALYs (Disability-Adjusted Life Years)	1	Global	2	Female	32	90-94 years	976	Diabetes mellitus type 2	102	Alcohol use	2	Percent	2021	0.007998979	0.016222727	0.002588762
