# Supplementary material for: Global burden and projections of cardiometabolic diseases attributable to high alcohol use: a comparative risk assessment based on the GBD 2021 study
Source: Front Nutr. 2026 Mar 6;13:1698730. doi: 10.3389/fnut.2026.1698730 (PMC13002442; doi:10.3389/fnut.2026.1698730)
Supplement: Supplementary file 2 [file Data_Sheet_2.zip › Supplementary Data/Figure 4/Figure4-D.csv]

measure_id	measure_name	location_id	location_name	sex_id	sex_name	age_id	age_name	cause_id	cause_name	rei_id	rei_name	metric_id	metric_name	year	val	upper	lower
2	DALYs (Disability-Adjusted Life Years)	6	China	3	Both	27	Age-standardized	976	Diabetes mellitus type 2	102	High alcohol use	3	Rate	1990	3.23222717578	8.80770157689	-1.36479711153
2	DALYs (Disability-Adjusted Life Years)	6	China	3	Both	27	Age-standardized	976	Diabetes mellitus type 2	102	High alcohol use	3	Rate	1991	3.51606423807	9.03339108614	-0.9551308671300001
2	DALYs (Disability-Adjusted Life Years)	6	China	3	Both	27	Age-standardized	976	Diabetes mellitus type 2	102	High alcohol use	3	Rate	1992	3.77325897899	9.25943600174	-0.7323192378
2	DALYs (Disability-Adjusted Life Years)	6	China	3	Both	27	Age-standardized	976	Diabetes mellitus type 2	102	High alcohol use	3	Rate	1993	3.94099023351	9.44260754924	-0.54858392406
2	DALYs (Disability-Adjusted Life Years)	6	China	3	Both	27	Age-standardized	976	Diabetes mellitus type 2	102	High alcohol use	3	Rate	1994	4.07210988152	9.530717491799999	-0.5042398127900001
2	DALYs (Disability-Adjusted Life Years)	6	China	3	Both	27	Age-standardized	976	Diabetes mellitus type 2	102	High alcohol use	3	Rate	1995	4.174607653110001	9.7646873583	-0.40691444614000005
2	DALYs (Disability-Adjusted Life Years)	6	China	3	Both	27	Age-standardized	976	Diabetes mellitus type 2	102	High alcohol use	3	Rate	1996	4.11075512867	9.67753939947	-0.41345419919
2	DALYs (Disability-Adjusted Life Years)	6	China	3	Both	27	Age-standardized	976	Diabetes mellitus type 2	102	High alcohol use	3	Rate	1997	3.8522918391500003	9.70015147125	-0.74222162296
2	DALYs (Disability-Adjusted Life Years)	6	China	3	Both	27	Age-standardized	976	Diabetes mellitus type 2	102	High alcohol use	3	Rate	1998	3.51749490998	9.52834864099	-1.12683381799
2	DALYs (Disability-Adjusted Life Years)	6	China	3	Both	27	Age-standardized	976	Diabetes mellitus type 2	102	High alcohol use	3	Rate	1999	3.24256842558	9.023554486330001	-1.31304475842
2	DALYs (Disability-Adjusted Life Years)	6	China	3	Both	27	Age-standardized	976	Diabetes mellitus type 2	102	High alcohol use	3	Rate	2000	3.17766659263	8.93775097202	-1.48465321732
2	DALYs (Disability-Adjusted Life Years)	6	China	3	Both	27	Age-standardized	976	Diabetes mellitus type 2	102	High alcohol use	3	Rate	2001	3.2473138372599997	8.999608166729999	-1.35379527995
2	DALYs (Disability-Adjusted Life Years)	6	China	3	Both	27	Age-standardized	976	Diabetes mellitus type 2	102	High alcohol use	3	Rate	2002	3.37440961805	9.37562229979	-1.26059730948
2	DALYs (Disability-Adjusted Life Years)	6	China	3	Both	27	Age-standardized	976	Diabetes mellitus type 2	102	High alcohol use	3	Rate	2003	3.5485080353200003	9.56117351042	-1.13380452703
2	DALYs (Disability-Adjusted Life Years)	6	China	3	Both	27	Age-standardized	976	Diabetes mellitus type 2	102	High alcohol use	3	Rate	2004	3.74685400171	9.7419428779	-1.11174881667
2	DALYs (Disability-Adjusted Life Years)	6	China	3	Both	27	Age-standardized	976	Diabetes mellitus type 2	102	High alcohol use	3	Rate	2005	3.9015779727999997	10.26479571913	-0.8865675630400001
2	DALYs (Disability-Adjusted Life Years)	6	China	3	Both	27	Age-standardized	976	Diabetes mellitus type 2	102	High alcohol use	3	Rate	2006	4.130345377449999	10.66941215591	-0.76289480324
2	DALYs (Disability-Adjusted Life Years)	6	China	3	Both	27	Age-standardized	976	Diabetes mellitus type 2	102	High alcohol use	3	Rate	2007	4.65009667987	11.66276929801	-0.36098113914
2	DALYs (Disability-Adjusted Life Years)	6	China	3	Both	27	Age-standardized	976	Diabetes mellitus type 2	102	High alcohol use	3	Rate	2008	5.3392758989499995	12.83989068997	0.20499065305
2	DALYs (Disability-Adjusted Life Years)	6	China	3	Both	27	Age-standardized	976	Diabetes mellitus type 2	102	High alcohol use	3	Rate	2009	6.017162563229999	13.88616029797	0.79967776752
2	DALYs (Disability-Adjusted Life Years)	6	China	3	Both	27	Age-standardized	976	Diabetes mellitus type 2	102	High alcohol use	3	Rate	2010	6.55645840816	14.66075437178	1.19131740357
2	DALYs (Disability-Adjusted Life Years)	6	China	3	Both	27	Age-standardized	976	Diabetes mellitus type 2	102	High alcohol use	3	Rate	2011	6.94794521782	15.67770113729	1.5126917622
2	DALYs (Disability-Adjusted Life Years)	6	China	3	Both	27	Age-standardized	976	Diabetes mellitus type 2	102	High alcohol use	3	Rate	2012	7.33960770467	16.55253409154	1.6671437407
2	DALYs (Disability-Adjusted Life Years)	6	China	3	Both	27	Age-standardized	976	Diabetes mellitus type 2	102	High alcohol use	3	Rate	2013	7.672818545179999	16.774400530199998	1.92482822123
2	DALYs (Disability-Adjusted Life Years)	6	China	3	Both	27	Age-standardized	976	Diabetes mellitus type 2	102	High alcohol use	3	Rate	2014	7.93092490677	17.52965087543	2.00709856074
2	DALYs (Disability-Adjusted Life Years)	6	China	3	Both	27	Age-standardized	976	Diabetes mellitus type 2	102	High alcohol use	3	Rate	2015	8.12440689381	17.88564901235	1.9134105620200001
2	DALYs (Disability-Adjusted Life Years)	6	China	3	Both	27	Age-standardized	976	Diabetes mellitus type 2	102	High alcohol use	3	Rate	2016	8.31386096534	18.294794021359998	2.1058548299199997
2	DALYs (Disability-Adjusted Life Years)	6	China	3	Both	27	Age-standardized	976	Diabetes mellitus type 2	102	High alcohol use	3	Rate	2017	8.56960973848	18.85202097835	2.09515809892
2	DALYs (Disability-Adjusted Life Years)	6	China	3	Both	27	Age-standardized	976	Diabetes mellitus type 2	102	High alcohol use	3	Rate	2018	8.81654756661	19.20346222337	2.2081760994
2	DALYs (Disability-Adjusted Life Years)	6	China	3	Both	27	Age-standardized	976	Diabetes mellitus type 2	102	High alcohol use	3	Rate	2019	8.96870744824	19.58302046758	2.1392090063699998
2	DALYs (Disability-Adjusted Life Years)	6	China	3	Both	27	Age-standardized	976	Diabetes mellitus type 2	102	High alcohol use	3	Rate	2020	9.11253027933	20.14869332727	1.95662150544
2	DALYs (Disability-Adjusted Life Years)	6	China	3	Both	27	Age-standardized	976	Diabetes mellitus type 2	102	High alcohol use	3	Rate	2021	9.27013354903	20.57107909558	2.05716198521
2	DALYs (Disability-Adjusted Life Years)	7	Democratic People's Republic of Korea	3	Both	27	Age-standardized	976	Diabetes mellitus type 2	102	High alcohol use	3	Rate	1990	2.9137258732799998	7.979915001779999	-1.24276483541
2	DALYs (Disability-Adjusted Life Years)	7	Democratic People's Republic of Korea	3	Both	27	Age-standardized	976	Diabetes mellitus type 2	102	High alcohol use	3	Rate	1991	2.88101822374	7.9327539395299995	-1.3626258921199998
2	DALYs (Disability-Adjusted Life Years)	7	Democratic People's Republic of Korea	3	Both	27	Age-standardized	976	Diabetes mellitus type 2	102	High alcohol use	3	Rate	1992	2.84181120724	7.9501978944	-1.36225952171
2	DALYs (Disability-Adjusted Life Years)	7	Democratic People's Republic of Korea	3	Both	27	Age-standardized	976	Diabetes mellitus type 2	102	High alcohol use	3	Rate	1993	2.79193179436	7.81958738378	-1.3794876492700001
2	DALYs (Disability-Adjusted Life Years)	7	Democratic People's Republic of Korea	3	Both	27	Age-standardized	976	Diabetes mellitus type 2	102	High alcohol use	3	Rate	1994	2.7258967617	7.62646765683	-1.45566131051
2	DALYs (Disability-Adjusted Life Years)	7	Democratic People's Republic of Korea	3	Both	27	Age-standardized	976	Diabetes mellitus type 2	102	High alcohol use	3	Rate	1995	2.65245696603	7.536091204650001	-1.58875244845
2	DALYs (Disability-Adjusted Life Years)	7	Democratic People's Republic of Korea	3	Both	27	Age-standardized	976	Diabetes mellitus type 2	102	High alcohol use	3	Rate	1996	2.54186221818	7.46769717957	-1.6064257425500001
2	DALYs (Disability-Adjusted Life Years)	7	Democratic People's Republic of Korea	3	Both	27	Age-standardized	976	Diabetes mellitus type 2	102	High alcohol use	3	Rate	1997	2.37758624462	7.134727820239999	-1.68922532271
2	DALYs (Disability-Adjusted Life Years)	7	Democratic People's Republic of Korea	3	Both	27	Age-standardized	976	Diabetes mellitus type 2	102	High alcohol use	3	Rate	1998	2.21076595311	6.9006729639	-1.8250502276200002
2	DALYs (Disability-Adjusted Life Years)	7	Democratic People's Republic of Korea	3	Both	27	Age-standardized	976	Diabetes mellitus type 2	102	High alcohol use	3	Rate	1999	2.08005637027	6.728907351959999	-2.03409230244
2	DALYs (Disability-Adjusted Life Years)	7	Democratic People's Republic of Korea	3	Both	27	Age-standardized	976	Diabetes mellitus type 2	102	High alcohol use	3	Rate	2000	2.04501833275	6.86571835562	-2.13112967303
2	DALYs (Disability-Adjusted Life Years)	7	Democratic People's Republic of Korea	3	Both	27	Age-standardized	976	Diabetes mellitus type 2	102	High alcohol use	3	Rate	2001	2.1083562266800002	6.89741902745	-2.07660134874
2	DALYs (Disability-Adjusted Life Years)	7	Democratic People's Republic of Korea	3	Both	27	Age-standardized	976	Diabetes mellitus type 2	102	High alcohol use	3	Rate	2002	2.21744986982	7.20499078559	-1.97962633956
2	DALYs (Disability-Adjusted Life Years)	7	Democratic People's Republic of Korea	3	Both	27	Age-standardized	976	Diabetes mellitus type 2	102	High alcohol use	3	Rate	2003	2.34896324345	7.420554741899999	-1.94636378084
2	DALYs (Disability-Adjusted Life Years)	7	Democratic People's Republic of Korea	3	Both	27	Age-standardized	976	Diabetes mellitus type 2	102	High alcohol use	3	Rate	2004	2.49208616783	7.77317030582	-1.9509497785799998
2	DALYs (Disability-Adjusted Life Years)	7	Democratic People's Republic of Korea	3	Both	27	Age-standardized	976	Diabetes mellitus type 2	102	High alcohol use	3	Rate	2005	2.6237516124	8.13938470067	-1.88570444912
2	DALYs (Disability-Adjusted Life Years)	7	Democratic People's Republic of Korea	3	Both	27	Age-standardized	976	Diabetes mellitus type 2	102	High alcohol use	3	Rate	2006	2.79295191099	8.37550185866	-1.83838670786
2	DALYs (Disability-Adjusted Life Years)	7	Democratic People's Republic of Korea	3	Both	27	Age-standardized	976	Diabetes mellitus type 2	102	High alcohol use	3	Rate	2007	3.02061308981	8.993674341	-1.5977770720699997
2	DALYs (Disability-Adjusted Life Years)	7	Democratic People's Republic of Korea	3	Both	27	Age-standardized	976	Diabetes mellitus type 2	102	High alcohol use	3	Rate	2008	3.27705510721	9.62128289423	-1.39530425077
2	DALYs (Disability-Adjusted Life Years)	7	Democratic People's Republic of Korea	3	Both	27	Age-standardized	976	Diabetes mellitus type 2	102	High alcohol use	3	Rate	2009	3.5327680931699996	9.96425990402	-1.17585549606
2	DALYs (Disability-Adjusted Life Years)	7	Democratic People's Republic of Korea	3	Both	27	Age-standardized	976	Diabetes mellitus type 2	102	High alcohol use	3	Rate	2010	3.7587778181999996	10.381023518680001	-1.0670594094099999
2	DALYs (Disability-Adjusted Life Years)	7	Democratic People's Republic of Korea	3	Both	27	Age-standardized	976	Diabetes mellitus type 2	102	High alcohol use	3	Rate	2011	3.96944154183	10.80627694477	-0.90281335659
2	DALYs (Disability-Adjusted Life Years)	7	Democratic People's Republic of Korea	3	Both	27	Age-standardized	976	Diabetes mellitus type 2	102	High alcohol use	3	Rate	2012	4.20185201387	11.296819875819999	-0.65389698188
2	DALYs (Disability-Adjusted Life Years)	7	Democratic People's Republic of Korea	3	Both	27	Age-standardized	976	Diabetes mellitus type 2	102	High alcohol use	3	Rate	2013	4.41897768338	11.90167408064	-0.39293251849
2	DALYs (Disability-Adjusted Life Years)	7	Democratic People's Republic of Korea	3	Both	27	Age-standardized	976	Diabetes mellitus type 2	102	High alcohol use	3	Rate	2014	4.60037015207	12.21503614733	-0.34725078207
2	DALYs (Disability-Adjusted Life Years)	7	Democratic People's Republic of Korea	3	Both	27	Age-standardized	976	Diabetes mellitus type 2	102	High alcohol use	3	Rate	2015	4.72899535994	12.431481303250001	-0.32709147054
2	DALYs (Disability-Adjusted Life Years)	7	Democratic People's Republic of Korea	3	Both	27	Age-standardized	976	Diabetes mellitus type 2	102	High alcohol use	3	Rate	2016	4.81923952703	12.8530377144	-0.38454728258
2	DALYs (Disability-Adjusted Life Years)	7	Democratic People's Republic of Korea	3	Both	27	Age-standardized	976	Diabetes mellitus type 2	102	High alcohol use	3	Rate	2017	4.91393259734	13.27246801427	-0.3935366318
2	DALYs (Disability-Adjusted Life Years)	7	Democratic People's Republic of Korea	3	Both	27	Age-standardized	976	Diabetes mellitus type 2	102	High alcohol use	3	Rate	2018	5.00174455241	13.255233226069999	-0.40867920398999996
2	DALYs (Disability-Adjusted Life Years)	7	Democratic People's Republic of Korea	3	Both	27	Age-standardized	976	Diabetes mellitus type 2	102	High alcohol use	3	Rate	2019	5.08991997327	13.529145175950001	-0.46928601316
2	DALYs (Disability-Adjusted Life Years)	7	Democratic People's Republic of Korea	3	Both	27	Age-standardized	976	Diabetes mellitus type 2	102	High alcohol use	3	Rate	2020	5.14242105479	14.16092069262	-0.37437626037
2	DALYs (Disability-Adjusted Life Years)	7	Democratic People's Republic of Korea	3	Both	27	Age-standardized	976	Diabetes mellitus type 2	102	High alcohol use	3	Rate	2021	5.18542530499	14.32817814815	-0.48169472554
2	DALYs (Disability-Adjusted Life Years)	8	Taiwan (Province of China)	3	Both	27	Age-standardized	976	Diabetes mellitus type 2	102	High alcohol use	3	Rate	1990	16.17598966282	31.68731039176	4.87827668378
2	DALYs (Disability-Adjusted Life Years)	8	Taiwan (Province of China)	3	Both	27	Age-standardized	976	Diabetes mellitus type 2	102	High alcohol use	3	Rate	1991	16.806217953799997	32.6924987826	5.30311622254
2	DALYs (Disability-Adjusted Life Years)	8	Taiwan (Province of China)	3	Both	27	Age-standardized	976	Diabetes mellitus type 2	102	High alcohol use	3	Rate	1992	17.792233303739998	34.61473195266	5.8903573068499995
2	DALYs (Disability-Adjusted Life Years)	8	Taiwan (Province of China)	3	Both	27	Age-standardized	976	Diabetes mellitus type 2	102	High alcohol use	3	Rate	1993	18.89230585686	36.71895365207	6.65990101418
2	DALYs (Disability-Adjusted Life Years)	8	Taiwan (Province of China)	3	Both	27	Age-standardized	976	Diabetes mellitus type 2	102	High alcohol use	3	Rate	1994	20.08387183462	38.71379182716	7.1103238757
2	DALYs (Disability-Adjusted Life Years)	8	Taiwan (Province of China)	3	Both	27	Age-standardized	976	Diabetes mellitus type 2	102	High alcohol use	3	Rate	1995	21.44241963551	40.89251874822	7.444171484000001
2	DALYs (Disability-Adjusted Life Years)	8	Taiwan (Province of China)	3	Both	27	Age-standardized	976	Diabetes mellitus type 2	102	High alcohol use	3	Rate	1996	21.66894961444	41.731909716219995	7.532408222940001
2	DALYs (Disability-Adjusted Life Years)	8	Taiwan (Province of China)	3	Both	27	Age-standardized	976	Diabetes mellitus type 2	102	High alcohol use	3	Rate	1997	20.65828720982	39.760723934459996	7.04541013254
2	DALYs (Disability-Adjusted Life Years)	8	Taiwan (Province of China)	3	Both	27	Age-standardized	976	Diabetes mellitus type 2	102	High alcohol use	3	Rate	1998	19.82220532819	38.92232040295	6.5990606876
2	DALYs (Disability-Adjusted Life Years)	8	Taiwan (Province of China)	3	Both	27	Age-standardized	976	Diabetes mellitus type 2	102	High alcohol use	3	Rate	1999	19.16280406089	38.12679234324	6.17735395557
2	DALYs (Disability-Adjusted Life Years)	8	Taiwan (Province of China)	3	Both	27	Age-standardized	976	Diabetes mellitus type 2	102	High alcohol use	3	Rate	2000	18.41699522609	36.86583013824	5.67456246093
2	DALYs (Disability-Adjusted Life Years)	8	Taiwan (Province of China)	3	Both	27	Age-standardized	976	Diabetes mellitus type 2	102	High alcohol use	3	Rate	2001	16.81530629283	34.0363344562	4.93000383222
2	DALYs (Disability-Adjusted Life Years)	8	Taiwan (Province of China)	3	Both	27	Age-standardized	976	Diabetes mellitus type 2	102	High alcohol use	3	Rate	2002	14.68922600413	30.663668325899998	3.9154029037000004
2	DALYs (Disability-Adjusted Life Years)	8	Taiwan (Province of China)	3	Both	27	Age-standardized	976	Diabetes mellitus type 2	102	High alcohol use	3	Rate	2003	13.466065960909999	29.027182595030002	3.16055313973
2	DALYs (Disability-Adjusted Life Years)	8	Taiwan (Province of China)	3	Both	27	Age-standardized	976	Diabetes mellitus type 2	102	High alcohol use	3	Rate	2004	11.92372929503	26.17433526374	2.47647642718
2	DALYs (Disability-Adjusted Life Years)	8	Taiwan (Province of China)	3	Both	27	Age-standardized	976	Diabetes mellitus type 2	102	High alcohol use	3	Rate	2005	11.66042487114	25.87207037435	2.39123259755
2	DALYs (Disability-Adjusted Life Years)	8	Taiwan (Province of China)	3	Both	27	Age-standardized	976	Diabetes mellitus type 2	102	High alcohol use	3	Rate	2006	11.04766881484	24.24960803172	2.1877886759900003
2	DALYs (Disability-Adjusted Life Years)	8	Taiwan (Province of China)	3	Both	27	Age-standardized	976	Diabetes mellitus type 2	102	High alcohol use	3	Rate	2007	10.50274858986	23.062302027879998	2.03877751009
2	DALYs (Disability-Adjusted Life Years)	8	Taiwan (Province of China)	3	Both	27	Age-standardized	976	Diabetes mellitus type 2	102	High alcohol use	3	Rate	2008	9.30620357593	20.19639423557	1.73214395801
2	DALYs (Disability-Adjusted Life Years)	8	Taiwan (Province of China)	3	Both	27	Age-standardized	976	Diabetes mellitus type 2	102	High alcohol use	3	Rate	2009	8.79588127676	19.28539825971	1.40762513157
2	DALYs (Disability-Adjusted Life Years)	8	Taiwan (Province of China)	3	Both	27	Age-standardized	976	Diabetes mellitus type 2	102	High alcohol use	3	Rate	2010	8.58744609393	18.51886578057	1.26302511555
2	DALYs (Disability-Adjusted Life Years)	8	Taiwan (Province of China)	3	Both	27	Age-standardized	976	Diabetes mellitus type 2	102	High alcohol use	3	Rate	2011	8.97950648846	19.56224701883	1.6359022803699999
2	DALYs (Disability-Adjusted Life Years)	8	Taiwan (Province of China)	3	Both	27	Age-standardized	976	Diabetes mellitus type 2	102	High alcohol use	3	Rate	2012	9.08020664066	19.47730417196	1.83366337389
2	DALYs (Disability-Adjusted Life Years)	8	Taiwan (Province of China)	3	Both	27	Age-standardized	976	Diabetes mellitus type 2	102	High alcohol use	3	Rate	2013	9.26978608538	19.94611991484	2.00326181422
2	DALYs (Disability-Adjusted Life Years)	8	Taiwan (Province of China)	3	Both	27	Age-standardized	976	Diabetes mellitus type 2	102	High alcohol use	3	Rate	2014	9.591143447910001	20.3692363374	2.2254282527
2	DALYs (Disability-Adjusted Life Years)	8	Taiwan (Province of China)	3	Both	27	Age-standardized	976	Diabetes mellitus type 2	102	High alcohol use	3	Rate	2015	9.69206031789	20.419461288089998	2.35350310459
2	DALYs (Disability-Adjusted Life Years)	8	Taiwan (Province of China)	3	Both	27	Age-standardized	976	Diabetes mellitus type 2	102	High alcohol use	3	Rate	2016	10.04314810681	21.39386077699	2.5422962671300002
2	DALYs (Disability-Adjusted Life Years)	8	Taiwan (Province of China)	3	Both	27	Age-standardized	976	Diabetes mellitus type 2	102	High alcohol use	3	Rate	2017	10.15539167099	21.9191422612	2.50486864813
2	DALYs (Disability-Adjusted Life Years)	8	Taiwan (Province of China)	3	Both	27	Age-standardized	976	Diabetes mellitus type 2	102	High alcohol use	3	Rate	2018	10.47969869036	22.74566984913	2.43211809296
2	DALYs (Disability-Adjusted Life Years)	8	Taiwan (Province of China)	3	Both	27	Age-standardized	976	Diabetes mellitus type 2	102	High alcohol use	3	Rate	2019	10.82286177796	23.45977626359	2.3730921458
2	DALYs (Disability-Adjusted Life Years)	8	Taiwan (Province of China)	3	Both	27	Age-standardized	976	Diabetes mellitus type 2	102	High alcohol use	3	Rate	2020	10.77091185233	23.23510118831	2.32445590394
2	DALYs (Disability-Adjusted Life Years)	8	Taiwan (Province of China)	3	Both	27	Age-standardized	976	Diabetes mellitus type 2	102	High alcohol use	3	Rate	2021	11.13127562802	24.15946572775	2.4515022369099997
2	DALYs (Disability-Adjusted Life Years)	11	Indonesia	3	Both	27	Age-standardized	976	Diabetes mellitus type 2	102	High alcohol use	3	Rate	1990	0.05196119966	1.2463364396599999	-0.7609638012500001
2	DALYs (Disability-Adjusted Life Years)	11	Indonesia	3	Both	27	Age-standardized	976	Diabetes mellitus type 2	102	High alcohol use	3	Rate	1991	0.10615171502	1.4414752896399998	-0.7678147322500001
2	DALYs (Disability-Adjusted Life Years)	11	Indonesia	3	Both	27	Age-standardized	976	Diabetes mellitus type 2	102	High alcohol use	3	Rate	1992	0.15509138237	1.57058117935	-0.75826374061
2	DALYs (Disability-Adjusted Life Years)	11	Indonesia	3	Both	27	Age-standardized	976	Diabetes mellitus type 2	102	High alcohol use	3	Rate	1993	0.19466668880000002	1.6713688167899998	-0.7541187463200001
2	DALYs (Disability-Adjusted Life Years)	11	Indonesia	3	Both	27	Age-standardized	976	Diabetes mellitus type 2	102	High alcohol use	3	Rate	1994	0.22120091795	1.74233166517	-0.73517947603
2	DALYs (Disability-Adjusted Life Years)	11	Indonesia	3	Both	27	Age-standardized	976	Diabetes mellitus type 2	102	High alcohol use	3	Rate	1995	0.23228832606000002	1.80918299808	-0.75060048172
2	DALYs (Disability-Adjusted Life Years)	11	Indonesia	3	Both	27	Age-standardized	976	Diabetes mellitus type 2	102	High alcohol use	3	Rate	1996	0.22813313263999999	1.74014628626	-0.72902102289
2	DALYs (Disability-Adjusted Life Years)	11	Indonesia	3	Both	27	Age-standardized	976	Diabetes mellitus type 2	102	High alcohol use	3	Rate	1997	0.21556973891	1.73434578039	-0.71691819647
2	DALYs (Disability-Adjusted Life Years)	11	Indonesia	3	Both	27	Age-standardized	976	Diabetes mellitus type 2	102	High alcohol use	3	Rate	1998	0.19538042900999997	1.60749706665	-0.7205800317300001
2	DALYs (Disability-Adjusted Life Years)	11	Indonesia	3	Both	27	Age-standardized	976	Diabetes mellitus type 2	102	High alcohol use	3	Rate	1999	0.17438750026	1.5825639492099999	-0.71665303437
2	DALYs (Disability-Adjusted Life Years)	11	Indonesia	3	Both	27	Age-standardized	976	Diabetes mellitus type 2	102	High alcohol use	3	Rate	2000	0.15303658106	1.5493848449	-0.72184413066
2	DALYs (Disability-Adjusted Life Years)	11	Indonesia	3	Both	27	Age-standardized	976	Diabetes mellitus type 2	102	High alcohol use	3	Rate	2001	0.12336888791	1.48196317882	-0.73211719262
2	DALYs (Disability-Adjusted Life Years)	11	Indonesia	3	Both	27	Age-standardized	976	Diabetes mellitus type 2	102	High alcohol use	3	Rate	2002	0.08722445479	1.45489717094	-0.73765895759
2	DALYs (Disability-Adjusted Life Years)	11	Indonesia	3	Both	27	Age-standardized	976	Diabetes mellitus type 2	102	High alcohol use	3	Rate	2003	0.049740679839999996	1.34711236328	-0.74351190662
2	DALYs (Disability-Adjusted Life Years)	11	Indonesia	3	Both	27	Age-standardized	976	Diabetes mellitus type 2	102	High alcohol use	3	Rate	2004	0.01946588819	1.29212138343	-0.77160338036
2	DALYs (Disability-Adjusted Life Years)	11	Indonesia	3	Both	27	Age-standardized	976	Diabetes mellitus type 2	102	High alcohol use	3	Rate	2005	0.01101216432	1.2742298818	-0.8120050421
2	DALYs (Disability-Adjusted Life Years)	11	Indonesia	3	Both	27	Age-standardized	976	Diabetes mellitus type 2	102	High alcohol use	3	Rate	2006	0.01568616504	1.3009050925999999	-0.8379577179500001
2	DALYs (Disability-Adjusted Life Years)	11	Indonesia	3	Both	27	Age-standardized	976	Diabetes mellitus type 2	102	High alcohol use	3	Rate	2007	0.03556253516	1.35129307216	-0.7717197885900001
2	DALYs (Disability-Adjusted Life Years)	11	Indonesia	3	Both	27	Age-standardized	976	Diabetes mellitus type 2	102	High alcohol use	3	Rate	2008	0.057529589070000005	1.40057035332	-0.8410059721300001
2	DALYs (Disability-Adjusted Life Years)	11	Indonesia	3	Both	27	Age-standardized	976	Diabetes mellitus type 2	102	High alcohol use	3	Rate	2009	0.08125972584	1.4355612277	-0.8085734263200001
2	DALYs (Disability-Adjusted Life Years)	11	Indonesia	3	Both	27	Age-standardized	976	Diabetes mellitus type 2	102	High alcohol use	3	Rate	2010	0.10247606986999999	1.50352970438	-0.8049941873099999
2	DALYs (Disability-Adjusted Life Years)	11	Indonesia	3	Both	27	Age-standardized	976	Diabetes mellitus type 2	102	High alcohol use	3	Rate	2011	0.12598254679	1.53090871982	-0.77819959572
2	DALYs (Disability-Adjusted Life Years)	11	Indonesia	3	Both	27	Age-standardized	976	Diabetes mellitus type 2	102	High alcohol use	3	Rate	2012	0.15321811357999998	1.61898788089	-0.79725675631
2	DALYs (Disability-Adjusted Life Years)	11	Indonesia	3	Both	27	Age-standardized	976	Diabetes mellitus type 2	102	High alcohol use	3	Rate	2013	0.18044367802	1.6855396837599999	-0.81030324723
2	DALYs (Disability-Adjusted Life Years)	11	Indonesia	3	Both	27	Age-standardized	976	Diabetes mellitus type 2	102	High alcohol use	3	Rate	2014	0.20982758765	1.7440616711899999	-0.76423513758
2	DALYs (Disability-Adjusted Life Years)	11	Indonesia	3	Both	27	Age-standardized	976	Diabetes mellitus type 2	102	High alcohol use	3	Rate	2015	0.22975982797	1.78376582064	-0.7344556997699999
2	DALYs (Disability-Adjusted Life Years)	11	Indonesia	3	Both	27	Age-standardized	976	Diabetes mellitus type 2	102	High alcohol use	3	Rate	2016	0.24654075246999999	1.8336097303299999	-0.7546581676
2	DALYs (Disability-Adjusted Life Years)	11	Indonesia	3	Both	27	Age-standardized	976	Diabetes mellitus type 2	102	High alcohol use	3	Rate	2017	0.26526565518	1.88916409664	-0.70441912733
2	DALYs (Disability-Adjusted Life Years)	11	Indonesia	3	Both	27	Age-standardized	976	Diabetes mellitus type 2	102	High alcohol use	3	Rate	2018	0.28355832596	1.9379654936100001	-0.68869747374
2	DALYs (Disability-Adjusted Life Years)	11	Indonesia	3	Both	27	Age-standardized	976	Diabetes mellitus type 2	102	High alcohol use	3	Rate	2019	0.29827039241	1.85574758706	-0.7143349038
2	DALYs (Disability-Adjusted Life Years)	11	Indonesia	3	Both	27	Age-standardized	976	Diabetes mellitus type 2	102	High alcohol use	3	Rate	2020	0.29484320905	2.14164714653	-0.8499604317
2	DALYs (Disability-Adjusted Life Years)	11	Indonesia	3	Both	27	Age-standardized	976	Diabetes mellitus type 2	102	High alcohol use	3	Rate	2021	0.30045529035	2.07675318056	-0.81600815607
2	DALYs (Disability-Adjusted Life Years)	12	Lao People's Democratic Republic	3	Both	27	Age-standardized	976	Diabetes mellitus type 2	102	High alcohol use	3	Rate	1990	-0.25072655446000003	21.28689594819	-16.15541521272
2	DALYs (Disability-Adjusted Life Years)	12	Lao People's Democratic Republic	3	Both	27	Age-standardized	976	Diabetes mellitus type 2	102	High alcohol use	3	Rate	1991	-0.061200660100000005	21.891068065829998	-15.914832179489999
2	DALYs (Disability-Adjusted Life Years)	12	Lao People's Democratic Republic	3	Both	27	Age-standardized	976	Diabetes mellitus type 2	102	High alcohol use	3	Rate	1992	0.09661598006000001	21.71088284375	-15.60755145107
2	DALYs (Disability-Adjusted Life Years)	12	Lao People's Democratic Republic	3	Both	27	Age-standardized	976	Diabetes mellitus type 2	102	High alcohol use	3	Rate	1993	0.21152545694	21.41109616632	-15.232887936920001
2	DALYs (Disability-Adjusted Life Years)	12	Lao People's Democratic Republic	3	Both	27	Age-standardized	976	Diabetes mellitus type 2	102	High alcohol use	3	Rate	1994	0.28024086402000004	22.080018323010002	-15.05600814386
2	DALYs (Disability-Adjusted Life Years)	12	Lao People's Democratic Republic	3	Both	27	Age-standardized	976	Diabetes mellitus type 2	102	High alcohol use	3	Rate	1995	0.29991536415000003	22.27030726501	-15.21149701156
2	DALYs (Disability-Adjusted Life Years)	12	Lao People's Democratic Republic	3	Both	27	Age-standardized	976	Diabetes mellitus type 2	102	High alcohol use	3	Rate	1996	0.27065642352	22.10230405136	-14.817463875369999
2	DALYs (Disability-Adjusted Life Years)	12	Lao People's Democratic Republic	3	Both	27	Age-standardized	976	Diabetes mellitus type 2	102	High alcohol use	3	Rate	1997	0.1662571195	22.27301643517	-14.82532692617
2	DALYs (Disability-Adjusted Life Years)	12	Lao People's Democratic Republic	3	Both	27	Age-standardized	976	Diabetes mellitus type 2	102	High alcohol use	3	Rate	1998	0.03445173218	21.44057989669	-14.629187477359999
2	DALYs (Disability-Adjusted Life Years)	12	Lao People's Democratic Republic	3	Both	27	Age-standardized	976	Diabetes mellitus type 2	102	High alcohol use	3	Rate	1999	-0.07904803688999999	21.43374393026	-14.2291328351
2	DALYs (Disability-Adjusted Life Years)	12	Lao People's Democratic Republic	3	Both	27	Age-standardized	976	Diabetes mellitus type 2	102	High alcohol use	3	Rate	2000	-0.08232625963	21.65421478843	-13.69787022395
2	DALYs (Disability-Adjusted Life Years)	12	Lao People's Democratic Republic	3	Both	27	Age-standardized	976	Diabetes mellitus type 2	102	High alcohol use	3	Rate	2001	0.00180764561	20.890771193259997	-13.62531914729
2	DALYs (Disability-Adjusted Life Years)	12	Lao People's Democratic Republic	3	Both	27	Age-standardized	976	Diabetes mellitus type 2	102	High alcohol use	3	Rate	2002	0.21957558576	20.958612673100003	-13.16206264771
2	DALYs (Disability-Adjusted Life Years)	12	Lao People's Democratic Republic	3	Both	27	Age-standardized	976	Diabetes mellitus type 2	102	High alcohol use	3	Rate	2003	0.54416385559	20.30630849252	-12.67596054587
2	DALYs (Disability-Adjusted Life Years)	12	Lao People's Democratic Republic	3	Both	27	Age-standardized	976	Diabetes mellitus type 2	102	High alcohol use	3	Rate	2004	0.93184621479	20.55645226103	-12.14836345946
2	DALYs (Disability-Adjusted Life Years)	12	Lao People's Democratic Republic	3	Both	27	Age-standardized	976	Diabetes mellitus type 2	102	High alcohol use	3	Rate	2005	1.3447252012600002	20.40217251854	-11.79805996332
2	DALYs (Disability-Adjusted Life Years)	12	Lao People's Democratic Republic	3	Both	27	Age-standardized	976	Diabetes mellitus type 2	102	High alcohol use	3	Rate	2006	2.09711697563	20.7348566434	-11.2415981537
2	DALYs (Disability-Adjusted Life Years)	12	Lao People's Democratic Republic	3	Both	27	Age-standardized	976	Diabetes mellitus type 2	102	High alcohol use	3	Rate	2007	3.31831617898	22.20216448666	-10.01623382674
2	DALYs (Disability-Adjusted Life Years)	12	Lao People's Democratic Republic	3	Both	27	Age-standardized	976	Diabetes mellitus type 2	102	High alcohol use	3	Rate	2008	4.86087888534	24.384501833519998	-8.96572233208
2	DALYs (Disability-Adjusted Life Years)	12	Lao People's Democratic Republic	3	Both	27	Age-standardized	976	Diabetes mellitus type 2	102	High alcohol use	3	Rate	2009	6.514297614379999	27.23543263664	-7.721760045410001
2	DALYs (Disability-Adjusted Life Years)	12	Lao People's Democratic Republic	3	Both	27	Age-standardized	976	Diabetes mellitus type 2	102	High alcohol use	3	Rate	2010	8.10926550472	29.25489415154	-6.57694016658
2	DALYs (Disability-Adjusted Life Years)	12	Lao People's Democratic Republic	3	Both	27	Age-standardized	976	Diabetes mellitus type 2	102	High alcohol use	3	Rate	2011	9.7432290164	31.2705181463	-4.52958588162
2	DALYs (Disability-Adjusted Life Years)	12	Lao People's Democratic Republic	3	Both	27	Age-standardized	976	Diabetes mellitus type 2	102	High alcohol use	3	Rate	2012	11.62317349756	34.62546340192	-2.94979195151
2	DALYs (Disability-Adjusted Life Years)	12	Lao People's Democratic Republic	3	Both	27	Age-standardized	976	Diabetes mellitus type 2	102	High alcohol use	3	Rate	2013	13.59955951676	38.682230653329995	-1.29637805065
2	DALYs (Disability-Adjusted Life Years)	12	Lao People's Democratic Republic	3	Both	27	Age-standardized	976	Diabetes mellitus type 2	102	High alcohol use	3	Rate	2014	15.5719375412	42.5874132075	0.1295012649
2	DALYs (Disability-Adjusted Life Years)	12	Lao People's Democratic Republic	3	Both	27	Age-standardized	976	Diabetes mellitus type 2	102	High alcohol use	3	Rate	2015	17.36988211086	45.04467998795	1.24697980139
2	DALYs (Disability-Adjusted Life Years)	12	Lao People's Democratic Republic	3	Both	27	Age-standardized	976	Diabetes mellitus type 2	102	High alcohol use	3	Rate	2016	19.06560137421	47.2632621849	2.09952427414
2	DALYs (Disability-Adjusted Life Years)	12	Lao People's Democratic Republic	3	Both	27	Age-standardized	976	Diabetes mellitus type 2	102	High alcohol use	3	Rate	2017	20.79852821174	51.69401188772999	3.1887869441600003
2	DALYs (Disability-Adjusted Life Years)	12	Lao People's Democratic Republic	3	Both	27	Age-standardized	976	Diabetes mellitus type 2	102	High alcohol use	3	Rate	2018	22.45124968479	56.242901646570004	3.48210795948
2	DALYs (Disability-Adjusted Life Years)	12	Lao People's Democratic Republic	3	Both	27	Age-standardized	976	Diabetes mellitus type 2	102	High alcohol use	3	Rate	2019	24.018650443869998	60.222630980629994	3.79656430072
2	DALYs (Disability-Adjusted Life Years)	12	Lao People's Democratic Republic	3	Both	27	Age-standardized	976	Diabetes mellitus type 2	102	High alcohol use	3	Rate	2020	25.4349508559	63.28831156494999	4.07978554105
2	DALYs (Disability-Adjusted Life Years)	12	Lao People's Democratic Republic	3	Both	27	Age-standardized	976	Diabetes mellitus type 2	102	High alcohol use	3	Rate	2021	26.55271183598	65.28555517171999	4.10187931362
2	DALYs (Disability-Adjusted Life Years)	13	Malaysia	3	Both	27	Age-standardized	976	Diabetes mellitus type 2	102	High alcohol use	3	Rate	1990	4.5735882686	12.385841815869998	-0.13647972403
2	DALYs (Disability-Adjusted Life Years)	13	Malaysia	3	Both	27	Age-standardized	976	Diabetes mellitus type 2	102	High alcohol use	3	Rate	1991	4.77671186509	12.60239015507	0.01719658198
2	DALYs (Disability-Adjusted Life Years)	13	Malaysia	3	Both	27	Age-standardized	976	Diabetes mellitus type 2	102	High alcohol use	3	Rate	1992	4.95266345599	12.95015055782	0.24919567718000002
2	DALYs (Disability-Adjusted Life Years)	13	Malaysia	3	Both	27	Age-standardized	976	Diabetes mellitus type 2	102	High alcohol use	3	Rate	1993	5.077217092510001	12.998632986510001	0.38533839729999997
2	DALYs (Disability-Adjusted Life Years)	13	Malaysia	3	Both	27	Age-standardized	976	Diabetes mellitus type 2	102	High alcohol use	3	Rate	1994	5.12464641432	13.338794964349999	0.42338194284999997
2	DALYs (Disability-Adjusted Life Years)	13	Malaysia	3	Both	27	Age-standardized	976	Diabetes mellitus type 2	102	High alcohol use	3	Rate	1995	5.25568823174	13.736344609269999	0.36935089166
2	DALYs (Disability-Adjusted Life Years)	13	Malaysia	3	Both	27	Age-standardized	976	Diabetes mellitus type 2	102	High alcohol use	3	Rate	1996	5.11800941992	13.375389097620001	0.17940586305
2	DALYs (Disability-Adjusted Life Years)	13	Malaysia	3	Both	27	Age-standardized	976	Diabetes mellitus type 2	102	High alcohol use	3	Rate	1997	4.91427916707	13.10062516934	0.00263157472
2	DALYs (Disability-Adjusted Life Years)	13	Malaysia	3	Both	27	Age-standardized	976	Diabetes mellitus type 2	102	High alcohol use	3	Rate	1998	4.59396989803	12.30588675314	-0.28686794333
2	DALYs (Disability-Adjusted Life Years)	13	Malaysia	3	Both	27	Age-standardized	976	Diabetes mellitus type 2	102	High alcohol use	3	Rate	1999	4.55982116697	12.44842466585	-0.5028879191
2	DALYs (Disability-Adjusted Life Years)	13	Malaysia	3	Both	27	Age-standardized	976	Diabetes mellitus type 2	102	High alcohol use	3	Rate	2000	4.027536630739999	11.22962627442	-0.66498989952
2	DALYs (Disability-Adjusted Life Years)	13	Malaysia	3	Both	27	Age-standardized	976	Diabetes mellitus type 2	102	High alcohol use	3	Rate	2001	3.59919819363	10.48091441854	-0.92784783364
2	DALYs (Disability-Adjusted Life Years)	13	Malaysia	3	Both	27	Age-standardized	976	Diabetes mellitus type 2	102	High alcohol use	3	Rate	2002	3.08435146586	9.404233021609999	-1.18952643713
2	DALYs (Disability-Adjusted Life Years)	13	Malaysia	3	Both	27	Age-standardized	976	Diabetes mellitus type 2	102	High alcohol use	3	Rate	2003	2.64957701457	8.69220100661	-1.39787766804
2	DALYs (Disability-Adjusted Life Years)	13	Malaysia	3	Both	27	Age-standardized	976	Diabetes mellitus type 2	102	High alcohol use	3	Rate	2004	2.24274747574	7.941809940150001	-1.55822001062
2	DALYs (Disability-Adjusted Life Years)	13	Malaysia	3	Both	27	Age-standardized	976	Diabetes mellitus type 2	102	High alcohol use	3	Rate	2005	2.02968369438	7.4604684989	-1.69882832437
2	DALYs (Disability-Adjusted Life Years)	13	Malaysia	3	Both	27	Age-standardized	976	Diabetes mellitus type 2	102	High alcohol use	3	Rate	2006	1.99036768665	7.192733458039999	-1.59438239111
2	DALYs (Disability-Adjusted Life Years)	13	Malaysia	3	Both	27	Age-standardized	976	Diabetes mellitus type 2	102	High alcohol use	3	Rate	2007	2.01330535445	7.13500389512	-1.53063399219
2	DALYs (Disability-Adjusted Life Years)	13	Malaysia	3	Both	27	Age-standardized	976	Diabetes mellitus type 2	102	High alcohol use	3	Rate	2008	2.10476808674	7.33264160238	-1.37322240874
2	DALYs (Disability-Adjusted Life Years)	13	Malaysia	3	Both	27	Age-standardized	976	Diabetes mellitus type 2	102	High alcohol use	3	Rate	2009	2.18231483429	7.41684975122	-1.30231084968
2	DALYs (Disability-Adjusted Life Years)	13	Malaysia	3	Both	27	Age-standardized	976	Diabetes mellitus type 2	102	High alcohol use	3	Rate	2010	2.23776173872	7.392194684480001	-1.19977007269
2	DALYs (Disability-Adjusted Life Years)	13	Malaysia	3	Both	27	Age-standardized	976	Diabetes mellitus type 2	102	High alcohol use	3	Rate	2011	2.30278182537	7.44990959633	-1.08472832881
2	DALYs (Disability-Adjusted Life Years)	13	Malaysia	3	Both	27	Age-standardized	976	Diabetes mellitus type 2	102	High alcohol use	3	Rate	2012	2.38580074469	7.48856812351	-0.8399980867
2	DALYs (Disability-Adjusted Life Years)	13	Malaysia	3	Both	27	Age-standardized	976	Diabetes mellitus type 2	102	High alcohol use	3	Rate	2013	2.51222455138	7.58206795571	-0.71235375794
2	DALYs (Disability-Adjusted Life Years)	13	Malaysia	3	Both	27	Age-standardized	976	Diabetes mellitus type 2	102	High alcohol use	3	Rate	2014	2.64656448759	7.915659712489999	-0.52300282424
2	DALYs (Disability-Adjusted Life Years)	13	Malaysia	3	Both	27	Age-standardized	976	Diabetes mellitus type 2	102	High alcohol use	3	Rate	2015	2.7905522020499998	8.38167544141	-0.42949103827999996
2	DALYs (Disability-Adjusted Life Years)	13	Malaysia	3	Both	27	Age-standardized	976	Diabetes mellitus type 2	102	High alcohol use	3	Rate	2016	2.81120347714	8.48190993437	-0.46107867543000003
2	DALYs (Disability-Adjusted Life Years)	13	Malaysia	3	Both	27	Age-standardized	976	Diabetes mellitus type 2	102	High alcohol use	3	Rate	2017	2.81379283315	8.58974656975	-0.48939094939
2	DALYs (Disability-Adjusted Life Years)	13	Malaysia	3	Both	27	Age-standardized	976	Diabetes mellitus type 2	102	High alcohol use	3	Rate	2018	2.81427923417	8.52008708717	-0.54125441949
2	DALYs (Disability-Adjusted Life Years)	13	Malaysia	3	Both	27	Age-standardized	976	Diabetes mellitus type 2	102	High alcohol use	3	Rate	2019	2.78487313307	8.37320682965	-0.57634447387
2	DALYs (Disability-Adjusted Life Years)	13	Malaysia	3	Both	27	Age-standardized	976	Diabetes mellitus type 2	102	High alcohol use	3	Rate	2020	2.7209495865299997	8.188291384	-0.50712901503
2	DALYs (Disability-Adjusted Life Years)	13	Malaysia	3	Both	27	Age-standardized	976	Diabetes mellitus type 2	102	High alcohol use	3	Rate	2021	2.76586015751	8.37315738091	-0.55888405604
2	DALYs (Disability-Adjusted Life Years)	10	Cambodia	3	Both	27	Age-standardized	976	Diabetes mellitus type 2	102	High alcohol use	3	Rate	1990	-2.4770531298	2.76527011739	-7.41158270292
2	DALYs (Disability-Adjusted Life Years)	10	Cambodia	3	Both	27	Age-standardized	976	Diabetes mellitus type 2	102	High alcohol use	3	Rate	1991	-1.77524628254	3.90328899176	-6.91726622112
2	DALYs (Disability-Adjusted Life Years)	10	Cambodia	3	Both	27	Age-standardized	976	Diabetes mellitus type 2	102	High alcohol use	3	Rate	1992	-1.14173327393	4.8640445653999995	-6.48733257592
2	DALYs (Disability-Adjusted Life Years)	10	Cambodia	3	Both	27	Age-standardized	976	Diabetes mellitus type 2	102	High alcohol use	3	Rate	1993	-0.58508288947	6.13531842169	-6.29036224109
2	DALYs (Disability-Adjusted Life Years)	10	Cambodia	3	Both	27	Age-standardized	976	Diabetes mellitus type 2	102	High alcohol use	3	Rate	1994	-0.1163680589	7.28648080928	-6.17400373622
2	DALYs (Disability-Adjusted Life Years)	10	Cambodia	3	Both	27	Age-standardized	976	Diabetes mellitus type 2	102	High alcohol use	3	Rate	1995	0.26202398198	8.042496473	-6.06713919817
2	DALYs (Disability-Adjusted Life Years)	10	Cambodia	3	Both	27	Age-standardized	976	Diabetes mellitus type 2	102	High alcohol use	3	Rate	1996	0.54514145385	8.063932908910001	-5.71207766616
2	DALYs (Disability-Adjusted Life Years)	10	Cambodia	3	Both	27	Age-standardized	976	Diabetes mellitus type 2	102	High alcohol use	3	Rate	1997	0.79772963279	8.51619298288	-5.21623523403
2	DALYs (Disability-Adjusted Life Years)	10	Cambodia	3	Both	27	Age-standardized	976	Diabetes mellitus type 2	102	High alcohol use	3	Rate	1998	1.02451021888	9.02141800992	-4.68844658001
2	DALYs (Disability-Adjusted Life Years)	10	Cambodia	3	Both	27	Age-standardized	976	Diabetes mellitus type 2	102	High alcohol use	3	Rate	1999	1.23390149061	9.50855069731	-4.276560809989999
2	DALYs (Disability-Adjusted Life Years)	10	Cambodia	3	Both	27	Age-standardized	976	Diabetes mellitus type 2	102	High alcohol use	3	Rate	2000	1.4585033381299999	9.799071951830001	-3.9576268855400003
2	DALYs (Disability-Adjusted Life Years)	10	Cambodia	3	Both	27	Age-standardized	976	Diabetes mellitus type 2	102	High alcohol use	3	Rate	2001	1.6662591140000003	10.0877537969	-3.76498193723
2	DALYs (Disability-Adjusted Life Years)	10	Cambodia	3	Both	27	Age-standardized	976	Diabetes mellitus type 2	102	High alcohol use	3	Rate	2002	1.8694837154800001	10.410581797599999	-3.56054228001
2	DALYs (Disability-Adjusted Life Years)	10	Cambodia	3	Both	27	Age-standardized	976	Diabetes mellitus type 2	102	High alcohol use	3	Rate	2003	2.0963886039	10.90122551117	-3.4105202262200005
2	DALYs (Disability-Adjusted Life Years)	10	Cambodia	3	Both	27	Age-standardized	976	Diabetes mellitus type 2	102	High alcohol use	3	Rate	2004	2.38053525117	11.27393858308	-3.3131779455299997
2	DALYs (Disability-Adjusted Life Years)	10	Cambodia	3	Both	27	Age-standardized	976	Diabetes mellitus type 2	102	High alcohol use	3	Rate	2005	2.74476877395	12.28428608221	-3.15534002293
2	DALYs (Disability-Adjusted Life Years)	10	Cambodia	3	Both	27	Age-standardized	976	Diabetes mellitus type 2	102	High alcohol use	3	Rate	2006	3.37443998495	13.57946585462	-2.6242276225700003
2	DALYs (Disability-Adjusted Life Years)	10	Cambodia	3	Both	27	Age-standardized	976	Diabetes mellitus type 2	102	High alcohol use	3	Rate	2007	4.39513016367	15.293980851859999	-1.77331737246
2	DALYs (Disability-Adjusted Life Years)	10	Cambodia	3	Both	27	Age-standardized	976	Diabetes mellitus type 2	102	High alcohol use	3	Rate	2008	5.65269684855	17.24169324755	-0.72769272838
2	DALYs (Disability-Adjusted Life Years)	10	Cambodia	3	Both	27	Age-standardized	976	Diabetes mellitus type 2	102	High alcohol use	3	Rate	2009	7.054505376340001	19.53720748501	0.25752192186
2	DALYs (Disability-Adjusted Life Years)	10	Cambodia	3	Both	27	Age-standardized	976	Diabetes mellitus type 2	102	High alcohol use	3	Rate	2010	8.4488514117	22.03254675508	0.97618239426
2	DALYs (Disability-Adjusted Life Years)	10	Cambodia	3	Both	27	Age-standardized	976	Diabetes mellitus type 2	102	High alcohol use	3	Rate	2011	9.975212188630001	24.67159753368	1.68693105033
2	DALYs (Disability-Adjusted Life Years)	10	Cambodia	3	Both	27	Age-standardized	976	Diabetes mellitus type 2	102	High alcohol use	3	Rate	2012	11.73420656786	27.304977656029997	2.72340126638
2	DALYs (Disability-Adjusted Life Years)	10	Cambodia	3	Both	27	Age-standardized	976	Diabetes mellitus type 2	102	High alcohol use	3	Rate	2013	13.60096115556	30.38629100635	4.03092786878
2	DALYs (Disability-Adjusted Life Years)	10	Cambodia	3	Both	27	Age-standardized	976	Diabetes mellitus type 2	102	High alcohol use	3	Rate	2014	15.47263022371	34.21784478657	5.22511759395
2	DALYs (Disability-Adjusted Life Years)	10	Cambodia	3	Both	27	Age-standardized	976	Diabetes mellitus type 2	102	High alcohol use	3	Rate	2015	17.14592689891	37.599928140530004	5.79114846122
2	DALYs (Disability-Adjusted Life Years)	10	Cambodia	3	Both	27	Age-standardized	976	Diabetes mellitus type 2	102	High alcohol use	3	Rate	2016	18.66355257731	40.25043088039	6.616108059359999
2	DALYs (Disability-Adjusted Life Years)	10	Cambodia	3	Both	27	Age-standardized	976	Diabetes mellitus type 2	102	High alcohol use	3	Rate	2017	20.14730566307	42.22497310755	7.278215825579999
2	DALYs (Disability-Adjusted Life Years)	10	Cambodia	3	Both	27	Age-standardized	976	Diabetes mellitus type 2	102	High alcohol use	3	Rate	2018	21.57129606635	44.99811769325	7.8873263734100005
2	DALYs (Disability-Adjusted Life Years)	10	Cambodia	3	Both	27	Age-standardized	976	Diabetes mellitus type 2	102	High alcohol use	3	Rate	2019	22.91490649502	48.00180178768	8.337559896610001
2	DALYs (Disability-Adjusted Life Years)	10	Cambodia	3	Both	27	Age-standardized	976	Diabetes mellitus type 2	102	High alcohol use	3	Rate	2020	24.179631256540002	49.38251598554999	8.67665135555
2	DALYs (Disability-Adjusted Life Years)	10	Cambodia	3	Both	27	Age-standardized	976	Diabetes mellitus type 2	102	High alcohol use	3	Rate	2021	24.8962645689	50.4808143259	8.819364512870001
2	DALYs (Disability-Adjusted Life Years)	16	Philippines	3	Both	27	Age-standardized	976	Diabetes mellitus type 2	102	High alcohol use	3	Rate	1990	10.32025666869	30.947980873410003	-2.89027602209
2	DALYs (Disability-Adjusted Life Years)	16	Philippines	3	Both	27	Age-standardized	976	Diabetes mellitus type 2	102	High alcohol use	3	Rate	1991	10.031261474179999	29.19194979945	-2.8678438524
2	DALYs (Disability-Adjusted Life Years)	16	Philippines	3	Both	27	Age-standardized	976	Diabetes mellitus type 2	102	High alcohol use	3	Rate	1992	10.1658524673	30.27642896308	-3.0467025253399997
2	DALYs (Disability-Adjusted Life Years)	16	Philippines	3	Both	27	Age-standardized	976	Diabetes mellitus type 2	102	High alcohol use	3	Rate	1993	10.40777119849	29.999650728549998	-2.77636284164
2	DALYs (Disability-Adjusted Life Years)	16	Philippines	3	Both	27	Age-standardized	976	Diabetes mellitus type 2	102	High alcohol use	3	Rate	1994	10.71935383021	30.132782889579996	-2.35947262423
2	DALYs (Disability-Adjusted Life Years)	16	Philippines	3	Both	27	Age-standardized	976	Diabetes mellitus type 2	102	High alcohol use	3	Rate	1995	10.93807866477	30.76605686703	-2.11418549937
2	DALYs (Disability-Adjusted Life Years)	16	Philippines	3	Both	27	Age-standardized	976	Diabetes mellitus type 2	102	High alcohol use	3	Rate	1996	11.49594094022	31.34496484813	-1.81649352852
2	DALYs (Disability-Adjusted Life Years)	16	Philippines	3	Both	27	Age-standardized	976	Diabetes mellitus type 2	102	High alcohol use	3	Rate	1997	12.23367162483	33.08686808669	-1.36062889358
2	DALYs (Disability-Adjusted Life Years)	16	Philippines	3	Both	27	Age-standardized	976	Diabetes mellitus type 2	102	High alcohol use	3	Rate	1998	13.32592269961	35.95948423339	-0.85966539406
2	DALYs (Disability-Adjusted Life Years)	16	Philippines	3	Both	27	Age-standardized	976	Diabetes mellitus type 2	102	High alcohol use	3	Rate	1999	14.097976528190001	35.4295650783	-0.2034145812
2	DALYs (Disability-Adjusted Life Years)	16	Philippines	3	Both	27	Age-standardized	976	Diabetes mellitus type 2	102	High alcohol use	3	Rate	2000	14.779292280870001	37.71563691969	0.16337970887
2	DALYs (Disability-Adjusted Life Years)	16	Philippines	3	Both	27	Age-standardized	976	Diabetes mellitus type 2	102	High alcohol use	3	Rate	2001	15.26156956092	38.69398980462	0.51491668297
2	DALYs (Disability-Adjusted Life Years)	16	Philippines	3	Both	27	Age-standardized	976	Diabetes mellitus type 2	102	High alcohol use	3	Rate	2002	15.72846491304	37.77831280737	1.1663617420599999
2	DALYs (Disability-Adjusted Life Years)	16	Philippines	3	Both	27	Age-standardized	976	Diabetes mellitus type 2	102	High alcohol use	3	Rate	2003	15.857226094440001	38.1990074192	1.27612881115
2	DALYs (Disability-Adjusted Life Years)	16	Philippines	3	Both	27	Age-standardized	976	Diabetes mellitus type 2	102	High alcohol use	3	Rate	2004	16.1254857418	40.29935424802	1.4675927878900001
2	DALYs (Disability-Adjusted Life Years)	16	Philippines	3	Both	27	Age-standardized	976	Diabetes mellitus type 2	102	High alcohol use	3	Rate	2005	16.571395199519998	39.93910711799	1.65804247728
2	DALYs (Disability-Adjusted Life Years)	16	Philippines	3	Both	27	Age-standardized	976	Diabetes mellitus type 2	102	High alcohol use	3	Rate	2006	17.18078119469	39.978422258669994	1.8250305593000002
2	DALYs (Disability-Adjusted Life Years)	16	Philippines	3	Both	27	Age-standardized	976	Diabetes mellitus type 2	102	High alcohol use	3	Rate	2007	17.93752936459	41.66869720694	2.50537745685
2	DALYs (Disability-Adjusted Life Years)	16	Philippines	3	Both	27	Age-standardized	976	Diabetes mellitus type 2	102	High alcohol use	3	Rate	2008	19.07765447428	42.71479717588	3.1969741863900003
2	DALYs (Disability-Adjusted Life Years)	16	Philippines	3	Both	27	Age-standardized	976	Diabetes mellitus type 2	102	High alcohol use	3	Rate	2009	20.14680796262	44.66006434439	3.79836052677
2	DALYs (Disability-Adjusted Life Years)	16	Philippines	3	Both	27	Age-standardized	976	Diabetes mellitus type 2	102	High alcohol use	3	Rate	2010	20.845844112280002	46.53827043354	4.42358122629
2	DALYs (Disability-Adjusted Life Years)	16	Philippines	3	Both	27	Age-standardized	976	Diabetes mellitus type 2	102	High alcohol use	3	Rate	2011	21.54935094896	46.49303845779	5.0536924622
2	DALYs (Disability-Adjusted Life Years)	16	Philippines	3	Both	27	Age-standardized	976	Diabetes mellitus type 2	102	High alcohol use	3	Rate	2012	22.52065294869	48.06581472792	5.683526801829999
2	DALYs (Disability-Adjusted Life Years)	16	Philippines	3	Both	27	Age-standardized	976	Diabetes mellitus type 2	102	High alcohol use	3	Rate	2013	23.56120034979	50.91248730715999	6.55562447304
2	DALYs (Disability-Adjusted Life Years)	16	Philippines	3	Both	27	Age-standardized	976	Diabetes mellitus type 2	102	High alcohol use	3	Rate	2014	24.530718574140003	52.225342170910004	7.3019955008699995
2	DALYs (Disability-Adjusted Life Years)	16	Philippines	3	Both	27	Age-standardized	976	Diabetes mellitus type 2	102	High alcohol use	3	Rate	2015	25.719146386050003	53.36673688481	8.05072166874
2	DALYs (Disability-Adjusted Life Years)	16	Philippines	3	Both	27	Age-standardized	976	Diabetes mellitus type 2	102	High alcohol use	3	Rate	2016	26.86623128224	55.412591222989995	8.51419377379
2	DALYs (Disability-Adjusted Life Years)	16	Philippines	3	Both	27	Age-standardized	976	Diabetes mellitus type 2	102	High alcohol use	3	Rate	2017	27.661620760879998	57.69030300112001	8.77035897033
2	DALYs (Disability-Adjusted Life Years)	16	Philippines	3	Both	27	Age-standardized	976	Diabetes mellitus type 2	102	High alcohol use	3	Rate	2018	28.898543323400002	60.21725835047	9.45028842345
2	DALYs (Disability-Adjusted Life Years)	16	Philippines	3	Both	27	Age-standardized	976	Diabetes mellitus type 2	102	High alcohol use	3	Rate	2019	29.910988341610004	60.578818378920005	9.68713546629
2	DALYs (Disability-Adjusted Life Years)	16	Philippines	3	Both	27	Age-standardized	976	Diabetes mellitus type 2	102	High alcohol use	3	Rate	2020	30.28878300621	61.26926576585	9.680919598020001
2	DALYs (Disability-Adjusted Life Years)	16	Philippines	3	Both	27	Age-standardized	976	Diabetes mellitus type 2	102	High alcohol use	3	Rate	2021	31.02543391648	64.77322570284	9.31638574625
2	DALYs (Disability-Adjusted Life Years)	17	Sri Lanka	3	Both	27	Age-standardized	976	Diabetes mellitus type 2	102	High alcohol use	3	Rate	1990	7.937499928109999	19.01473521126	1.45467912912
2	DALYs (Disability-Adjusted Life Years)	17	Sri Lanka	3	Both	27	Age-standardized	976	Diabetes mellitus type 2	102	High alcohol use	3	Rate	1991	8.21280622456	18.84479026143	1.75760986095
2	DALYs (Disability-Adjusted Life Years)	17	Sri Lanka	3	Both	27	Age-standardized	976	Diabetes mellitus type 2	102	High alcohol use	3	Rate	1992	8.90096993725	19.955947007840003	2.12438099884
2	DALYs (Disability-Adjusted Life Years)	17	Sri Lanka	3	Both	27	Age-standardized	976	Diabetes mellitus type 2	102	High alcohol use	3	Rate	1993	9.25294703843	20.09960592386	2.4395265348599997
2	DALYs (Disability-Adjusted Life Years)	17	Sri Lanka	3	Both	27	Age-standardized	976	Diabetes mellitus type 2	102	High alcohol use	3	Rate	1994	10.08441466572	21.72552903653	2.67177339735
2	DALYs (Disability-Adjusted Life Years)	17	Sri Lanka	3	Both	27	Age-standardized	976	Diabetes mellitus type 2	102	High alcohol use	3	Rate	1995	10.92441580012	23.02490190733	2.92917087526
2	DALYs (Disability-Adjusted Life Years)	17	Sri Lanka	3	Both	27	Age-standardized	976	Diabetes mellitus type 2	102	High alcohol use	3	Rate	1996	11.486788294270001	23.95023367728	3.35886186381
2	DALYs (Disability-Adjusted Life Years)	17	Sri Lanka	3	Both	27	Age-standardized	976	Diabetes mellitus type 2	102	High alcohol use	3	Rate	1997	12.45758261652	25.85009687036	3.49436355529
2	DALYs (Disability-Adjusted Life Years)	17	Sri Lanka	3	Both	27	Age-standardized	976	Diabetes mellitus type 2	102	High alcohol use	3	Rate	1998	12.79724034072	26.72471131839	3.73106845961
2	DALYs (Disability-Adjusted Life Years)	17	Sri Lanka	3	Both	27	Age-standardized	976	Diabetes mellitus type 2	102	High alcohol use	3	Rate	1999	13.55989312114	27.95862105455	4.06199545458
2	DALYs (Disability-Adjusted Life Years)	17	Sri Lanka	3	Both	27	Age-standardized	976	Diabetes mellitus type 2	102	High alcohol use	3	Rate	2000	14.32382159784	29.432572686519997	4.38105274156
2	DALYs (Disability-Adjusted Life Years)	17	Sri Lanka	3	Both	27	Age-standardized	976	Diabetes mellitus type 2	102	High alcohol use	3	Rate	2001	14.68615890497	29.90258927494	4.69933761345
2	DALYs (Disability-Adjusted Life Years)	17	Sri Lanka	3	Both	27	Age-standardized	976	Diabetes mellitus type 2	102	High alcohol use	3	Rate	2002	15.395428278299999	30.981462288779998	5.19956200902
2	DALYs (Disability-Adjusted Life Years)	17	Sri Lanka	3	Both	27	Age-standardized	976	Diabetes mellitus type 2	102	High alcohol use	3	Rate	2003	16.5947485144	32.972672700850005	5.77411919246
2	DALYs (Disability-Adjusted Life Years)	17	Sri Lanka	3	Both	27	Age-standardized	976	Diabetes mellitus type 2	102	High alcohol use	3	Rate	2004	17.40229685922	34.11245900789	6.355503046189999
2	DALYs (Disability-Adjusted Life Years)	17	Sri Lanka	3	Both	27	Age-standardized	976	Diabetes mellitus type 2	102	High alcohol use	3	Rate	2005	19.184827171520002	37.32617768861	7.172752717550001
2	DALYs (Disability-Adjusted Life Years)	17	Sri Lanka	3	Both	27	Age-standardized	976	Diabetes mellitus type 2	102	High alcohol use	3	Rate	2006	19.899121903540003	38.535205317430005	7.38394111157
2	DALYs (Disability-Adjusted Life Years)	17	Sri Lanka	3	Both	27	Age-standardized	976	Diabetes mellitus type 2	102	High alcohol use	3	Rate	2007	20.4726802968	39.66408484466	7.66143242375
2	DALYs (Disability-Adjusted Life Years)	17	Sri Lanka	3	Both	27	Age-standardized	976	Diabetes mellitus type 2	102	High alcohol use	3	Rate	2008	21.56182033389	41.96944389391	8.09713239365
2	DALYs (Disability-Adjusted Life Years)	17	Sri Lanka	3	Both	27	Age-standardized	976	Diabetes mellitus type 2	102	High alcohol use	3	Rate	2009	21.760754117	42.92188804702	8.02025234259
2	DALYs (Disability-Adjusted Life Years)	17	Sri Lanka	3	Both	27	Age-standardized	976	Diabetes mellitus type 2	102	High alcohol use	3	Rate	2010	22.38214147381	43.73474682055	8.30180449187
2	DALYs (Disability-Adjusted Life Years)	17	Sri Lanka	3	Both	27	Age-standardized	976	Diabetes mellitus type 2	102	High alcohol use	3	Rate	2011	23.19943341864	44.59050206594	8.658935857060001
2	DALYs (Disability-Adjusted Life Years)	17	Sri Lanka	3	Both	27	Age-standardized	976	Diabetes mellitus type 2	102	High alcohol use	3	Rate	2012	23.274944263320002	43.83700026272	8.713970478230001
2	DALYs (Disability-Adjusted Life Years)	17	Sri Lanka	3	Both	27	Age-standardized	976	Diabetes mellitus type 2	102	High alcohol use	3	Rate	2013	23.97376809398	45.03031338551	8.91484355842
2	DALYs (Disability-Adjusted Life Years)	17	Sri Lanka	3	Both	27	Age-standardized	976	Diabetes mellitus type 2	102	High alcohol use	3	Rate	2014	24.179088335779998	45.48930383872	9.096244348099999
2	DALYs (Disability-Adjusted Life Years)	17	Sri Lanka	3	Both	27	Age-standardized	976	Diabetes mellitus type 2	102	High alcohol use	3	Rate	2015	24.39482655783	46.71610822346	9.53950156042
2	DALYs (Disability-Adjusted Life Years)	17	Sri Lanka	3	Both	27	Age-standardized	976	Diabetes mellitus type 2	102	High alcohol use	3	Rate	2016	24.07505850751	45.89233702062	8.88984899723
2	DALYs (Disability-Adjusted Life Years)	17	Sri Lanka	3	Both	27	Age-standardized	976	Diabetes mellitus type 2	102	High alcohol use	3	Rate	2017	24.24343893282	46.82767987249	8.877917491449999
2	DALYs (Disability-Adjusted Life Years)	17	Sri Lanka	3	Both	27	Age-standardized	976	Diabetes mellitus type 2	102	High alcohol use	3	Rate	2018	24.31899812006	45.60577176222	8.97672571572
2	DALYs (Disability-Adjusted Life Years)	17	Sri Lanka	3	Both	27	Age-standardized	976	Diabetes mellitus type 2	102	High alcohol use	3	Rate	2019	24.106495992590002	46.63932844437	8.70296629826
2	DALYs (Disability-Adjusted Life Years)	17	Sri Lanka	3	Both	27	Age-standardized	976	Diabetes mellitus type 2	102	High alcohol use	3	Rate	2020	23.23666074307	46.75269391497	8.20000473466
2	DALYs (Disability-Adjusted Life Years)	17	Sri Lanka	3	Both	27	Age-standardized	976	Diabetes mellitus type 2	102	High alcohol use	3	Rate	2021	23.74204799039	46.56326231032	8.040968157030001
2	DALYs (Disability-Adjusted Life Years)	14	Maldives	3	Both	27	Age-standardized	976	Diabetes mellitus type 2	102	High alcohol use	3	Rate	1990	-2.58812702614	0.08712763564	-6.4667906867300005
2	DALYs (Disability-Adjusted Life Years)	14	Maldives	3	Both	27	Age-standardized	976	Diabetes mellitus type 2	102	High alcohol use	3	Rate	1991	-2.55396625876	0.97827822661	-6.64090827876
2	DALYs (Disability-Adjusted Life Years)	14	Maldives	3	Both	27	Age-standardized	976	Diabetes mellitus type 2	102	High alcohol use	3	Rate	1992	-2.4209235821	1.88098073762	-6.55538486428
2	DALYs (Disability-Adjusted Life Years)	14	Maldives	3	Both	27	Age-standardized	976	Diabetes mellitus type 2	102	High alcohol use	3	Rate	1993	-2.18598409814	2.55613694975	-6.38662024674
2	DALYs (Disability-Adjusted Life Years)	14	Maldives	3	Both	27	Age-standardized	976	Diabetes mellitus type 2	102	High alcohol use	3	Rate	1994	-1.87210082566	3.68442462968	-6.51773367954
2	DALYs (Disability-Adjusted Life Years)	14	Maldives	3	Both	27	Age-standardized	976	Diabetes mellitus type 2	102	High alcohol use	3	Rate	1995	-1.5498972409599998	5.11789049101	-6.870933653839999
2	DALYs (Disability-Adjusted Life Years)	14	Maldives	3	Both	27	Age-standardized	976	Diabetes mellitus type 2	102	High alcohol use	3	Rate	1996	-0.9358535476100001	6.16597795452	-6.34320770184
2	DALYs (Disability-Adjusted Life Years)	14	Maldives	3	Both	27	Age-standardized	976	Diabetes mellitus type 2	102	High alcohol use	3	Rate	1997	0.01956827475	7.50513701157	-5.63501081325
2	DALYs (Disability-Adjusted Life Years)	14	Maldives	3	Both	27	Age-standardized	976	Diabetes mellitus type 2	102	High alcohol use	3	Rate	1998	0.9824299097899999	8.67190519583	-4.7555861586
2	DALYs (Disability-Adjusted Life Years)	14	Maldives	3	Both	27	Age-standardized	976	Diabetes mellitus type 2	102	High alcohol use	3	Rate	1999	1.50495295099	9.482310164509999	-4.18640602569
2	DALYs (Disability-Adjusted Life Years)	14	Maldives	3	Both	27	Age-standardized	976	Diabetes mellitus type 2	102	High alcohol use	3	Rate	2000	1.8757332157900002	9.65435673551	-3.8777258225200004
2	DALYs (Disability-Adjusted Life Years)	14	Maldives	3	Both	27	Age-standardized	976	Diabetes mellitus type 2	102	High alcohol use	3	Rate	2001	1.9709336728200002	9.59614714538	-3.50333141675
2	DALYs (Disability-Adjusted Life Years)	14	Maldives	3	Both	27	Age-standardized	976	Diabetes mellitus type 2	102	High alcohol use	3	Rate	2002	2.04205297168	9.33123779242	-3.23571521057
2	DALYs (Disability-Adjusted Life Years)	14	Maldives	3	Both	27	Age-standardized	976	Diabetes mellitus type 2	102	High alcohol use	3	Rate	2003	2.07069602931	9.30630163286	-3.0909422993900004
2	DALYs (Disability-Adjusted Life Years)	14	Maldives	3	Both	27	Age-standardized	976	Diabetes mellitus type 2	102	High alcohol use	3	Rate	2004	2.0707545256	9.32391333641	-3.02943975126
2	DALYs (Disability-Adjusted Life Years)	14	Maldives	3	Both	27	Age-standardized	976	Diabetes mellitus type 2	102	High alcohol use	3	Rate	2005	2.0652044212400003	9.11212794604	-3.07123919363
2	DALYs (Disability-Adjusted Life Years)	14	Maldives	3	Both	27	Age-standardized	976	Diabetes mellitus type 2	102	High alcohol use	3	Rate	2006	1.9178417502199998	8.628616332430001	-2.9854565757100002
2	DALYs (Disability-Adjusted Life Years)	14	Maldives	3	Both	27	Age-standardized	976	Diabetes mellitus type 2	102	High alcohol use	3	Rate	2007	1.57688245982	8.11570260172	-3.06701784009
2	DALYs (Disability-Adjusted Life Years)	14	Maldives	3	Both	27	Age-standardized	976	Diabetes mellitus type 2	102	High alcohol use	3	Rate	2008	1.14992205224	7.37595989793	-3.2621080996400003
2	DALYs (Disability-Adjusted Life Years)	14	Maldives	3	Both	27	Age-standardized	976	Diabetes mellitus type 2	102	High alcohol use	3	Rate	2009	0.71079120988	6.5614380815199995	-3.4554096590800003
2	DALYs (Disability-Adjusted Life Years)	14	Maldives	3	Both	27	Age-standardized	976	Diabetes mellitus type 2	102	High alcohol use	3	Rate	2010	0.34132635663	5.79223372532	-3.71211150293
2	DALYs (Disability-Adjusted Life Years)	14	Maldives	3	Both	27	Age-standardized	976	Diabetes mellitus type 2	102	High alcohol use	3	Rate	2011	0.01996573496	5.09408131603	-3.84298450979
2	DALYs (Disability-Adjusted Life Years)	14	Maldives	3	Both	27	Age-standardized	976	Diabetes mellitus type 2	102	High alcohol use	3	Rate	2012	-0.31397900812	4.38375187312	-3.7558905408700003
2	DALYs (Disability-Adjusted Life Years)	14	Maldives	3	Both	27	Age-standardized	976	Diabetes mellitus type 2	102	High alcohol use	3	Rate	2013	-0.6475234348300001	3.71011162705	-4.01550165643
2	DALYs (Disability-Adjusted Life Years)	14	Maldives	3	Both	27	Age-standardized	976	Diabetes mellitus type 2	102	High alcohol use	3	Rate	2014	-0.9302725938499999	3.12377596137	-4.2461198084900005
2	DALYs (Disability-Adjusted Life Years)	14	Maldives	3	Both	27	Age-standardized	976	Diabetes mellitus type 2	102	High alcohol use	3	Rate	2015	-1.12285539232	2.87191512273	-4.363860541879999
2	DALYs (Disability-Adjusted Life Years)	14	Maldives	3	Both	27	Age-standardized	976	Diabetes mellitus type 2	102	High alcohol use	3	Rate	2016	-1.26667574566	2.51712352818	-4.3755983838
2	DALYs (Disability-Adjusted Life Years)	14	Maldives	3	Both	27	Age-standardized	976	Diabetes mellitus type 2	102	High alcohol use	3	Rate	2017	-1.39919726815	2.1877725881	-4.43207171415
2	DALYs (Disability-Adjusted Life Years)	14	Maldives	3	Both	27	Age-standardized	976	Diabetes mellitus type 2	102	High alcohol use	3	Rate	2018	-1.4971214396899999	2.02197820128	-4.37005974022
2	DALYs (Disability-Adjusted Life Years)	14	Maldives	3	Both	27	Age-standardized	976	Diabetes mellitus type 2	102	High alcohol use	3	Rate	2019	-1.58336113923	1.68630033386	-4.502275232050001
2	DALYs (Disability-Adjusted Life Years)	14	Maldives	3	Both	27	Age-standardized	976	Diabetes mellitus type 2	102	High alcohol use	3	Rate	2020	-1.6127531427000001	1.47321860964	-4.3698357335199995
2	DALYs (Disability-Adjusted Life Years)	14	Maldives	3	Both	27	Age-standardized	976	Diabetes mellitus type 2	102	High alcohol use	3	Rate	2021	-1.72774012753	1.5437440183200002	-4.697972400689999
2	DALYs (Disability-Adjusted Life Years)	18	Thailand	3	Both	27	Age-standardized	976	Diabetes mellitus type 2	102	High alcohol use	3	Rate	1990	9.55032738323	22.30894394131	2.42720672703
2	DALYs (Disability-Adjusted Life Years)	18	Thailand	3	Both	27	Age-standardized	976	Diabetes mellitus type 2	102	High alcohol use	3	Rate	1991	10.022224230940001	23.378877681029998	2.4986372751399997
2	DALYs (Disability-Adjusted Life Years)	18	Thailand	3	Both	27	Age-standardized	976	Diabetes mellitus type 2	102	High alcohol use	3	Rate	1992	10.46311577812	24.08919743566	2.5962123237599997
2	DALYs (Disability-Adjusted Life Years)	18	Thailand	3	Both	27	Age-standardized	976	Diabetes mellitus type 2	102	High alcohol use	3	Rate	1993	10.88441521785	24.97968705396	2.7734994025899997
2	DALYs (Disability-Adjusted Life Years)	18	Thailand	3	Both	27	Age-standardized	976	Diabetes mellitus type 2	102	High alcohol use	3	Rate	1994	11.22747604984	25.95400424725	2.83507707937
2	DALYs (Disability-Adjusted Life Years)	18	Thailand	3	Both	27	Age-standardized	976	Diabetes mellitus type 2	102	High alcohol use	3	Rate	1995	11.48384097948	26.148895117000002	2.69562676986
2	DALYs (Disability-Adjusted Life Years)	18	Thailand	3	Both	27	Age-standardized	976	Diabetes mellitus type 2	102	High alcohol use	3	Rate	1996	11.70991471156	26.31869519657	2.8254913852000003
2	DALYs (Disability-Adjusted Life Years)	18	Thailand	3	Both	27	Age-standardized	976	Diabetes mellitus type 2	102	High alcohol use	3	Rate	1997	11.2246016415	24.40338483221	2.80124346011
2	DALYs (Disability-Adjusted Life Years)	18	Thailand	3	Both	27	Age-standardized	976	Diabetes mellitus type 2	102	High alcohol use	3	Rate	1998	11.78279389374	24.763998544959996	3.01874496077
2	DALYs (Disability-Adjusted Life Years)	18	Thailand	3	Both	27	Age-standardized	976	Diabetes mellitus type 2	102	High alcohol use	3	Rate	1999	11.99126773928	26.149452649	2.94719402682
2	DALYs (Disability-Adjusted Life Years)	18	Thailand	3	Both	27	Age-standardized	976	Diabetes mellitus type 2	102	High alcohol use	3	Rate	2000	12.03835198957	27.36418247182	2.7465329726900003
2	DALYs (Disability-Adjusted Life Years)	18	Thailand	3	Both	27	Age-standardized	976	Diabetes mellitus type 2	102	High alcohol use	3	Rate	2001	12.040607843870001	26.767899886920002	2.6022090962499997
2	DALYs (Disability-Adjusted Life Years)	18	Thailand	3	Both	27	Age-standardized	976	Diabetes mellitus type 2	102	High alcohol use	3	Rate	2002	12.65072244639	27.54987036312	2.96423650787
2	DALYs (Disability-Adjusted Life Years)	18	Thailand	3	Both	27	Age-standardized	976	Diabetes mellitus type 2	102	High alcohol use	3	Rate	2003	13.0654939331	28.534932607780004	3.3267406939499997
2	DALYs (Disability-Adjusted Life Years)	18	Thailand	3	Both	27	Age-standardized	976	Diabetes mellitus type 2	102	High alcohol use	3	Rate	2004	13.58286112456	29.194982720680002	3.69302414338
2	DALYs (Disability-Adjusted Life Years)	18	Thailand	3	Both	27	Age-standardized	976	Diabetes mellitus type 2	102	High alcohol use	3	Rate	2005	13.8840665546	29.687382170630002	4.01339125119
2	DALYs (Disability-Adjusted Life Years)	18	Thailand	3	Both	27	Age-standardized	976	Diabetes mellitus type 2	102	High alcohol use	3	Rate	2006	13.931908385960002	28.386298459320003	4.1882600957000005
2	DALYs (Disability-Adjusted Life Years)	18	Thailand	3	Both	27	Age-standardized	976	Diabetes mellitus type 2	102	High alcohol use	3	Rate	2007	14.019494337440001	27.877869303969998	4.39081091033
2	DALYs (Disability-Adjusted Life Years)	18	Thailand	3	Both	27	Age-standardized	976	Diabetes mellitus type 2	102	High alcohol use	3	Rate	2008	14.142070140689999	28.228458391780002	4.55338311852
2	DALYs (Disability-Adjusted Life Years)	18	Thailand	3	Both	27	Age-standardized	976	Diabetes mellitus type 2	102	High alcohol use	3	Rate	2009	14.16775306166	28.21878300182	4.6860287650100005
2	DALYs (Disability-Adjusted Life Years)	18	Thailand	3	Both	27	Age-standardized	976	Diabetes mellitus type 2	102	High alcohol use	3	Rate	2010	14.415770980509999	28.92181261672	4.81949440436
2	DALYs (Disability-Adjusted Life Years)	18	Thailand	3	Both	27	Age-standardized	976	Diabetes mellitus type 2	102	High alcohol use	3	Rate	2011	14.47002677374	29.004630312	4.97274529177
2	DALYs (Disability-Adjusted Life Years)	18	Thailand	3	Both	27	Age-standardized	976	Diabetes mellitus type 2	102	High alcohol use	3	Rate	2012	14.54681552842	29.160356105539996	5.21754700249
2	DALYs (Disability-Adjusted Life Years)	18	Thailand	3	Both	27	Age-standardized	976	Diabetes mellitus type 2	102	High alcohol use	3	Rate	2013	14.740000265459999	29.71468499802	5.2541115954
2	DALYs (Disability-Adjusted Life Years)	18	Thailand	3	Both	27	Age-standardized	976	Diabetes mellitus type 2	102	High alcohol use	3	Rate	2014	15.09863973987	30.4472196161	5.299715809599999
2	DALYs (Disability-Adjusted Life Years)	18	Thailand	3	Both	27	Age-standardized	976	Diabetes mellitus type 2	102	High alcohol use	3	Rate	2015	15.4663379613	30.869006371610002	5.52620311411
2	DALYs (Disability-Adjusted Life Years)	18	Thailand	3	Both	27	Age-standardized	976	Diabetes mellitus type 2	102	High alcohol use	3	Rate	2016	15.96077772267	31.509318610370002	5.68185159026
2	DALYs (Disability-Adjusted Life Years)	18	Thailand	3	Both	27	Age-standardized	976	Diabetes mellitus type 2	102	High alcohol use	3	Rate	2017	16.24145855619	32.51366510492	5.90187243524
2	DALYs (Disability-Adjusted Life Years)	18	Thailand	3	Both	27	Age-standardized	976	Diabetes mellitus type 2	102	High alcohol use	3	Rate	2018	16.747753123469998	33.68151275972	5.8642240680699995
2	DALYs (Disability-Adjusted Life Years)	18	Thailand	3	Both	27	Age-standardized	976	Diabetes mellitus type 2	102	High alcohol use	3	Rate	2019	17.46682470112	34.676826933230004	6.283618472690001
2	DALYs (Disability-Adjusted Life Years)	18	Thailand	3	Both	27	Age-standardized	976	Diabetes mellitus type 2	102	High alcohol use	3	Rate	2020	17.84866321792	35.23594763797	6.29905261791
2	DALYs (Disability-Adjusted Life Years)	18	Thailand	3	Both	27	Age-standardized	976	Diabetes mellitus type 2	102	High alcohol use	3	Rate	2021	18.20766159963	36.38296870299	6.396794926489999
2	DALYs (Disability-Adjusted Life Years)	15	Myanmar	3	Both	27	Age-standardized	976	Diabetes mellitus type 2	102	High alcohol use	3	Rate	1990	-4.29514551817	1.04088881637	-9.62804347761
2	DALYs (Disability-Adjusted Life Years)	15	Myanmar	3	Both	27	Age-standardized	976	Diabetes mellitus type 2	102	High alcohol use	3	Rate	1991	-4.36619730306	0.96023265071	-9.85545259637
2	DALYs (Disability-Adjusted Life Years)	15	Myanmar	3	Both	27	Age-standardized	976	Diabetes mellitus type 2	102	High alcohol use	3	Rate	1992	-4.3945576188199995	0.96710322372	-9.96774323512
2	DALYs (Disability-Adjusted Life Years)	15	Myanmar	3	Both	27	Age-standardized	976	Diabetes mellitus type 2	102	High alcohol use	3	Rate	1993	-4.4020173945500005	1.12509999084	-9.97503328473
2	DALYs (Disability-Adjusted Life Years)	15	Myanmar	3	Both	27	Age-standardized	976	Diabetes mellitus type 2	102	High alcohol use	3	Rate	1994	-4.37739235503	1.27149193433	-10.09125475037
2	DALYs (Disability-Adjusted Life Years)	15	Myanmar	3	Both	27	Age-standardized	976	Diabetes mellitus type 2	102	High alcohol use	3	Rate	1995	-4.33902827989	1.37793109891	-10.21191909531
2	DALYs (Disability-Adjusted Life Years)	15	Myanmar	3	Both	27	Age-standardized	976	Diabetes mellitus type 2	102	High alcohol use	3	Rate	1996	-4.27454954347	1.38159546956	-10.04599105473
2	DALYs (Disability-Adjusted Life Years)	15	Myanmar	3	Both	27	Age-standardized	976	Diabetes mellitus type 2	102	High alcohol use	3	Rate	1997	-4.17507593774	1.5433208196500001	-9.84618077022
2	DALYs (Disability-Adjusted Life Years)	15	Myanmar	3	Both	27	Age-standardized	976	Diabetes mellitus type 2	102	High alcohol use	3	Rate	1998	-4.0362506999	1.8773352593000001	-9.780414291420001
2	DALYs (Disability-Adjusted Life Years)	15	Myanmar	3	Both	27	Age-standardized	976	Diabetes mellitus type 2	102	High alcohol use	3	Rate	1999	-3.8454254755700004	2.34720366556	-9.7052243543
2	DALYs (Disability-Adjusted Life Years)	15	Myanmar	3	Both	27	Age-standardized	976	Diabetes mellitus type 2	102	High alcohol use	3	Rate	2000	-3.6139548986100003	2.7021378995300003	-9.44133719461
2	DALYs (Disability-Adjusted Life Years)	15	Myanmar	3	Both	27	Age-standardized	976	Diabetes mellitus type 2	102	High alcohol use	3	Rate	2001	-3.21992912746	3.69602986039	-9.05156685737
2	DALYs (Disability-Adjusted Life Years)	15	Myanmar	3	Both	27	Age-standardized	976	Diabetes mellitus type 2	102	High alcohol use	3	Rate	2002	-2.59325522206	4.97288872362	-8.53429751937
2	DALYs (Disability-Adjusted Life Years)	15	Myanmar	3	Both	27	Age-standardized	976	Diabetes mellitus type 2	102	High alcohol use	3	Rate	2003	-1.79742490153	6.5736977758399995	-7.867095298480001
2	DALYs (Disability-Adjusted Life Years)	15	Myanmar	3	Both	27	Age-standardized	976	Diabetes mellitus type 2	102	High alcohol use	3	Rate	2004	-0.9170021087	7.97341126199	-7.17914509381
2	DALYs (Disability-Adjusted Life Years)	15	Myanmar	3	Both	27	Age-standardized	976	Diabetes mellitus type 2	102	High alcohol use	3	Rate	2005	0.023640431899999998	9.307905796590001	-6.41856290055
2	DALYs (Disability-Adjusted Life Years)	15	Myanmar	3	Both	27	Age-standardized	976	Diabetes mellitus type 2	102	High alcohol use	3	Rate	2006	1.09827594202	10.63623554116	-5.46720140169
2	DALYs (Disability-Adjusted Life Years)	15	Myanmar	3	Both	27	Age-standardized	976	Diabetes mellitus type 2	102	High alcohol use	3	Rate	2007	2.38256950951	12.674390289329999	-4.4842157801900004
2	DALYs (Disability-Adjusted Life Years)	15	Myanmar	3	Both	27	Age-standardized	976	Diabetes mellitus type 2	102	High alcohol use	3	Rate	2008	3.78624022726	14.93471007067	-3.45584655007
2	DALYs (Disability-Adjusted Life Years)	15	Myanmar	3	Both	27	Age-standardized	976	Diabetes mellitus type 2	102	High alcohol use	3	Rate	2009	5.26141963208	17.56431415816	-2.19733682139
2	DALYs (Disability-Adjusted Life Years)	15	Myanmar	3	Both	27	Age-standardized	976	Diabetes mellitus type 2	102	High alcohol use	3	Rate	2010	6.671099911799999	19.65601307699	-1.16526477101
2	DALYs (Disability-Adjusted Life Years)	15	Myanmar	3	Both	27	Age-standardized	976	Diabetes mellitus type 2	102	High alcohol use	3	Rate	2011	8.13453843222	22.537248705939998	0.016807506519999998
2	DALYs (Disability-Adjusted Life Years)	15	Myanmar	3	Both	27	Age-standardized	976	Diabetes mellitus type 2	102	High alcohol use	3	Rate	2012	9.55349228694	24.80843309723	0.88330580617
2	DALYs (Disability-Adjusted Life Years)	15	Myanmar	3	Both	27	Age-standardized	976	Diabetes mellitus type 2	102	High alcohol use	3	Rate	2013	11.02315079447	26.808324444220002	1.7775899034499998
2	DALYs (Disability-Adjusted Life Years)	15	Myanmar	3	Both	27	Age-standardized	976	Diabetes mellitus type 2	102	High alcohol use	3	Rate	2014	12.39720736998	29.517640027260004	2.82764286385
2	DALYs (Disability-Adjusted Life Years)	15	Myanmar	3	Both	27	Age-standardized	976	Diabetes mellitus type 2	102	High alcohol use	3	Rate	2015	13.69299456314	31.856113455950002	3.41773443219
2	DALYs (Disability-Adjusted Life Years)	15	Myanmar	3	Both	27	Age-standardized	976	Diabetes mellitus type 2	102	High alcohol use	3	Rate	2016	14.893431862229999	33.75472724035	4.060091888950001
2	DALYs (Disability-Adjusted Life Years)	15	Myanmar	3	Both	27	Age-standardized	976	Diabetes mellitus type 2	102	High alcohol use	3	Rate	2017	16.06227825173	35.74998114508	4.61553353102
2	DALYs (Disability-Adjusted Life Years)	15	Myanmar	3	Both	27	Age-standardized	976	Diabetes mellitus type 2	102	High alcohol use	3	Rate	2018	17.16346424922	37.823982459599996	5.04182494191
2	DALYs (Disability-Adjusted Life Years)	15	Myanmar	3	Both	27	Age-standardized	976	Diabetes mellitus type 2	102	High alcohol use	3	Rate	2019	18.12890734319	39.53463549312	5.39173692715
2	DALYs (Disability-Adjusted Life Years)	15	Myanmar	3	Both	27	Age-standardized	976	Diabetes mellitus type 2	102	High alcohol use	3	Rate	2020	18.93995417594	41.01353090795	5.63570185768
2	DALYs (Disability-Adjusted Life Years)	15	Myanmar	3	Both	27	Age-standardized	976	Diabetes mellitus type 2	102	High alcohol use	3	Rate	2021	19.556440467919998	42.20278288558	5.85438283051
2	DALYs (Disability-Adjusted Life Years)	22	Fiji	3	Both	27	Age-standardized	976	Diabetes mellitus type 2	102	High alcohol use	3	Rate	1990	36.18665122958	84.04513141857	5.48741539863
2	DALYs (Disability-Adjusted Life Years)	22	Fiji	3	Both	27	Age-standardized	976	Diabetes mellitus type 2	102	High alcohol use	3	Rate	1991	37.26725831415	84.96068835877999	5.6389719651600005
2	DALYs (Disability-Adjusted Life Years)	22	Fiji	3	Both	27	Age-standardized	976	Diabetes mellitus type 2	102	High alcohol use	3	Rate	1992	38.37620115315	88.19306559174	6.234892664229999
2	DALYs (Disability-Adjusted Life Years)	22	Fiji	3	Both	27	Age-standardized	976	Diabetes mellitus type 2	102	High alcohol use	3	Rate	1993	39.783804098560005	90.43921745865	6.52833254209
2	DALYs (Disability-Adjusted Life Years)	22	Fiji	3	Both	27	Age-standardized	976	Diabetes mellitus type 2	102	High alcohol use	3	Rate	1994	41.08027426025	92.79815081905001	6.618325823169999
2	DALYs (Disability-Adjusted Life Years)	22	Fiji	3	Both	27	Age-standardized	976	Diabetes mellitus type 2	102	High alcohol use	3	Rate	1995	42.219133048319996	92.51271403599	6.624566402429999
2	DALYs (Disability-Adjusted Life Years)	22	Fiji	3	Both	27	Age-standardized	976	Diabetes mellitus type 2	102	High alcohol use	3	Rate	1996	43.28893797805	93.52044270388	6.4955313419
2	DALYs (Disability-Adjusted Life Years)	22	Fiji	3	Both	27	Age-standardized	976	Diabetes mellitus type 2	102	High alcohol use	3	Rate	1997	43.92508249104	93.31797513226	6.30176013408
2	DALYs (Disability-Adjusted Life Years)	22	Fiji	3	Both	27	Age-standardized	976	Diabetes mellitus type 2	102	High alcohol use	3	Rate	1998	42.6342758327	89.91830619714	6.3422952622
2	DALYs (Disability-Adjusted Life Years)	22	Fiji	3	Both	27	Age-standardized	976	Diabetes mellitus type 2	102	High alcohol use	3	Rate	1999	45.661338173409995	95.66270807544	7.07752199114
2	DALYs (Disability-Adjusted Life Years)	22	Fiji	3	Both	27	Age-standardized	976	Diabetes mellitus type 2	102	High alcohol use	3	Rate	2000	46.97916757715	98.26062142608001	7.82721943426
2	DALYs (Disability-Adjusted Life Years)	22	Fiji	3	Both	27	Age-standardized	976	Diabetes mellitus type 2	102	High alcohol use	3	Rate	2001	46.186141602599996	94.46871467705999	7.24752052729
2	DALYs (Disability-Adjusted Life Years)	22	Fiji	3	Both	27	Age-standardized	976	Diabetes mellitus type 2	102	High alcohol use	3	Rate	2002	44.30369267835	90.82860380411	7.15349009402
2	DALYs (Disability-Adjusted Life Years)	22	Fiji	3	Both	27	Age-standardized	976	Diabetes mellitus type 2	102	High alcohol use	3	Rate	2003	46.361982573800006	94.45594277119	7.79500008291
2	DALYs (Disability-Adjusted Life Years)	22	Fiji	3	Both	27	Age-standardized	976	Diabetes mellitus type 2	102	High alcohol use	3	Rate	2004	45.668445389540004	91.9789906778	7.4807707068200004
2	DALYs (Disability-Adjusted Life Years)	22	Fiji	3	Both	27	Age-standardized	976	Diabetes mellitus type 2	102	High alcohol use	3	Rate	2005	47.16304892074	94.72919155676	7.80635255905
2	DALYs (Disability-Adjusted Life Years)	22	Fiji	3	Both	27	Age-standardized	976	Diabetes mellitus type 2	102	High alcohol use	3	Rate	2006	48.19113379199	97.75383236577001	8.61871936098
2	DALYs (Disability-Adjusted Life Years)	22	Fiji	3	Both	27	Age-standardized	976	Diabetes mellitus type 2	102	High alcohol use	3	Rate	2007	51.20472583705	102.15442535751001	9.72860699659
2	DALYs (Disability-Adjusted Life Years)	22	Fiji	3	Both	27	Age-standardized	976	Diabetes mellitus type 2	102	High alcohol use	3	Rate	2008	54.51079592	109.46260027397999	10.391317554459999
2	DALYs (Disability-Adjusted Life Years)	22	Fiji	3	Both	27	Age-standardized	976	Diabetes mellitus type 2	102	High alcohol use	3	Rate	2009	56.281388736429996	115.38503442485	10.72028644085
2	DALYs (Disability-Adjusted Life Years)	22	Fiji	3	Both	27	Age-standardized	976	Diabetes mellitus type 2	102	High alcohol use	3	Rate	2010	59.87900273336	123.45647868212001	12.48203143922
2	DALYs (Disability-Adjusted Life Years)	22	Fiji	3	Both	27	Age-standardized	976	Diabetes mellitus type 2	102	High alcohol use	3	Rate	2011	62.885325093300004	127.97886119777002	13.98707572238
2	DALYs (Disability-Adjusted Life Years)	22	Fiji	3	Both	27	Age-standardized	976	Diabetes mellitus type 2	102	High alcohol use	3	Rate	2012	65.73333588652	132.56626890617	15.00555224695
2	DALYs (Disability-Adjusted Life Years)	22	Fiji	3	Both	27	Age-standardized	976	Diabetes mellitus type 2	102	High alcohol use	3	Rate	2013	68.43595297078001	137.0249693214	16.76756864228
2	DALYs (Disability-Adjusted Life Years)	22	Fiji	3	Both	27	Age-standardized	976	Diabetes mellitus type 2	102	High alcohol use	3	Rate	2014	71.6066652024	141.21394312468	19.010320038299998
2	DALYs (Disability-Adjusted Life Years)	22	Fiji	3	Both	27	Age-standardized	976	Diabetes mellitus type 2	102	High alcohol use	3	Rate	2015	74.40922079618001	147.28990689907	20.003758658939997
2	DALYs (Disability-Adjusted Life Years)	22	Fiji	3	Both	27	Age-standardized	976	Diabetes mellitus type 2	102	High alcohol use	3	Rate	2016	77.09106623391	152.85373375055	21.49393118719
2	DALYs (Disability-Adjusted Life Years)	22	Fiji	3	Both	27	Age-standardized	976	Diabetes mellitus type 2	102	High alcohol use	3	Rate	2017	79.98843553848	157.6725445358	23.22985171684
2	DALYs (Disability-Adjusted Life Years)	22	Fiji	3	Both	27	Age-standardized	976	Diabetes mellitus type 2	102	High alcohol use	3	Rate	2018	82.73346174756	159.89606088112998	22.82199856563
2	DALYs (Disability-Adjusted Life Years)	22	Fiji	3	Both	27	Age-standardized	976	Diabetes mellitus type 2	102	High alcohol use	3	Rate	2019	85.47995521522	169.38214396312	23.9629501121
2	DALYs (Disability-Adjusted Life Years)	22	Fiji	3	Both	27	Age-standardized	976	Diabetes mellitus type 2	102	High alcohol use	3	Rate	2020	88.07672570744	175.70787998021	24.68755286572
2	DALYs (Disability-Adjusted Life Years)	22	Fiji	3	Both	27	Age-standardized	976	Diabetes mellitus type 2	102	High alcohol use	3	Rate	2021	89.70288218018	179.0780245215	24.20327926189
2	DALYs (Disability-Adjusted Life Years)	19	Timor-Leste	3	Both	27	Age-standardized	976	Diabetes mellitus type 2	102	High alcohol use	3	Rate	1990	0.74942436824	4.50248002704	-1.7394775104800002
2	DALYs (Disability-Adjusted Life Years)	19	Timor-Leste	3	Both	27	Age-standardized	976	Diabetes mellitus type 2	102	High alcohol use	3	Rate	1991	1.06561948477	4.94716980065	-1.50945776548
2	DALYs (Disability-Adjusted Life Years)	19	Timor-Leste	3	Both	27	Age-standardized	976	Diabetes mellitus type 2	102	High alcohol use	3	Rate	1992	1.3645280289400001	5.42728632793	-1.17875718522
2	DALYs (Disability-Adjusted Life Years)	19	Timor-Leste	3	Both	27	Age-standardized	976	Diabetes mellitus type 2	102	High alcohol use	3	Rate	1993	1.6428498223999999	5.88161959818	-1.0171205752399999
2	DALYs (Disability-Adjusted Life Years)	19	Timor-Leste	3	Both	27	Age-standardized	976	Diabetes mellitus type 2	102	High alcohol use	3	Rate	1994	1.8952916449800001	6.204953441990001	-0.8527814480600001
2	DALYs (Disability-Adjusted Life Years)	19	Timor-Leste	3	Both	27	Age-standardized	976	Diabetes mellitus type 2	102	High alcohol use	3	Rate	1995	2.1086830820699998	6.49734489478	-0.67107909109
2	DALYs (Disability-Adjusted Life Years)	19	Timor-Leste	3	Both	27	Age-standardized	976	Diabetes mellitus type 2	102	High alcohol use	3	Rate	1996	2.3179532323	6.883947586830001	-0.44585101682
2	DALYs (Disability-Adjusted Life Years)	19	Timor-Leste	3	Both	27	Age-standardized	976	Diabetes mellitus type 2	102	High alcohol use	3	Rate	1997	2.53608323104	7.300381284779999	-0.32022740844
2	DALYs (Disability-Adjusted Life Years)	19	Timor-Leste	3	Both	27	Age-standardized	976	Diabetes mellitus type 2	102	High alcohol use	3	Rate	1998	2.77659106042	7.8910131281	-0.22459211155000003
2	DALYs (Disability-Adjusted Life Years)	19	Timor-Leste	3	Both	27	Age-standardized	976	Diabetes mellitus type 2	102	High alcohol use	3	Rate	1999	2.9926890798500003	8.42660030557	-0.14421928891
2	DALYs (Disability-Adjusted Life Years)	19	Timor-Leste	3	Both	27	Age-standardized	976	Diabetes mellitus type 2	102	High alcohol use	3	Rate	2000	3.08867380304	8.474438591	-0.09170580861000001
2	DALYs (Disability-Adjusted Life Years)	19	Timor-Leste	3	Both	27	Age-standardized	976	Diabetes mellitus type 2	102	High alcohol use	3	Rate	2001	3.1264014526699997	8.644987570669999	-0.01118787681
2	DALYs (Disability-Adjusted Life Years)	19	Timor-Leste	3	Both	27	Age-standardized	976	Diabetes mellitus type 2	102	High alcohol use	3	Rate	2002	3.15502754542	8.7987580629	-0.08531025449
2	DALYs (Disability-Adjusted Life Years)	19	Timor-Leste	3	Both	27	Age-standardized	976	Diabetes mellitus type 2	102	High alcohol use	3	Rate	2003	3.20229975564	9.00864858335	-0.11558185993
2	DALYs (Disability-Adjusted Life Years)	19	Timor-Leste	3	Both	27	Age-standardized	976	Diabetes mellitus type 2	102	High alcohol use	3	Rate	2004	3.24581112756	8.87513479225	-0.05035907141
2	DALYs (Disability-Adjusted Life Years)	19	Timor-Leste	3	Both	27	Age-standardized	976	Diabetes mellitus type 2	102	High alcohol use	3	Rate	2005	3.26568566768	8.80243724516	-0.029014609480000002
2	DALYs (Disability-Adjusted Life Years)	19	Timor-Leste	3	Both	27	Age-standardized	976	Diabetes mellitus type 2	102	High alcohol use	3	Rate	2006	3.44209495941	9.03634948693	0.05057652158
2	DALYs (Disability-Adjusted Life Years)	19	Timor-Leste	3	Both	27	Age-standardized	976	Diabetes mellitus type 2	102	High alcohol use	3	Rate	2007	3.79092238713	9.5157113273	0.23531947404999998
2	DALYs (Disability-Adjusted Life Years)	19	Timor-Leste	3	Both	27	Age-standardized	976	Diabetes mellitus type 2	102	High alcohol use	3	Rate	2008	4.24896809124	10.426081452710001	0.45395233157000003
2	DALYs (Disability-Adjusted Life Years)	19	Timor-Leste	3	Both	27	Age-standardized	976	Diabetes mellitus type 2	102	High alcohol use	3	Rate	2009	4.818863904350001	11.5809580275	0.67443035484
2	DALYs (Disability-Adjusted Life Years)	19	Timor-Leste	3	Both	27	Age-standardized	976	Diabetes mellitus type 2	102	High alcohol use	3	Rate	2010	5.29329777825	12.77938383848	0.9637999921600001
2	DALYs (Disability-Adjusted Life Years)	19	Timor-Leste	3	Both	27	Age-standardized	976	Diabetes mellitus type 2	102	High alcohol use	3	Rate	2011	5.87009999212	13.915705021740001	1.22782776911
2	DALYs (Disability-Adjusted Life Years)	19	Timor-Leste	3	Both	27	Age-standardized	976	Diabetes mellitus type 2	102	High alcohol use	3	Rate	2012	6.4619425041	15.230104985529998	1.5061321576
2	DALYs (Disability-Adjusted Life Years)	19	Timor-Leste	3	Both	27	Age-standardized	976	Diabetes mellitus type 2	102	High alcohol use	3	Rate	2013	7.07615569209	16.36239713626	1.76891130924
2	DALYs (Disability-Adjusted Life Years)	19	Timor-Leste	3	Both	27	Age-standardized	976	Diabetes mellitus type 2	102	High alcohol use	3	Rate	2014	7.67916778127	17.66908255804	2.09870586073
2	DALYs (Disability-Adjusted Life Years)	19	Timor-Leste	3	Both	27	Age-standardized	976	Diabetes mellitus type 2	102	High alcohol use	3	Rate	2015	8.16398381279	18.26731939042	2.21968342633
2	DALYs (Disability-Adjusted Life Years)	19	Timor-Leste	3	Both	27	Age-standardized	976	Diabetes mellitus type 2	102	High alcohol use	3	Rate	2016	8.677879726539999	19.15516587974	2.43206650991
2	DALYs (Disability-Adjusted Life Years)	19	Timor-Leste	3	Both	27	Age-standardized	976	Diabetes mellitus type 2	102	High alcohol use	3	Rate	2017	9.221516079	20.395880679250002	2.61565323858
2	DALYs (Disability-Adjusted Life Years)	19	Timor-Leste	3	Both	27	Age-standardized	976	Diabetes mellitus type 2	102	High alcohol use	3	Rate	2018	9.76059208048	21.36802699786	2.8258564072900003
2	DALYs (Disability-Adjusted Life Years)	19	Timor-Leste	3	Both	27	Age-standardized	976	Diabetes mellitus type 2	102	High alcohol use	3	Rate	2019	10.27295809305	22.72487260898	3.0430534476399997
2	DALYs (Disability-Adjusted Life Years)	19	Timor-Leste	3	Both	27	Age-standardized	976	Diabetes mellitus type 2	102	High alcohol use	3	Rate	2020	10.750549466139999	24.36762416694	3.14257054054
2	DALYs (Disability-Adjusted Life Years)	19	Timor-Leste	3	Both	27	Age-standardized	976	Diabetes mellitus type 2	102	High alcohol use	3	Rate	2021	11.12861179909	25.2238059703	3.2693671926700003
2	DALYs (Disability-Adjusted Life Years)	20	Viet Nam	3	Both	27	Age-standardized	976	Diabetes mellitus type 2	102	High alcohol use	3	Rate	1990	-2.85967294536	-0.1661545864	-6.37591079408
2	DALYs (Disability-Adjusted Life Years)	20	Viet Nam	3	Both	27	Age-standardized	976	Diabetes mellitus type 2	102	High alcohol use	3	Rate	1991	-3.33986406723	-0.21530990506999997	-7.06595223541
2	DALYs (Disability-Adjusted Life Years)	20	Viet Nam	3	Both	27	Age-standardized	976	Diabetes mellitus type 2	102	High alcohol use	3	Rate	1992	-3.7586235143800004	-0.23111775268	-7.80269144809
2	DALYs (Disability-Adjusted Life Years)	20	Viet Nam	3	Both	27	Age-standardized	976	Diabetes mellitus type 2	102	High alcohol use	3	Rate	1993	-4.090675534280001	-0.09890251904	-8.391790768749999
2	DALYs (Disability-Adjusted Life Years)	20	Viet Nam	3	Both	27	Age-standardized	976	Diabetes mellitus type 2	102	High alcohol use	3	Rate	1994	-4.3306586855599996	-0.00311225553	-8.89753294346
2	DALYs (Disability-Adjusted Life Years)	20	Viet Nam	3	Both	27	Age-standardized	976	Diabetes mellitus type 2	102	High alcohol use	3	Rate	1995	-4.47004218246	0.13876248039	-9.149098790450001
2	DALYs (Disability-Adjusted Life Years)	20	Viet Nam	3	Both	27	Age-standardized	976	Diabetes mellitus type 2	102	High alcohol use	3	Rate	1996	-4.49158752556	0.35884428679999997	-9.071427902649999
2	DALYs (Disability-Adjusted Life Years)	20	Viet Nam	3	Both	27	Age-standardized	976	Diabetes mellitus type 2	102	High alcohol use	3	Rate	1997	-4.42879867064	0.73495772346	-9.1861503918
2	DALYs (Disability-Adjusted Life Years)	20	Viet Nam	3	Both	27	Age-standardized	976	Diabetes mellitus type 2	102	High alcohol use	3	Rate	1998	-4.297576837159999	1.51158143772	-9.42124050755
2	DALYs (Disability-Adjusted Life Years)	20	Viet Nam	3	Both	27	Age-standardized	976	Diabetes mellitus type 2	102	High alcohol use	3	Rate	1999	-4.109556181219999	2.41898074534	-9.450328244009999
2	DALYs (Disability-Adjusted Life Years)	20	Viet Nam	3	Both	27	Age-standardized	976	Diabetes mellitus type 2	102	High alcohol use	3	Rate	2000	-3.86427866675	3.3052714374599996	-9.7035568251
2	DALYs (Disability-Adjusted Life Years)	20	Viet Nam	3	Both	27	Age-standardized	976	Diabetes mellitus type 2	102	High alcohol use	3	Rate	2001	-3.4085657499199997	4.181901047579999	-9.591522930270001
2	DALYs (Disability-Adjusted Life Years)	20	Viet Nam	3	Both	27	Age-standardized	976	Diabetes mellitus type 2	102	High alcohol use	3	Rate	2002	-2.58183614739	5.84391716478	-9.05284890109
2	DALYs (Disability-Adjusted Life Years)	20	Viet Nam	3	Both	27	Age-standardized	976	Diabetes mellitus type 2	102	High alcohol use	3	Rate	2003	-1.4796649013199998	7.55807258213	-8.3797554486
2	DALYs (Disability-Adjusted Life Years)	20	Viet Nam	3	Both	27	Age-standardized	976	Diabetes mellitus type 2	102	High alcohol use	3	Rate	2004	-0.18489853453	9.12687078029	-7.39082653876
2	DALYs (Disability-Adjusted Life Years)	20	Viet Nam	3	Both	27	Age-standardized	976	Diabetes mellitus type 2	102	High alcohol use	3	Rate	2005	1.18559485153	11.974587480170001	-6.6206373887900005
2	DALYs (Disability-Adjusted Life Years)	20	Viet Nam	3	Both	27	Age-standardized	976	Diabetes mellitus type 2	102	High alcohol use	3	Rate	2006	2.71623688039	14.5708114482	-5.36269809219
2	DALYs (Disability-Adjusted Life Years)	20	Viet Nam	3	Both	27	Age-standardized	976	Diabetes mellitus type 2	102	High alcohol use	3	Rate	2007	4.54163752802	17.598223865650002	-3.95128557806
2	DALYs (Disability-Adjusted Life Years)	20	Viet Nam	3	Both	27	Age-standardized	976	Diabetes mellitus type 2	102	High alcohol use	3	Rate	2008	6.536662122919999	20.34089115993	-2.29302737563
2	DALYs (Disability-Adjusted Life Years)	20	Viet Nam	3	Both	27	Age-standardized	976	Diabetes mellitus type 2	102	High alcohol use	3	Rate	2009	8.551694243950001	23.16084272298	-0.8861232003299999
2	DALYs (Disability-Adjusted Life Years)	20	Viet Nam	3	Both	27	Age-standardized	976	Diabetes mellitus type 2	102	High alcohol use	3	Rate	2010	10.471276722859999	26.833688592930002	0.33424115817
2	DALYs (Disability-Adjusted Life Years)	20	Viet Nam	3	Both	27	Age-standardized	976	Diabetes mellitus type 2	102	High alcohol use	3	Rate	2011	12.275673906140002	29.45921191057	1.6404774378100002
2	DALYs (Disability-Adjusted Life Years)	20	Viet Nam	3	Both	27	Age-standardized	976	Diabetes mellitus type 2	102	High alcohol use	3	Rate	2012	14.0966065383	31.876532454350002	2.76446402754
2	DALYs (Disability-Adjusted Life Years)	20	Viet Nam	3	Both	27	Age-standardized	976	Diabetes mellitus type 2	102	High alcohol use	3	Rate	2013	15.90706534608	34.62611413259	4.47461375642
2	DALYs (Disability-Adjusted Life Years)	20	Viet Nam	3	Both	27	Age-standardized	976	Diabetes mellitus type 2	102	High alcohol use	3	Rate	2014	17.61925211984	37.43783665849	5.283182114950001
2	DALYs (Disability-Adjusted Life Years)	20	Viet Nam	3	Both	27	Age-standardized	976	Diabetes mellitus type 2	102	High alcohol use	3	Rate	2015	19.16344579949	39.4566546433	5.8550351455800005
2	DALYs (Disability-Adjusted Life Years)	20	Viet Nam	3	Both	27	Age-standardized	976	Diabetes mellitus type 2	102	High alcohol use	3	Rate	2016	20.43261572702	41.20159342725	6.52700778842
2	DALYs (Disability-Adjusted Life Years)	20	Viet Nam	3	Both	27	Age-standardized	976	Diabetes mellitus type 2	102	High alcohol use	3	Rate	2017	21.630099530749998	43.24811243824	7.002788150610001
2	DALYs (Disability-Adjusted Life Years)	20	Viet Nam	3	Both	27	Age-standardized	976	Diabetes mellitus type 2	102	High alcohol use	3	Rate	2018	22.7517304799	45.13162234224	7.44994915895
2	DALYs (Disability-Adjusted Life Years)	20	Viet Nam	3	Both	27	Age-standardized	976	Diabetes mellitus type 2	102	High alcohol use	3	Rate	2019	23.789902294919997	47.514169636489996	7.789521510350001
2	DALYs (Disability-Adjusted Life Years)	20	Viet Nam	3	Both	27	Age-standardized	976	Diabetes mellitus type 2	102	High alcohol use	3	Rate	2020	24.759733911159998	49.04961089071	8.3319119692
2	DALYs (Disability-Adjusted Life Years)	20	Viet Nam	3	Both	27	Age-standardized	976	Diabetes mellitus type 2	102	High alcohol use	3	Rate	2021	25.520255356859998	51.78983810287001	8.99507690744
2	DALYs (Disability-Adjusted Life Years)	23	Kiribati	3	Both	27	Age-standardized	976	Diabetes mellitus type 2	102	High alcohol use	3	Rate	1990	13.32653862338	53.20132602485	-11.01194751815
2	DALYs (Disability-Adjusted Life Years)	23	Kiribati	3	Both	27	Age-standardized	976	Diabetes mellitus type 2	102	High alcohol use	3	Rate	1991	15.02875963094	57.69417209197999	-10.58496885586
2	DALYs (Disability-Adjusted Life Years)	23	Kiribati	3	Both	27	Age-standardized	976	Diabetes mellitus type 2	102	High alcohol use	3	Rate	1992	16.85998646569	62.504819973740005	-10.54760361664
2	DALYs (Disability-Adjusted Life Years)	23	Kiribati	3	Both	27	Age-standardized	976	Diabetes mellitus type 2	102	High alcohol use	3	Rate	1993	18.641693491229997	67.20221607165	-10.36985739236
2	DALYs (Disability-Adjusted Life Years)	23	Kiribati	3	Both	27	Age-standardized	976	Diabetes mellitus type 2	102	High alcohol use	3	Rate	1994	19.77729575378	70.7719676252	-10.482411258720001
2	DALYs (Disability-Adjusted Life Years)	23	Kiribati	3	Both	27	Age-standardized	976	Diabetes mellitus type 2	102	High alcohol use	3	Rate	1995	20.5549023599	73.34217127589	-10.74461241299
2	DALYs (Disability-Adjusted Life Years)	23	Kiribati	3	Both	27	Age-standardized	976	Diabetes mellitus type 2	102	High alcohol use	3	Rate	1996	21.07973613095	74.64433104	-10.414849217039999
2	DALYs (Disability-Adjusted Life Years)	23	Kiribati	3	Both	27	Age-standardized	976	Diabetes mellitus type 2	102	High alcohol use	3	Rate	1997	21.454097932190002	74.11690970356	-9.623767316350001
2	DALYs (Disability-Adjusted Life Years)	23	Kiribati	3	Both	27	Age-standardized	976	Diabetes mellitus type 2	102	High alcohol use	3	Rate	1998	21.73773941065	74.25642868011	-9.49460191086
2	DALYs (Disability-Adjusted Life Years)	23	Kiribati	3	Both	27	Age-standardized	976	Diabetes mellitus type 2	102	High alcohol use	3	Rate	1999	21.93976450321	74.02456483316	-8.81595595385
2	DALYs (Disability-Adjusted Life Years)	23	Kiribati	3	Both	27	Age-standardized	976	Diabetes mellitus type 2	102	High alcohol use	3	Rate	2000	22.28650812143	75.81609834727999	-9.00998712022
2	DALYs (Disability-Adjusted Life Years)	23	Kiribati	3	Both	27	Age-standardized	976	Diabetes mellitus type 2	102	High alcohol use	3	Rate	2001	22.13406574199	73.28448812759	-9.077170280479999
2	DALYs (Disability-Adjusted Life Years)	23	Kiribati	3	Both	27	Age-standardized	976	Diabetes mellitus type 2	102	High alcohol use	3	Rate	2002	22.17441594314	72.14002927009	-9.218255379870001
2	DALYs (Disability-Adjusted Life Years)	23	Kiribati	3	Both	27	Age-standardized	976	Diabetes mellitus type 2	102	High alcohol use	3	Rate	2003	22.18684256621	69.28745261327	-9.63828523322
2	DALYs (Disability-Adjusted Life Years)	23	Kiribati	3	Both	27	Age-standardized	976	Diabetes mellitus type 2	102	High alcohol use	3	Rate	2004	22.17370213839	68.01995704919	-9.36291947704
2	DALYs (Disability-Adjusted Life Years)	23	Kiribati	3	Both	27	Age-standardized	976	Diabetes mellitus type 2	102	High alcohol use	3	Rate	2005	22.02103368542	68.52915076634	-9.02779176224
2	DALYs (Disability-Adjusted Life Years)	23	Kiribati	3	Both	27	Age-standardized	976	Diabetes mellitus type 2	102	High alcohol use	3	Rate	2006	21.17155636499	66.30785022155	-9.05492932219
2	DALYs (Disability-Adjusted Life Years)	23	Kiribati	3	Both	27	Age-standardized	976	Diabetes mellitus type 2	102	High alcohol use	3	Rate	2007	19.95412357448	63.98415237744	-8.73944709435
2	DALYs (Disability-Adjusted Life Years)	23	Kiribati	3	Both	27	Age-standardized	976	Diabetes mellitus type 2	102	High alcohol use	3	Rate	2008	18.61559252649	62.27479994157	-8.854977446600001
2	DALYs (Disability-Adjusted Life Years)	23	Kiribati	3	Both	27	Age-standardized	976	Diabetes mellitus type 2	102	High alcohol use	3	Rate	2009	17.222988832069998	61.00446220967	-9.2051587776
2	DALYs (Disability-Adjusted Life Years)	23	Kiribati	3	Both	27	Age-standardized	976	Diabetes mellitus type 2	102	High alcohol use	3	Rate	2010	15.97396895926	58.79274160475	-9.41441747278
2	DALYs (Disability-Adjusted Life Years)	23	Kiribati	3	Both	27	Age-standardized	976	Diabetes mellitus type 2	102	High alcohol use	3	Rate	2011	14.72444708973	57.12216059459	-9.29119568502
2	DALYs (Disability-Adjusted Life Years)	23	Kiribati	3	Both	27	Age-standardized	976	Diabetes mellitus type 2	102	High alcohol use	3	Rate	2012	13.243896156779998	52.59202720616	-9.39437694399
2	DALYs (Disability-Adjusted Life Years)	23	Kiribati	3	Both	27	Age-standardized	976	Diabetes mellitus type 2	102	High alcohol use	3	Rate	2013	11.79256362779	49.29863309947	-9.29894990244
2	DALYs (Disability-Adjusted Life Years)	23	Kiribati	3	Both	27	Age-standardized	976	Diabetes mellitus type 2	102	High alcohol use	3	Rate	2014	10.58036334158	46.99318808295	-9.21049644194
2	DALYs (Disability-Adjusted Life Years)	23	Kiribati	3	Both	27	Age-standardized	976	Diabetes mellitus type 2	102	High alcohol use	3	Rate	2015	9.80583733406	45.19450593832	-8.80566504011
2	DALYs (Disability-Adjusted Life Years)	23	Kiribati	3	Both	27	Age-standardized	976	Diabetes mellitus type 2	102	High alcohol use	3	Rate	2016	9.35514989442	43.1608308534	-8.58504236077
2	DALYs (Disability-Adjusted Life Years)	23	Kiribati	3	Both	27	Age-standardized	976	Diabetes mellitus type 2	102	High alcohol use	3	Rate	2017	9.014301784139999	42.251850682509996	-8.35911788432
2	DALYs (Disability-Adjusted Life Years)	23	Kiribati	3	Both	27	Age-standardized	976	Diabetes mellitus type 2	102	High alcohol use	3	Rate	2018	8.73295343375	41.51072813899	-8.22367425815
2	DALYs (Disability-Adjusted Life Years)	23	Kiribati	3	Both	27	Age-standardized	976	Diabetes mellitus type 2	102	High alcohol use	3	Rate	2019	8.52533228816	41.16991250837	-8.40224755581
2	DALYs (Disability-Adjusted Life Years)	23	Kiribati	3	Both	27	Age-standardized	976	Diabetes mellitus type 2	102	High alcohol use	3	Rate	2020	8.44560318044	41.48026256114	-8.56729828816
2	DALYs (Disability-Adjusted Life Years)	23	Kiribati	3	Both	27	Age-standardized	976	Diabetes mellitus type 2	102	High alcohol use	3	Rate	2021	8.25979393181	42.75827982895	-8.65059707468
2	DALYs (Disability-Adjusted Life Years)	24	Marshall Islands	3	Both	27	Age-standardized	976	Diabetes mellitus type 2	102	High alcohol use	3	Rate	1990	15.9263046425	42.76913094158	0.5518171953000001
2	DALYs (Disability-Adjusted Life Years)	24	Marshall Islands	3	Both	27	Age-standardized	976	Diabetes mellitus type 2	102	High alcohol use	3	Rate	1991	17.02924053664	44.26006162237	1.19682091781
2	DALYs (Disability-Adjusted Life Years)	24	Marshall Islands	3	Both	27	Age-standardized	976	Diabetes mellitus type 2	102	High alcohol use	3	Rate	1992	18.20312200186	46.67581937763	1.75471440168
2	DALYs (Disability-Adjusted Life Years)	24	Marshall Islands	3	Both	27	Age-standardized	976	Diabetes mellitus type 2	102	High alcohol use	3	Rate	1993	19.04918228586	48.36082772967	2.11737499435
2	DALYs (Disability-Adjusted Life Years)	24	Marshall Islands	3	Both	27	Age-standardized	976	Diabetes mellitus type 2	102	High alcohol use	3	Rate	1994	18.9964628066	47.54494909305	1.9045322431900003
2	DALYs (Disability-Adjusted Life Years)	24	Marshall Islands	3	Both	27	Age-standardized	976	Diabetes mellitus type 2	102	High alcohol use	3	Rate	1995	19.93603856564	50.16127051925	2.09148720047
2	DALYs (Disability-Adjusted Life Years)	24	Marshall Islands	3	Both	27	Age-standardized	976	Diabetes mellitus type 2	102	High alcohol use	3	Rate	1996	20.67138478939	50.827604676510006	2.5169422507
2	DALYs (Disability-Adjusted Life Years)	24	Marshall Islands	3	Both	27	Age-standardized	976	Diabetes mellitus type 2	102	High alcohol use	3	Rate	1997	21.63086916572	52.2547053125	2.71552162896
2	DALYs (Disability-Adjusted Life Years)	24	Marshall Islands	3	Both	27	Age-standardized	976	Diabetes mellitus type 2	102	High alcohol use	3	Rate	1998	22.48354706473	54.70701517201	3.3722592166600003
2	DALYs (Disability-Adjusted Life Years)	24	Marshall Islands	3	Both	27	Age-standardized	976	Diabetes mellitus type 2	102	High alcohol use	3	Rate	1999	23.35399667598	57.26736373373	3.73474166768
2	DALYs (Disability-Adjusted Life Years)	24	Marshall Islands	3	Both	27	Age-standardized	976	Diabetes mellitus type 2	102	High alcohol use	3	Rate	2000	24.1951755618	60.312971468780006	3.7893677908199996
2	DALYs (Disability-Adjusted Life Years)	24	Marshall Islands	3	Both	27	Age-standardized	976	Diabetes mellitus type 2	102	High alcohol use	3	Rate	2001	24.991918865939997	61.344962754499996	3.9675973702799996
2	DALYs (Disability-Adjusted Life Years)	24	Marshall Islands	3	Both	27	Age-standardized	976	Diabetes mellitus type 2	102	High alcohol use	3	Rate	2002	25.7337300956	61.91660751369	3.46306120648
2	DALYs (Disability-Adjusted Life Years)	24	Marshall Islands	3	Both	27	Age-standardized	976	Diabetes mellitus type 2	102	High alcohol use	3	Rate	2003	26.36246102679	62.93108388571	3.20764148326
2	DALYs (Disability-Adjusted Life Years)	24	Marshall Islands	3	Both	27	Age-standardized	976	Diabetes mellitus type 2	102	High alcohol use	3	Rate	2004	26.991761663820004	64.39300539121	3.42545669064
2	DALYs (Disability-Adjusted Life Years)	24	Marshall Islands	3	Both	27	Age-standardized	976	Diabetes mellitus type 2	102	High alcohol use	3	Rate	2005	27.614528216729997	66.71212425882	3.5951855414600002
2	DALYs (Disability-Adjusted Life Years)	24	Marshall Islands	3	Both	27	Age-standardized	976	Diabetes mellitus type 2	102	High alcohol use	3	Rate	2006	28.43810802217	69.98823250494	4.00537616891
2	DALYs (Disability-Adjusted Life Years)	24	Marshall Islands	3	Both	27	Age-standardized	976	Diabetes mellitus type 2	102	High alcohol use	3	Rate	2007	29.112237664720002	73.71074572833	4.11800655633
2	DALYs (Disability-Adjusted Life Years)	24	Marshall Islands	3	Both	27	Age-standardized	976	Diabetes mellitus type 2	102	High alcohol use	3	Rate	2008	29.875118237290003	76.46134752102	4.19309785918
2	DALYs (Disability-Adjusted Life Years)	24	Marshall Islands	3	Both	27	Age-standardized	976	Diabetes mellitus type 2	102	High alcohol use	3	Rate	2009	30.661274403	78.88022067796	4.1947209365800004
2	DALYs (Disability-Adjusted Life Years)	24	Marshall Islands	3	Both	27	Age-standardized	976	Diabetes mellitus type 2	102	High alcohol use	3	Rate	2010	31.4084339405	81.15655962903999	3.57622324202
2	DALYs (Disability-Adjusted Life Years)	24	Marshall Islands	3	Both	27	Age-standardized	976	Diabetes mellitus type 2	102	High alcohol use	3	Rate	2011	32.15174187686	83.03911329704	4.20573736727
2	DALYs (Disability-Adjusted Life Years)	24	Marshall Islands	3	Both	27	Age-standardized	976	Diabetes mellitus type 2	102	High alcohol use	3	Rate	2012	32.99500323784	85.11731499939	4.08770969311
2	DALYs (Disability-Adjusted Life Years)	24	Marshall Islands	3	Both	27	Age-standardized	976	Diabetes mellitus type 2	102	High alcohol use	3	Rate	2013	33.89267758706	86.06136890499	4.10514731254
2	DALYs (Disability-Adjusted Life Years)	24	Marshall Islands	3	Both	27	Age-standardized	976	Diabetes mellitus type 2	102	High alcohol use	3	Rate	2014	34.82942606911	88.38936662370999	5.1795715728500005
2	DALYs (Disability-Adjusted Life Years)	24	Marshall Islands	3	Both	27	Age-standardized	976	Diabetes mellitus type 2	102	High alcohol use	3	Rate	2015	35.75220427754	87.84991815549	5.4784269199399995
2	DALYs (Disability-Adjusted Life Years)	24	Marshall Islands	3	Both	27	Age-standardized	976	Diabetes mellitus type 2	102	High alcohol use	3	Rate	2016	36.69206091838	90.05116497616	5.66806443322
2	DALYs (Disability-Adjusted Life Years)	24	Marshall Islands	3	Both	27	Age-standardized	976	Diabetes mellitus type 2	102	High alcohol use	3	Rate	2017	37.708825876629994	94.19318309789	5.883695958360001
2	DALYs (Disability-Adjusted Life Years)	24	Marshall Islands	3	Both	27	Age-standardized	976	Diabetes mellitus type 2	102	High alcohol use	3	Rate	2018	38.72519774323	97.35612956636	6.7463147814
2	DALYs (Disability-Adjusted Life Years)	24	Marshall Islands	3	Both	27	Age-standardized	976	Diabetes mellitus type 2	102	High alcohol use	3	Rate	2019	39.632705889440004	100.12760421186	6.853576782329999
2	DALYs (Disability-Adjusted Life Years)	24	Marshall Islands	3	Both	27	Age-standardized	976	Diabetes mellitus type 2	102	High alcohol use	3	Rate	2020	40.52402543718	101.88641097256001	7.048328193640001
2	DALYs (Disability-Adjusted Life Years)	24	Marshall Islands	3	Both	27	Age-standardized	976	Diabetes mellitus type 2	102	High alcohol use	3	Rate	2021	41.16041483975	106.83893467780001	7.2952042953600005
2	DALYs (Disability-Adjusted Life Years)	25	Micronesia (Federated States of)	3	Both	27	Age-standardized	976	Diabetes mellitus type 2	102	High alcohol use	3	Rate	1990	37.13483549976	86.63256389320999	6.21230975352
2	DALYs (Disability-Adjusted Life Years)	25	Micronesia (Federated States of)	3	Both	27	Age-standardized	976	Diabetes mellitus type 2	102	High alcohol use	3	Rate	1991	38.73730104619	87.25983209865	6.89998319231
2	DALYs (Disability-Adjusted Life Years)	25	Micronesia (Federated States of)	3	Both	27	Age-standardized	976	Diabetes mellitus type 2	102	High alcohol use	3	Rate	1992	40.22296197934	91.63311233419	7.77005020032
2	DALYs (Disability-Adjusted Life Years)	25	Micronesia (Federated States of)	3	Both	27	Age-standardized	976	Diabetes mellitus type 2	102	High alcohol use	3	Rate	1993	41.5475035071	94.54375989652	8.63370552029
2	DALYs (Disability-Adjusted Life Years)	25	Micronesia (Federated States of)	3	Both	27	Age-standardized	976	Diabetes mellitus type 2	102	High alcohol use	3	Rate	1994	42.771447320620005	96.22341924853	8.67281889242
2	DALYs (Disability-Adjusted Life Years)	25	Micronesia (Federated States of)	3	Both	27	Age-standardized	976	Diabetes mellitus type 2	102	High alcohol use	3	Rate	1995	43.60964753993	97.23290752394	8.665661177099999
2	DALYs (Disability-Adjusted Life Years)	25	Micronesia (Federated States of)	3	Both	27	Age-standardized	976	Diabetes mellitus type 2	102	High alcohol use	3	Rate	1996	44.26021030047	99.17022139454	8.55190643363
2	DALYs (Disability-Adjusted Life Years)	25	Micronesia (Federated States of)	3	Both	27	Age-standardized	976	Diabetes mellitus type 2	102	High alcohol use	3	Rate	1997	44.83939860954	99.79045086948	8.42137772423
2	DALYs (Disability-Adjusted Life Years)	25	Micronesia (Federated States of)	3	Both	27	Age-standardized	976	Diabetes mellitus type 2	102	High alcohol use	3	Rate	1998	45.32040941505	98.54348131935001	7.99549520736
2	DALYs (Disability-Adjusted Life Years)	25	Micronesia (Federated States of)	3	Both	27	Age-standardized	976	Diabetes mellitus type 2	102	High alcohol use	3	Rate	1999	45.68238600117	98.97456405829001	8.06622902811
2	DALYs (Disability-Adjusted Life Years)	25	Micronesia (Federated States of)	3	Both	27	Age-standardized	976	Diabetes mellitus type 2	102	High alcohol use	3	Rate	2000	45.85845927359	97.71711439475	8.04523101204
2	DALYs (Disability-Adjusted Life Years)	25	Micronesia (Federated States of)	3	Both	27	Age-standardized	976	Diabetes mellitus type 2	102	High alcohol use	3	Rate	2001	45.345067113089996	96.8348886797	7.56331630228
2	DALYs (Disability-Adjusted Life Years)	25	Micronesia (Federated States of)	3	Both	27	Age-standardized	976	Diabetes mellitus type 2	102	High alcohol use	3	Rate	2002	43.86708883816	93.98025729033	6.79817020034
2	DALYs (Disability-Adjusted Life Years)	25	Micronesia (Federated States of)	3	Both	27	Age-standardized	976	Diabetes mellitus type 2	102	High alcohol use	3	Rate	2003	41.64328730292	90.09808547749	6.290024755649999
2	DALYs (Disability-Adjusted Life Years)	25	Micronesia (Federated States of)	3	Both	27	Age-standardized	976	Diabetes mellitus type 2	102	High alcohol use	3	Rate	2004	39.6685260111	87.1594546445	5.5961384424
2	DALYs (Disability-Adjusted Life Years)	25	Micronesia (Federated States of)	3	Both	27	Age-standardized	976	Diabetes mellitus type 2	102	High alcohol use	3	Rate	2005	38.26546032182	88.0778923207	4.85355723521
2	DALYs (Disability-Adjusted Life Years)	25	Micronesia (Federated States of)	3	Both	27	Age-standardized	976	Diabetes mellitus type 2	102	High alcohol use	3	Rate	2006	37.29190567976	85.78910888092	4.59067611731
2	DALYs (Disability-Adjusted Life Years)	25	Micronesia (Federated States of)	3	Both	27	Age-standardized	976	Diabetes mellitus type 2	102	High alcohol use	3	Rate	2007	36.26160426533	82.88303306958	4.3141002008700005
2	DALYs (Disability-Adjusted Life Years)	25	Micronesia (Federated States of)	3	Both	27	Age-standardized	976	Diabetes mellitus type 2	102	High alcohol use	3	Rate	2008	35.42305411828	79.92072293475	4.36767773081
2	DALYs (Disability-Adjusted Life Years)	25	Micronesia (Federated States of)	3	Both	27	Age-standardized	976	Diabetes mellitus type 2	102	High alcohol use	3	Rate	2009	34.62195635484	78.56904716487	3.5319404647000003
2	DALYs (Disability-Adjusted Life Years)	25	Micronesia (Federated States of)	3	Both	27	Age-standardized	976	Diabetes mellitus type 2	102	High alcohol use	3	Rate	2010	33.88544440748	76.14264172221	3.1779902822199997
2	DALYs (Disability-Adjusted Life Years)	25	Micronesia (Federated States of)	3	Both	27	Age-standardized	976	Diabetes mellitus type 2	102	High alcohol use	3	Rate	2011	32.99742718648	73.99647576601	3.1222785871300003
2	DALYs (Disability-Adjusted Life Years)	25	Micronesia (Federated States of)	3	Both	27	Age-standardized	976	Diabetes mellitus type 2	102	High alcohol use	3	Rate	2012	32.1955977931	72.06614706321	2.65420599998
2	DALYs (Disability-Adjusted Life Years)	25	Micronesia (Federated States of)	3	Both	27	Age-standardized	976	Diabetes mellitus type 2	102	High alcohol use	3	Rate	2013	31.55253613409	69.89177410924	2.19628429362
2	DALYs (Disability-Adjusted Life Years)	25	Micronesia (Federated States of)	3	Both	27	Age-standardized	976	Diabetes mellitus type 2	102	High alcohol use	3	Rate	2014	31.01487786905	69.54049275757001	1.42700130554
2	DALYs (Disability-Adjusted Life Years)	25	Micronesia (Federated States of)	3	Both	27	Age-standardized	976	Diabetes mellitus type 2	102	High alcohol use	3	Rate	2015	30.65023157749	69.13419911647	0.98159508733
2	DALYs (Disability-Adjusted Life Years)	25	Micronesia (Federated States of)	3	Both	27	Age-standardized	976	Diabetes mellitus type 2	102	High alcohol use	3	Rate	2016	30.368879847400002	68.30531676547	1.2443892270699999
2	DALYs (Disability-Adjusted Life Years)	25	Micronesia (Federated States of)	3	Both	27	Age-standardized	976	Diabetes mellitus type 2	102	High alcohol use	3	Rate	2017	30.109592303539998	68.5736600636	1.0649759033700001
2	DALYs (Disability-Adjusted Life Years)	25	Micronesia (Federated States of)	3	Both	27	Age-standardized	976	Diabetes mellitus type 2	102	High alcohol use	3	Rate	2018	29.899880921670004	68.58279184175	1.01022843284
2	DALYs (Disability-Adjusted Life Years)	25	Micronesia (Federated States of)	3	Both	27	Age-standardized	976	Diabetes mellitus type 2	102	High alcohol use	3	Rate	2019	29.675702241449997	67.20632540538999	1.1074671281500001
2	DALYs (Disability-Adjusted Life Years)	25	Micronesia (Federated States of)	3	Both	27	Age-standardized	976	Diabetes mellitus type 2	102	High alcohol use	3	Rate	2020	29.546774460039998	67.52016439434	0.93924402082
2	DALYs (Disability-Adjusted Life Years)	25	Micronesia (Federated States of)	3	Both	27	Age-standardized	976	Diabetes mellitus type 2	102	High alcohol use	3	Rate	2021	29.157296681600002	66.03635000155	0.8548445079700001
2	DALYs (Disability-Adjusted Life Years)	27	Samoa	3	Both	27	Age-standardized	976	Diabetes mellitus type 2	102	High alcohol use	3	Rate	1990	27.43096348931	60.77366247577999	6.82462835643
2	DALYs (Disability-Adjusted Life Years)	27	Samoa	3	Both	27	Age-standardized	976	Diabetes mellitus type 2	102	High alcohol use	3	Rate	1991	28.825246228260003	63.58075367691001	7.57177172439
2	DALYs (Disability-Adjusted Life Years)	27	Samoa	3	Both	27	Age-standardized	976	Diabetes mellitus type 2	102	High alcohol use	3	Rate	1992	30.126079818050002	64.94032848075	8.269251300519999
2	DALYs (Disability-Adjusted Life Years)	27	Samoa	3	Both	27	Age-standardized	976	Diabetes mellitus type 2	102	High alcohol use	3	Rate	1993	31.280687605689998	66.11941686472	8.58357029633
2	DALYs (Disability-Adjusted Life Years)	27	Samoa	3	Both	27	Age-standardized	976	Diabetes mellitus type 2	102	High alcohol use	3	Rate	1994	32.66735486609	68.36727454843	9.160096144999999
2	DALYs (Disability-Adjusted Life Years)	27	Samoa	3	Both	27	Age-standardized	976	Diabetes mellitus type 2	102	High alcohol use	3	Rate	1995	34.15722312591	70.84931980143	9.42556004858
2	DALYs (Disability-Adjusted Life Years)	27	Samoa	3	Both	27	Age-standardized	976	Diabetes mellitus type 2	102	High alcohol use	3	Rate	1996	35.721248811209996	73.14658408016001	10.051687963080001
2	DALYs (Disability-Adjusted Life Years)	27	Samoa	3	Both	27	Age-standardized	976	Diabetes mellitus type 2	102	High alcohol use	3	Rate	1997	37.46776842518	76.52955012062	10.92079626441
2	DALYs (Disability-Adjusted Life Years)	27	Samoa	3	Both	27	Age-standardized	976	Diabetes mellitus type 2	102	High alcohol use	3	Rate	1998	39.319670934970006	79.40105945891	11.8828096195
2	DALYs (Disability-Adjusted Life Years)	27	Samoa	3	Both	27	Age-standardized	976	Diabetes mellitus type 2	102	High alcohol use	3	Rate	1999	41.245097406810004	81.32868928483	12.810840973960001
2	DALYs (Disability-Adjusted Life Years)	27	Samoa	3	Both	27	Age-standardized	976	Diabetes mellitus type 2	102	High alcohol use	3	Rate	2000	42.86731733725	83.85212173161	13.18304089182
2	DALYs (Disability-Adjusted Life Years)	27	Samoa	3	Both	27	Age-standardized	976	Diabetes mellitus type 2	102	High alcohol use	3	Rate	2001	44.46532210088	88.3645786478	13.905887891089998
2	DALYs (Disability-Adjusted Life Years)	27	Samoa	3	Both	27	Age-standardized	976	Diabetes mellitus type 2	102	High alcohol use	3	Rate	2002	46.146372993339995	92.12708155026	14.51432633031
2	DALYs (Disability-Adjusted Life Years)	27	Samoa	3	Both	27	Age-standardized	976	Diabetes mellitus type 2	102	High alcohol use	3	Rate	2003	47.111822637399996	94.85465249981	15.20267049361
2	DALYs (Disability-Adjusted Life Years)	27	Samoa	3	Both	27	Age-standardized	976	Diabetes mellitus type 2	102	High alcohol use	3	Rate	2004	47.77333664705	96.96235347106	15.60535605361
2	DALYs (Disability-Adjusted Life Years)	27	Samoa	3	Both	27	Age-standardized	976	Diabetes mellitus type 2	102	High alcohol use	3	Rate	2005	47.89044125616	97.63647807046999	15.68866404851
2	DALYs (Disability-Adjusted Life Years)	27	Samoa	3	Both	27	Age-standardized	976	Diabetes mellitus type 2	102	High alcohol use	3	Rate	2006	46.91022013091	95.35080516628	15.428165126709999
2	DALYs (Disability-Adjusted Life Years)	27	Samoa	3	Both	27	Age-standardized	976	Diabetes mellitus type 2	102	High alcohol use	3	Rate	2007	45.06354823404	91.43323852058	14.780413394810001
2	DALYs (Disability-Adjusted Life Years)	27	Samoa	3	Both	27	Age-standardized	976	Diabetes mellitus type 2	102	High alcohol use	3	Rate	2008	42.80886140026	86.74812878813	13.741898717619998
2	DALYs (Disability-Adjusted Life Years)	27	Samoa	3	Both	27	Age-standardized	976	Diabetes mellitus type 2	102	High alcohol use	3	Rate	2009	40.44031406835	82.14406571756	12.47977125219
2	DALYs (Disability-Adjusted Life Years)	27	Samoa	3	Both	27	Age-standardized	976	Diabetes mellitus type 2	102	High alcohol use	3	Rate	2010	38.281337641979995	78.13002720234	11.514656820419999
2	DALYs (Disability-Adjusted Life Years)	27	Samoa	3	Both	27	Age-standardized	976	Diabetes mellitus type 2	102	High alcohol use	3	Rate	2011	36.407867210119996	74.26911733729999	10.42078197459
2	DALYs (Disability-Adjusted Life Years)	27	Samoa	3	Both	27	Age-standardized	976	Diabetes mellitus type 2	102	High alcohol use	3	Rate	2012	34.89778883719	72.46583620829	9.62056115565
2	DALYs (Disability-Adjusted Life Years)	27	Samoa	3	Both	27	Age-standardized	976	Diabetes mellitus type 2	102	High alcohol use	3	Rate	2013	33.14582591775	70.58582556281	8.510703765739999
2	DALYs (Disability-Adjusted Life Years)	27	Samoa	3	Both	27	Age-standardized	976	Diabetes mellitus type 2	102	High alcohol use	3	Rate	2014	31.80288572007	68.31723632353	7.63465185907
2	DALYs (Disability-Adjusted Life Years)	27	Samoa	3	Both	27	Age-standardized	976	Diabetes mellitus type 2	102	High alcohol use	3	Rate	2015	31.0003027224	66.70776638926	7.53402606319
2	DALYs (Disability-Adjusted Life Years)	27	Samoa	3	Both	27	Age-standardized	976	Diabetes mellitus type 2	102	High alcohol use	3	Rate	2016	30.461544202240002	65.65502940242	7.297924814020001
2	DALYs (Disability-Adjusted Life Years)	27	Samoa	3	Both	27	Age-standardized	976	Diabetes mellitus type 2	102	High alcohol use	3	Rate	2017	29.86045705796	64.25217728716	7.245831985730001
2	DALYs (Disability-Adjusted Life Years)	27	Samoa	3	Both	27	Age-standardized	976	Diabetes mellitus type 2	102	High alcohol use	3	Rate	2018	29.32342647992	63.92247594347	7.050115050800001
2	DALYs (Disability-Adjusted Life Years)	27	Samoa	3	Both	27	Age-standardized	976	Diabetes mellitus type 2	102	High alcohol use	3	Rate	2019	28.792643650520002	63.36781955735	6.469872337139999
2	DALYs (Disability-Adjusted Life Years)	27	Samoa	3	Both	27	Age-standardized	976	Diabetes mellitus type 2	102	High alcohol use	3	Rate	2020	28.31006443848	62.87792842059	6.2306780026
2	DALYs (Disability-Adjusted Life Years)	27	Samoa	3	Both	27	Age-standardized	976	Diabetes mellitus type 2	102	High alcohol use	3	Rate	2021	27.732557933229998	62.61482396603	5.6388166350599995
2	DALYs (Disability-Adjusted Life Years)	26	Papua New Guinea	3	Both	27	Age-standardized	976	Diabetes mellitus type 2	102	High alcohol use	3	Rate	1990	18.6651354395	41.36375098631	4.24068353127
2	DALYs (Disability-Adjusted Life Years)	26	Papua New Guinea	3	Both	27	Age-standardized	976	Diabetes mellitus type 2	102	High alcohol use	3	Rate	1991	18.32506768461	40.0699326108	4.280665713
2	DALYs (Disability-Adjusted Life Years)	26	Papua New Guinea	3	Both	27	Age-standardized	976	Diabetes mellitus type 2	102	High alcohol use	3	Rate	1992	17.72563268859	38.9191171281	3.9977275088599997
2	DALYs (Disability-Adjusted Life Years)	26	Papua New Guinea	3	Both	27	Age-standardized	976	Diabetes mellitus type 2	102	High alcohol use	3	Rate	1993	17.11842475657	37.46912259571	3.8314942470299997
2	DALYs (Disability-Adjusted Life Years)	26	Papua New Guinea	3	Both	27	Age-standardized	976	Diabetes mellitus type 2	102	High alcohol use	3	Rate	1994	16.41312551382	35.820525449390004	3.62223012807
2	DALYs (Disability-Adjusted Life Years)	26	Papua New Guinea	3	Both	27	Age-standardized	976	Diabetes mellitus type 2	102	High alcohol use	3	Rate	1995	15.772206209450001	33.98894760262	3.25315751731
2	DALYs (Disability-Adjusted Life Years)	26	Papua New Guinea	3	Both	27	Age-standardized	976	Diabetes mellitus type 2	102	High alcohol use	3	Rate	1996	15.13462128591	33.127489546140005	2.93331691652
2	DALYs (Disability-Adjusted Life Years)	26	Papua New Guinea	3	Both	27	Age-standardized	976	Diabetes mellitus type 2	102	High alcohol use	3	Rate	1997	14.17084887002	31.48631316438	2.38955775124
2	DALYs (Disability-Adjusted Life Years)	26	Papua New Guinea	3	Both	27	Age-standardized	976	Diabetes mellitus type 2	102	High alcohol use	3	Rate	1998	13.310543937730001	30.243937101689998	2.0807172898200004
2	DALYs (Disability-Adjusted Life Years)	26	Papua New Guinea	3	Both	27	Age-standardized	976	Diabetes mellitus type 2	102	High alcohol use	3	Rate	1999	12.6027646812	28.89999674318	1.7692058318900001
2	DALYs (Disability-Adjusted Life Years)	26	Papua New Guinea	3	Both	27	Age-standardized	976	Diabetes mellitus type 2	102	High alcohol use	3	Rate	2000	12.238161430489999	27.97727505955	1.5535675966500002
2	DALYs (Disability-Adjusted Life Years)	26	Papua New Guinea	3	Both	27	Age-standardized	976	Diabetes mellitus type 2	102	High alcohol use	3	Rate	2001	12.00742887168	27.45609901313	1.46999652533
2	DALYs (Disability-Adjusted Life Years)	26	Papua New Guinea	3	Both	27	Age-standardized	976	Diabetes mellitus type 2	102	High alcohol use	3	Rate	2002	11.810932409780001	27.17808563617	1.3091138833
2	DALYs (Disability-Adjusted Life Years)	26	Papua New Guinea	3	Both	27	Age-standardized	976	Diabetes mellitus type 2	102	High alcohol use	3	Rate	2003	11.60686005142	27.441754544309997	1.40660795705
2	DALYs (Disability-Adjusted Life Years)	26	Papua New Guinea	3	Both	27	Age-standardized	976	Diabetes mellitus type 2	102	High alcohol use	3	Rate	2004	11.47694813793	27.31318937985	1.39995815648
2	DALYs (Disability-Adjusted Life Years)	26	Papua New Guinea	3	Both	27	Age-standardized	976	Diabetes mellitus type 2	102	High alcohol use	3	Rate	2005	11.53702069221	27.381097783359998	1.51629373833
2	DALYs (Disability-Adjusted Life Years)	26	Papua New Guinea	3	Both	27	Age-standardized	976	Diabetes mellitus type 2	102	High alcohol use	3	Rate	2006	11.87827630693	27.97019519751	1.6398798192000001
2	DALYs (Disability-Adjusted Life Years)	26	Papua New Guinea	3	Both	27	Age-standardized	976	Diabetes mellitus type 2	102	High alcohol use	3	Rate	2007	12.6378327765	29.31299388474	1.9341208017500002
2	DALYs (Disability-Adjusted Life Years)	26	Papua New Guinea	3	Both	27	Age-standardized	976	Diabetes mellitus type 2	102	High alcohol use	3	Rate	2008	13.55605894354	30.819787767340003	2.22488243429
2	DALYs (Disability-Adjusted Life Years)	26	Papua New Guinea	3	Both	27	Age-standardized	976	Diabetes mellitus type 2	102	High alcohol use	3	Rate	2009	14.334747676320001	32.17919952454	2.7323939732499998
2	DALYs (Disability-Adjusted Life Years)	26	Papua New Guinea	3	Both	27	Age-standardized	976	Diabetes mellitus type 2	102	High alcohol use	3	Rate	2010	15.201916027080001	34.017211819079996	3.1669625304399998
2	DALYs (Disability-Adjusted Life Years)	26	Papua New Guinea	3	Both	27	Age-standardized	976	Diabetes mellitus type 2	102	High alcohol use	3	Rate	2011	15.860364242320001	34.77840615033	3.10239948403
2	DALYs (Disability-Adjusted Life Years)	26	Papua New Guinea	3	Both	27	Age-standardized	976	Diabetes mellitus type 2	102	High alcohol use	3	Rate	2012	16.31101417906	35.41961994984	3.44924554656
2	DALYs (Disability-Adjusted Life Years)	26	Papua New Guinea	3	Both	27	Age-standardized	976	Diabetes mellitus type 2	102	High alcohol use	3	Rate	2013	16.57095115092	35.87091116544	3.6794946063
2	DALYs (Disability-Adjusted Life Years)	26	Papua New Guinea	3	Both	27	Age-standardized	976	Diabetes mellitus type 2	102	High alcohol use	3	Rate	2014	16.891004177230002	37.044107966169996	3.52199488672
2	DALYs (Disability-Adjusted Life Years)	26	Papua New Guinea	3	Both	27	Age-standardized	976	Diabetes mellitus type 2	102	High alcohol use	3	Rate	2015	17.22122906313	37.59812551456	3.5968309029200003
2	DALYs (Disability-Adjusted Life Years)	26	Papua New Guinea	3	Both	27	Age-standardized	976	Diabetes mellitus type 2	102	High alcohol use	3	Rate	2016	17.295186279910002	37.50450533325	3.7849408880300004
2	DALYs (Disability-Adjusted Life Years)	26	Papua New Guinea	3	Both	27	Age-standardized	976	Diabetes mellitus type 2	102	High alcohol use	3	Rate	2017	17.575093264470002	37.851015503510006	3.96506750276
2	DALYs (Disability-Adjusted Life Years)	26	Papua New Guinea	3	Both	27	Age-standardized	976	Diabetes mellitus type 2	102	High alcohol use	3	Rate	2018	17.79411744383	37.97015158201	3.9360346691599997
2	DALYs (Disability-Adjusted Life Years)	26	Papua New Guinea	3	Both	27	Age-standardized	976	Diabetes mellitus type 2	102	High alcohol use	3	Rate	2019	18.13001938088	38.660069172149996	3.7535022488200003
2	DALYs (Disability-Adjusted Life Years)	26	Papua New Guinea	3	Both	27	Age-standardized	976	Diabetes mellitus type 2	102	High alcohol use	3	Rate	2020	18.139860992659997	38.76112683178	3.57151794322
2	DALYs (Disability-Adjusted Life Years)	26	Papua New Guinea	3	Both	27	Age-standardized	976	Diabetes mellitus type 2	102	High alcohol use	3	Rate	2021	18.04025383256	38.29131426419	3.55888801639
2	DALYs (Disability-Adjusted Life Years)	28	Solomon Islands	3	Both	27	Age-standardized	976	Diabetes mellitus type 2	102	High alcohol use	3	Rate	1990	-3.03375389778	3.6729136991299995	-11.74096611005
2	DALYs (Disability-Adjusted Life Years)	28	Solomon Islands	3	Both	27	Age-standardized	976	Diabetes mellitus type 2	102	High alcohol use	3	Rate	1991	-3.0759362620700004	3.32734923106	-11.38785562013
2	DALYs (Disability-Adjusted Life Years)	28	Solomon Islands	3	Both	27	Age-standardized	976	Diabetes mellitus type 2	102	High alcohol use	3	Rate	1992	-3.02538067008	3.20797029006	-11.37675027749
2	DALYs (Disability-Adjusted Life Years)	28	Solomon Islands	3	Both	27	Age-standardized	976	Diabetes mellitus type 2	102	High alcohol use	3	Rate	1993	-2.99943190974	3.0281214261000002	-11.373862090920001
2	DALYs (Disability-Adjusted Life Years)	28	Solomon Islands	3	Both	27	Age-standardized	976	Diabetes mellitus type 2	102	High alcohol use	3	Rate	1994	-2.95608793892	2.97049570619	-11.52697852248
2	DALYs (Disability-Adjusted Life Years)	28	Solomon Islands	3	Both	27	Age-standardized	976	Diabetes mellitus type 2	102	High alcohol use	3	Rate	1995	-2.88938581361	2.9857129373899998	-11.33046230372
2	DALYs (Disability-Adjusted Life Years)	28	Solomon Islands	3	Both	27	Age-standardized	976	Diabetes mellitus type 2	102	High alcohol use	3	Rate	1996	-2.71612323153	3.2424912160400003	-10.708269171569999
2	DALYs (Disability-Adjusted Life Years)	28	Solomon Islands	3	Both	27	Age-standardized	976	Diabetes mellitus type 2	102	High alcohol use	3	Rate	1997	-2.3328667442	4.302814886839999	-10.60451648375
2	DALYs (Disability-Adjusted Life Years)	28	Solomon Islands	3	Both	27	Age-standardized	976	Diabetes mellitus type 2	102	High alcohol use	3	Rate	1998	-1.7503709101299998	5.69925522574	-10.46281581411
2	DALYs (Disability-Adjusted Life Years)	28	Solomon Islands	3	Both	27	Age-standardized	976	Diabetes mellitus type 2	102	High alcohol use	3	Rate	1999	-1.09341837223	7.4212156492	-10.66844860201
2	DALYs (Disability-Adjusted Life Years)	28	Solomon Islands	3	Both	27	Age-standardized	976	Diabetes mellitus type 2	102	High alcohol use	3	Rate	2000	-0.32630929481	8.98992351013	-10.14155430727
2	DALYs (Disability-Adjusted Life Years)	28	Solomon Islands	3	Both	27	Age-standardized	976	Diabetes mellitus type 2	102	High alcohol use	3	Rate	2001	0.6460811907999999	10.900332011109999	-9.55343755768
2	DALYs (Disability-Adjusted Life Years)	28	Solomon Islands	3	Both	27	Age-standardized	976	Diabetes mellitus type 2	102	High alcohol use	3	Rate	2002	1.90866604789	13.58642076825	-9.22989836268
2	DALYs (Disability-Adjusted Life Years)	28	Solomon Islands	3	Both	27	Age-standardized	976	Diabetes mellitus type 2	102	High alcohol use	3	Rate	2003	3.29222219861	16.36000680453	-8.71892319755
2	DALYs (Disability-Adjusted Life Years)	28	Solomon Islands	3	Both	27	Age-standardized	976	Diabetes mellitus type 2	102	High alcohol use	3	Rate	2004	4.48027851248	19.05110612067	-7.979912720130001
2	DALYs (Disability-Adjusted Life Years)	28	Solomon Islands	3	Both	27	Age-standardized	976	Diabetes mellitus type 2	102	High alcohol use	3	Rate	2005	5.31745282489	20.79544445554	-7.63619431533
2	DALYs (Disability-Adjusted Life Years)	28	Solomon Islands	3	Both	27	Age-standardized	976	Diabetes mellitus type 2	102	High alcohol use	3	Rate	2006	5.701519573420001	21.681498410150002	-7.073571122410001
2	DALYs (Disability-Adjusted Life Years)	28	Solomon Islands	3	Both	27	Age-standardized	976	Diabetes mellitus type 2	102	High alcohol use	3	Rate	2007	5.9764493528000004	22.18186434307	-6.93215564968
2	DALYs (Disability-Adjusted Life Years)	28	Solomon Islands	3	Both	27	Age-standardized	976	Diabetes mellitus type 2	102	High alcohol use	3	Rate	2008	6.14413466235	22.11820021929	-6.61811541823
2	DALYs (Disability-Adjusted Life Years)	28	Solomon Islands	3	Both	27	Age-standardized	976	Diabetes mellitus type 2	102	High alcohol use	3	Rate	2009	6.48169192474	23.14748069754	-6.625422740219999
2	DALYs (Disability-Adjusted Life Years)	28	Solomon Islands	3	Both	27	Age-standardized	976	Diabetes mellitus type 2	102	High alcohol use	3	Rate	2010	6.491234689330001	22.905208694269998	-6.47202358927
2	DALYs (Disability-Adjusted Life Years)	28	Solomon Islands	3	Both	27	Age-standardized	976	Diabetes mellitus type 2	102	High alcohol use	3	Rate	2011	6.64406868916	23.46460765221	-6.857408615570001
2	DALYs (Disability-Adjusted Life Years)	28	Solomon Islands	3	Both	27	Age-standardized	976	Diabetes mellitus type 2	102	High alcohol use	3	Rate	2012	6.495300449439999	22.95194816517	-6.78646123495
2	DALYs (Disability-Adjusted Life Years)	28	Solomon Islands	3	Both	27	Age-standardized	976	Diabetes mellitus type 2	102	High alcohol use	3	Rate	2013	6.26029423018	22.61751242509	-7.06528623757
2	DALYs (Disability-Adjusted Life Years)	28	Solomon Islands	3	Both	27	Age-standardized	976	Diabetes mellitus type 2	102	High alcohol use	3	Rate	2014	6.11011555692	22.79586858484	-7.2608472300499995
2	DALYs (Disability-Adjusted Life Years)	28	Solomon Islands	3	Both	27	Age-standardized	976	Diabetes mellitus type 2	102	High alcohol use	3	Rate	2015	5.9315113109099995	21.91716904853	-7.29398132357
2	DALYs (Disability-Adjusted Life Years)	28	Solomon Islands	3	Both	27	Age-standardized	976	Diabetes mellitus type 2	102	High alcohol use	3	Rate	2016	5.76721749661	21.23109253348	-7.273026868990001
2	DALYs (Disability-Adjusted Life Years)	28	Solomon Islands	3	Both	27	Age-standardized	976	Diabetes mellitus type 2	102	High alcohol use	3	Rate	2017	5.98760971807	21.98410715439	-7.179916831499999
2	DALYs (Disability-Adjusted Life Years)	28	Solomon Islands	3	Both	27	Age-standardized	976	Diabetes mellitus type 2	102	High alcohol use	3	Rate	2018	6.18825950868	22.62137565637	-7.43223906735
2	DALYs (Disability-Adjusted Life Years)	28	Solomon Islands	3	Both	27	Age-standardized	976	Diabetes mellitus type 2	102	High alcohol use	3	Rate	2019	6.2243063849	23.07193927348	-7.19570655511
2	DALYs (Disability-Adjusted Life Years)	28	Solomon Islands	3	Both	27	Age-standardized	976	Diabetes mellitus type 2	102	High alcohol use	3	Rate	2020	6.31144914634	23.45265872322	-6.97734036418
2	DALYs (Disability-Adjusted Life Years)	28	Solomon Islands	3	Both	27	Age-standardized	976	Diabetes mellitus type 2	102	High alcohol use	3	Rate	2021	6.11215944627	22.94707956389	-7.1465427427699995
2	DALYs (Disability-Adjusted Life Years)	29	Tonga	3	Both	27	Age-standardized	976	Diabetes mellitus type 2	102	High alcohol use	3	Rate	1990	8.4903081903	22.29965462601	-0.13622458649
2	DALYs (Disability-Adjusted Life Years)	29	Tonga	3	Both	27	Age-standardized	976	Diabetes mellitus type 2	102	High alcohol use	3	Rate	1991	9.30227205012	23.69900571118	0.56939701667
2	DALYs (Disability-Adjusted Life Years)	29	Tonga	3	Both	27	Age-standardized	976	Diabetes mellitus type 2	102	High alcohol use	3	Rate	1992	10.20900943431	25.14218821382	1.1388337875
2	DALYs (Disability-Adjusted Life Years)	29	Tonga	3	Both	27	Age-standardized	976	Diabetes mellitus type 2	102	High alcohol use	3	Rate	1993	11.30257510924	26.51801187654	1.56205995902
2	DALYs (Disability-Adjusted Life Years)	29	Tonga	3	Both	27	Age-standardized	976	Diabetes mellitus type 2	102	High alcohol use	3	Rate	1994	12.43728591229	28.41832617743	2.12939427822
2	DALYs (Disability-Adjusted Life Years)	29	Tonga	3	Both	27	Age-standardized	976	Diabetes mellitus type 2	102	High alcohol use	3	Rate	1995	13.48388837886	31.06053921621	2.47647023546
2	DALYs (Disability-Adjusted Life Years)	29	Tonga	3	Both	27	Age-standardized	976	Diabetes mellitus type 2	102	High alcohol use	3	Rate	1996	14.84672727298	32.881420597769996	3.44314178783
2	DALYs (Disability-Adjusted Life Years)	29	Tonga	3	Both	27	Age-standardized	976	Diabetes mellitus type 2	102	High alcohol use	3	Rate	1997	16.54805392328	35.86849640426	4.23662720829
2	DALYs (Disability-Adjusted Life Years)	29	Tonga	3	Both	27	Age-standardized	976	Diabetes mellitus type 2	102	High alcohol use	3	Rate	1998	18.90109206968	40.68869578937	5.1552614527300005
2	DALYs (Disability-Adjusted Life Years)	29	Tonga	3	Both	27	Age-standardized	976	Diabetes mellitus type 2	102	High alcohol use	3	Rate	1999	21.48060702524	45.38806313128	6.19928244435
2	DALYs (Disability-Adjusted Life Years)	29	Tonga	3	Both	27	Age-standardized	976	Diabetes mellitus type 2	102	High alcohol use	3	Rate	2000	22.81588705499	47.41216196192	6.644874548750001
2	DALYs (Disability-Adjusted Life Years)	29	Tonga	3	Both	27	Age-standardized	976	Diabetes mellitus type 2	102	High alcohol use	3	Rate	2001	23.43019698409	48.6658621719	6.560336791099999
2	DALYs (Disability-Adjusted Life Years)	29	Tonga	3	Both	27	Age-standardized	976	Diabetes mellitus type 2	102	High alcohol use	3	Rate	2002	24.729734105850003	50.12232363199	7.38901001408
2	DALYs (Disability-Adjusted Life Years)	29	Tonga	3	Both	27	Age-standardized	976	Diabetes mellitus type 2	102	High alcohol use	3	Rate	2003	26.00314988149	51.427346827440005	7.91342220787
2	DALYs (Disability-Adjusted Life Years)	29	Tonga	3	Both	27	Age-standardized	976	Diabetes mellitus type 2	102	High alcohol use	3	Rate	2004	26.51662294996	51.911384793930004	8.20708006263
2	DALYs (Disability-Adjusted Life Years)	29	Tonga	3	Both	27	Age-standardized	976	Diabetes mellitus type 2	102	High alcohol use	3	Rate	2005	25.52874761804	49.795438590310006	7.66480162042
2	DALYs (Disability-Adjusted Life Years)	29	Tonga	3	Both	27	Age-standardized	976	Diabetes mellitus type 2	102	High alcohol use	3	Rate	2006	25.06859621965	49.43928622346	7.671513063390001
2	DALYs (Disability-Adjusted Life Years)	29	Tonga	3	Both	27	Age-standardized	976	Diabetes mellitus type 2	102	High alcohol use	3	Rate	2007	23.9549747483	47.39772050452	7.190432124359999
2	DALYs (Disability-Adjusted Life Years)	29	Tonga	3	Both	27	Age-standardized	976	Diabetes mellitus type 2	102	High alcohol use	3	Rate	2008	22.44023944034	45.10732371645	6.22331672641
2	DALYs (Disability-Adjusted Life Years)	29	Tonga	3	Both	27	Age-standardized	976	Diabetes mellitus type 2	102	High alcohol use	3	Rate	2009	20.82727668975	42.159818785969996	5.6744688299599995
2	DALYs (Disability-Adjusted Life Years)	29	Tonga	3	Both	27	Age-standardized	976	Diabetes mellitus type 2	102	High alcohol use	3	Rate	2010	19.50956418858	40.560979038439996	4.88476236388
2	DALYs (Disability-Adjusted Life Years)	29	Tonga	3	Both	27	Age-standardized	976	Diabetes mellitus type 2	102	High alcohol use	3	Rate	2011	18.3841642367	38.46197348836	4.26732473651
2	DALYs (Disability-Adjusted Life Years)	29	Tonga	3	Both	27	Age-standardized	976	Diabetes mellitus type 2	102	High alcohol use	3	Rate	2012	17.21831258292	37.38156094148	3.71136087815
2	DALYs (Disability-Adjusted Life Years)	29	Tonga	3	Both	27	Age-standardized	976	Diabetes mellitus type 2	102	High alcohol use	3	Rate	2013	16.02754591147	35.95586832884	3.07615623581
2	DALYs (Disability-Adjusted Life Years)	29	Tonga	3	Both	27	Age-standardized	976	Diabetes mellitus type 2	102	High alcohol use	3	Rate	2014	15.0092551013	34.859787680610005	2.45884377214
2	DALYs (Disability-Adjusted Life Years)	29	Tonga	3	Both	27	Age-standardized	976	Diabetes mellitus type 2	102	High alcohol use	3	Rate	2015	14.219744122529999	34.86769473255	1.66719956565
2	DALYs (Disability-Adjusted Life Years)	29	Tonga	3	Both	27	Age-standardized	976	Diabetes mellitus type 2	102	High alcohol use	3	Rate	2016	13.57041380039	33.7283095956	1.4252916091199999
2	DALYs (Disability-Adjusted Life Years)	29	Tonga	3	Both	27	Age-standardized	976	Diabetes mellitus type 2	102	High alcohol use	3	Rate	2017	13.00347078814	33.432099901	0.8556529770900001
2	DALYs (Disability-Adjusted Life Years)	29	Tonga	3	Both	27	Age-standardized	976	Diabetes mellitus type 2	102	High alcohol use	3	Rate	2018	12.535756029860002	32.737039969499996	0.65262756552
2	DALYs (Disability-Adjusted Life Years)	29	Tonga	3	Both	27	Age-standardized	976	Diabetes mellitus type 2	102	High alcohol use	3	Rate	2019	12.11224992751	33.226640511490004	0.16085999227
2	DALYs (Disability-Adjusted Life Years)	29	Tonga	3	Both	27	Age-standardized	976	Diabetes mellitus type 2	102	High alcohol use	3	Rate	2020	11.73275238904	33.228589112339996	-0.07914548718
2	DALYs (Disability-Adjusted Life Years)	29	Tonga	3	Both	27	Age-standardized	976	Diabetes mellitus type 2	102	High alcohol use	3	Rate	2021	11.33898049334	33.08505207499	-0.18007837897999998
2	DALYs (Disability-Adjusted Life Years)	30	Vanuatu	3	Both	27	Age-standardized	976	Diabetes mellitus type 2	102	High alcohol use	3	Rate	1990	12.426915532569998	29.91116938835	0.71439785779
2	DALYs (Disability-Adjusted Life Years)	30	Vanuatu	3	Both	27	Age-standardized	976	Diabetes mellitus type 2	102	High alcohol use	3	Rate	1991	12.2534879643	29.765619824319998	0.60728011431
2	DALYs (Disability-Adjusted Life Years)	30	Vanuatu	3	Both	27	Age-standardized	976	Diabetes mellitus type 2	102	High alcohol use	3	Rate	1992	11.9913644998	29.52540094362	0.40167925046
2	DALYs (Disability-Adjusted Life Years)	30	Vanuatu	3	Both	27	Age-standardized	976	Diabetes mellitus type 2	102	High alcohol use	3	Rate	1993	11.61245730339	29.014455472039998	0.27585340547
2	DALYs (Disability-Adjusted Life Years)	30	Vanuatu	3	Both	27	Age-standardized	976	Diabetes mellitus type 2	102	High alcohol use	3	Rate	1994	11.29014400343	29.00144264156	-0.07006052695000001
2	DALYs (Disability-Adjusted Life Years)	30	Vanuatu	3	Both	27	Age-standardized	976	Diabetes mellitus type 2	102	High alcohol use	3	Rate	1995	10.64562395657	27.847841539700003	-0.38392192490000004
2	DALYs (Disability-Adjusted Life Years)	30	Vanuatu	3	Both	27	Age-standardized	976	Diabetes mellitus type 2	102	High alcohol use	3	Rate	1996	10.05076252394	26.271166762550003	-0.73486005972
2	DALYs (Disability-Adjusted Life Years)	30	Vanuatu	3	Both	27	Age-standardized	976	Diabetes mellitus type 2	102	High alcohol use	3	Rate	1997	9.26695009769	23.773063638180002	-1.14940017647
2	DALYs (Disability-Adjusted Life Years)	30	Vanuatu	3	Both	27	Age-standardized	976	Diabetes mellitus type 2	102	High alcohol use	3	Rate	1998	8.44875765828	22.05481772137	-1.5783525699
2	DALYs (Disability-Adjusted Life Years)	30	Vanuatu	3	Both	27	Age-standardized	976	Diabetes mellitus type 2	102	High alcohol use	3	Rate	1999	7.73074612306	21.08248070952	-2.13776318622
2	DALYs (Disability-Adjusted Life Years)	30	Vanuatu	3	Both	27	Age-standardized	976	Diabetes mellitus type 2	102	High alcohol use	3	Rate	2000	7.00344358117	20.062800587399998	-2.63204947254
2	DALYs (Disability-Adjusted Life Years)	30	Vanuatu	3	Both	27	Age-standardized	976	Diabetes mellitus type 2	102	High alcohol use	3	Rate	2001	6.54348140583	19.46115873298	-2.63202665109
2	DALYs (Disability-Adjusted Life Years)	30	Vanuatu	3	Both	27	Age-standardized	976	Diabetes mellitus type 2	102	High alcohol use	3	Rate	2002	5.85121011495	18.31481020278	-2.5988725870100002
2	DALYs (Disability-Adjusted Life Years)	30	Vanuatu	3	Both	27	Age-standardized	976	Diabetes mellitus type 2	102	High alcohol use	3	Rate	2003	5.26054449799	17.46712710472	-2.6771300413
2	DALYs (Disability-Adjusted Life Years)	30	Vanuatu	3	Both	27	Age-standardized	976	Diabetes mellitus type 2	102	High alcohol use	3	Rate	2004	4.93410033861	16.75398350842	-2.7989487893600002
2	DALYs (Disability-Adjusted Life Years)	30	Vanuatu	3	Both	27	Age-standardized	976	Diabetes mellitus type 2	102	High alcohol use	3	Rate	2005	4.92623868828	16.939998593069998	-2.89813566535
2	DALYs (Disability-Adjusted Life Years)	30	Vanuatu	3	Both	27	Age-standardized	976	Diabetes mellitus type 2	102	High alcohol use	3	Rate	2006	5.29240843081	17.5990414538	-2.82029230109
2	DALYs (Disability-Adjusted Life Years)	30	Vanuatu	3	Both	27	Age-standardized	976	Diabetes mellitus type 2	102	High alcohol use	3	Rate	2007	6.26754563015	19.30358790133	-2.42013107471
2	DALYs (Disability-Adjusted Life Years)	30	Vanuatu	3	Both	27	Age-standardized	976	Diabetes mellitus type 2	102	High alcohol use	3	Rate	2008	7.601266000259999	21.59002657384	-1.67367590966
2	DALYs (Disability-Adjusted Life Years)	30	Vanuatu	3	Both	27	Age-standardized	976	Diabetes mellitus type 2	102	High alcohol use	3	Rate	2009	9.05236108979	24.67174007917	-1.14985853096
2	DALYs (Disability-Adjusted Life Years)	30	Vanuatu	3	Both	27	Age-standardized	976	Diabetes mellitus type 2	102	High alcohol use	3	Rate	2010	10.53699033103	27.63293410287	-0.43470199237
2	DALYs (Disability-Adjusted Life Years)	30	Vanuatu	3	Both	27	Age-standardized	976	Diabetes mellitus type 2	102	High alcohol use	3	Rate	2011	12.326080089100001	30.807116133610002	0.7224993461
2	DALYs (Disability-Adjusted Life Years)	30	Vanuatu	3	Both	27	Age-standardized	976	Diabetes mellitus type 2	102	High alcohol use	3	Rate	2012	14.3875626607	34.378314241940004	1.5554943269
2	DALYs (Disability-Adjusted Life Years)	30	Vanuatu	3	Both	27	Age-standardized	976	Diabetes mellitus type 2	102	High alcohol use	3	Rate	2013	16.63592934068	38.160244902769996	2.20984389435
2	DALYs (Disability-Adjusted Life Years)	30	Vanuatu	3	Both	27	Age-standardized	976	Diabetes mellitus type 2	102	High alcohol use	3	Rate	2014	18.82642018309	42.3355270603	2.92651231997
2	DALYs (Disability-Adjusted Life Years)	30	Vanuatu	3	Both	27	Age-standardized	976	Diabetes mellitus type 2	102	High alcohol use	3	Rate	2015	20.79241527462	46.01359116022	3.57407055402
2	DALYs (Disability-Adjusted Life Years)	30	Vanuatu	3	Both	27	Age-standardized	976	Diabetes mellitus type 2	102	High alcohol use	3	Rate	2016	22.495842719840002	49.37831603569	4.25087145996
2	DALYs (Disability-Adjusted Life Years)	30	Vanuatu	3	Both	27	Age-standardized	976	Diabetes mellitus type 2	102	High alcohol use	3	Rate	2017	24.08011698367	52.34809144073999	4.84002010801
2	DALYs (Disability-Adjusted Life Years)	30	Vanuatu	3	Both	27	Age-standardized	976	Diabetes mellitus type 2	102	High alcohol use	3	Rate	2018	25.56380802357	54.309697123570004	5.4009384977199995
2	DALYs (Disability-Adjusted Life Years)	30	Vanuatu	3	Both	27	Age-standardized	976	Diabetes mellitus type 2	102	High alcohol use	3	Rate	2019	26.92005022185	57.02501278125	5.86113689263
2	DALYs (Disability-Adjusted Life Years)	30	Vanuatu	3	Both	27	Age-standardized	976	Diabetes mellitus type 2	102	High alcohol use	3	Rate	2020	28.21263574709	59.05448380917	6.109035158449999
2	DALYs (Disability-Adjusted Life Years)	30	Vanuatu	3	Both	27	Age-standardized	976	Diabetes mellitus type 2	102	High alcohol use	3	Rate	2021	29.297573426910002	61.24824906364	6.73733724746
2	DALYs (Disability-Adjusted Life Years)	33	Armenia	3	Both	27	Age-standardized	976	Diabetes mellitus type 2	102	High alcohol use	3	Rate	1990	3.1897867524400003	10.77357608671	-3.03792292096
2	DALYs (Disability-Adjusted Life Years)	33	Armenia	3	Both	27	Age-standardized	976	Diabetes mellitus type 2	102	High alcohol use	3	Rate	1991	3.7006475221299997	11.67982104318	-2.8919994548599997
2	DALYs (Disability-Adjusted Life Years)	33	Armenia	3	Both	27	Age-standardized	976	Diabetes mellitus type 2	102	High alcohol use	3	Rate	1992	4.33329105589	12.917484574069999	-3.0346533829299998
2	DALYs (Disability-Adjusted Life Years)	33	Armenia	3	Both	27	Age-standardized	976	Diabetes mellitus type 2	102	High alcohol use	3	Rate	1993	5.0373911505299995	14.04093521512	-3.1852580430599997
2	DALYs (Disability-Adjusted Life Years)	33	Armenia	3	Both	27	Age-standardized	976	Diabetes mellitus type 2	102	High alcohol use	3	Rate	1994	5.45561435765	15.02627114971	-3.28224583822
2	DALYs (Disability-Adjusted Life Years)	33	Armenia	3	Both	27	Age-standardized	976	Diabetes mellitus type 2	102	High alcohol use	3	Rate	1995	6.10667060556	16.24860186619	-3.5091102838199997
2	DALYs (Disability-Adjusted Life Years)	33	Armenia	3	Both	27	Age-standardized	976	Diabetes mellitus type 2	102	High alcohol use	3	Rate	1996	6.85559729349	17.55158459414	-3.26558204982
2	DALYs (Disability-Adjusted Life Years)	33	Armenia	3	Both	27	Age-standardized	976	Diabetes mellitus type 2	102	High alcohol use	3	Rate	1997	7.09105199427	17.64151873541	-3.1987053595
2	DALYs (Disability-Adjusted Life Years)	33	Armenia	3	Both	27	Age-standardized	976	Diabetes mellitus type 2	102	High alcohol use	3	Rate	1998	7.44129588509	18.35183961338	-2.89003619359
2	DALYs (Disability-Adjusted Life Years)	33	Armenia	3	Both	27	Age-standardized	976	Diabetes mellitus type 2	102	High alcohol use	3	Rate	1999	8.11570754793	19.59184082772	-2.4554007642699998
2	DALYs (Disability-Adjusted Life Years)	33	Armenia	3	Both	27	Age-standardized	976	Diabetes mellitus type 2	102	High alcohol use	3	Rate	2000	8.442910556260001	20.42469750981	-2.20677579004
2	DALYs (Disability-Adjusted Life Years)	33	Armenia	3	Both	27	Age-standardized	976	Diabetes mellitus type 2	102	High alcohol use	3	Rate	2001	9.29455961563	21.51853981939	-1.79069726389
2	DALYs (Disability-Adjusted Life Years)	33	Armenia	3	Both	27	Age-standardized	976	Diabetes mellitus type 2	102	High alcohol use	3	Rate	2002	10.5302520686	23.77060523772	-0.7869833115099999
2	DALYs (Disability-Adjusted Life Years)	33	Armenia	3	Both	27	Age-standardized	976	Diabetes mellitus type 2	102	High alcohol use	3	Rate	2003	12.32613457537	27.2270559387	0.024133230859999997
2	DALYs (Disability-Adjusted Life Years)	33	Armenia	3	Both	27	Age-standardized	976	Diabetes mellitus type 2	102	High alcohol use	3	Rate	2004	13.13069047558	29.060514156300002	0.79313916081
2	DALYs (Disability-Adjusted Life Years)	33	Armenia	3	Both	27	Age-standardized	976	Diabetes mellitus type 2	102	High alcohol use	3	Rate	2005	13.049855531399999	29.31669187859	0.97878089701
2	DALYs (Disability-Adjusted Life Years)	33	Armenia	3	Both	27	Age-standardized	976	Diabetes mellitus type 2	102	High alcohol use	3	Rate	2006	13.31981196381	29.43690087001	1.28334154409
2	DALYs (Disability-Adjusted Life Years)	33	Armenia	3	Both	27	Age-standardized	976	Diabetes mellitus type 2	102	High alcohol use	3	Rate	2007	13.09705054249	28.50588171987	1.30887830433
2	DALYs (Disability-Adjusted Life Years)	33	Armenia	3	Both	27	Age-standardized	976	Diabetes mellitus type 2	102	High alcohol use	3	Rate	2008	14.00733001765	30.182881212740003	1.5863222016300003
2	DALYs (Disability-Adjusted Life Years)	33	Armenia	3	Both	27	Age-standardized	976	Diabetes mellitus type 2	102	High alcohol use	3	Rate	2009	15.46852905488	32.97846523092	2.00877433777
2	DALYs (Disability-Adjusted Life Years)	33	Armenia	3	Both	27	Age-standardized	976	Diabetes mellitus type 2	102	High alcohol use	3	Rate	2010	15.576612223640002	33.22031107721	2.03646283888
2	DALYs (Disability-Adjusted Life Years)	33	Armenia	3	Both	27	Age-standardized	976	Diabetes mellitus type 2	102	High alcohol use	3	Rate	2011	15.43379731722	33.1842829209	2.03572103131
2	DALYs (Disability-Adjusted Life Years)	33	Armenia	3	Both	27	Age-standardized	976	Diabetes mellitus type 2	102	High alcohol use	3	Rate	2012	14.650948568039999	31.4163930876	1.4838082666999999
2	DALYs (Disability-Adjusted Life Years)	33	Armenia	3	Both	27	Age-standardized	976	Diabetes mellitus type 2	102	High alcohol use	3	Rate	2013	14.92743083435	31.38893290294	1.51988478703
2	DALYs (Disability-Adjusted Life Years)	33	Armenia	3	Both	27	Age-standardized	976	Diabetes mellitus type 2	102	High alcohol use	3	Rate	2014	14.79989025615	31.56517028142	1.28069749925
2	DALYs (Disability-Adjusted Life Years)	33	Armenia	3	Both	27	Age-standardized	976	Diabetes mellitus type 2	102	High alcohol use	3	Rate	2015	14.56238890716	31.24611791648	0.9872994316599999
2	DALYs (Disability-Adjusted Life Years)	33	Armenia	3	Both	27	Age-standardized	976	Diabetes mellitus type 2	102	High alcohol use	3	Rate	2016	13.04950889716	28.29381541662	0.73421670754
2	DALYs (Disability-Adjusted Life Years)	33	Armenia	3	Both	27	Age-standardized	976	Diabetes mellitus type 2	102	High alcohol use	3	Rate	2017	11.537489118769999	25.2407164074	0.58462278943
2	DALYs (Disability-Adjusted Life Years)	33	Armenia	3	Both	27	Age-standardized	976	Diabetes mellitus type 2	102	High alcohol use	3	Rate	2018	10.45039062691	23.17909265568	0.59915598252
2	DALYs (Disability-Adjusted Life Years)	33	Armenia	3	Both	27	Age-standardized	976	Diabetes mellitus type 2	102	High alcohol use	3	Rate	2019	10.52254373129	23.39539772123	0.7227225178200001
2	DALYs (Disability-Adjusted Life Years)	33	Armenia	3	Both	27	Age-standardized	976	Diabetes mellitus type 2	102	High alcohol use	3	Rate	2020	10.85587940615	24.61876782977	0.97875922087
2	DALYs (Disability-Adjusted Life Years)	33	Armenia	3	Both	27	Age-standardized	976	Diabetes mellitus type 2	102	High alcohol use	3	Rate	2021	10.99984084692	24.02965635916	1.02709616313
2	DALYs (Disability-Adjusted Life Years)	34	Azerbaijan	3	Both	27	Age-standardized	976	Diabetes mellitus type 2	102	High alcohol use	3	Rate	1990	8.45296416676	16.653148120530002	2.4475171965199998
2	DALYs (Disability-Adjusted Life Years)	34	Azerbaijan	3	Both	27	Age-standardized	976	Diabetes mellitus type 2	102	High alcohol use	3	Rate	1991	9.04806975816	18.077107359550002	2.71024895766
2	DALYs (Disability-Adjusted Life Years)	34	Azerbaijan	3	Both	27	Age-standardized	976	Diabetes mellitus type 2	102	High alcohol use	3	Rate	1992	9.745115939769999	19.872230995309998	2.79653906393
2	DALYs (Disability-Adjusted Life Years)	34	Azerbaijan	3	Both	27	Age-standardized	976	Diabetes mellitus type 2	102	High alcohol use	3	Rate	1993	10.34005025952	21.02351185014	2.89519454836
2	DALYs (Disability-Adjusted Life Years)	34	Azerbaijan	3	Both	27	Age-standardized	976	Diabetes mellitus type 2	102	High alcohol use	3	Rate	1994	10.90141436465	21.80830813798	3.08787006275
2	DALYs (Disability-Adjusted Life Years)	34	Azerbaijan	3	Both	27	Age-standardized	976	Diabetes mellitus type 2	102	High alcohol use	3	Rate	1995	11.23622833654	22.39214794384	3.1364184884000004
2	DALYs (Disability-Adjusted Life Years)	34	Azerbaijan	3	Both	27	Age-standardized	976	Diabetes mellitus type 2	102	High alcohol use	3	Rate	1996	11.254754127530001	22.56422501941	3.0485359505400003
2	DALYs (Disability-Adjusted Life Years)	34	Azerbaijan	3	Both	27	Age-standardized	976	Diabetes mellitus type 2	102	High alcohol use	3	Rate	1997	10.93280461227	22.382445054919998	2.90924552798
2	DALYs (Disability-Adjusted Life Years)	34	Azerbaijan	3	Both	27	Age-standardized	976	Diabetes mellitus type 2	102	High alcohol use	3	Rate	1998	10.69023309407	21.645700514450002	2.79228565875
2	DALYs (Disability-Adjusted Life Years)	34	Azerbaijan	3	Both	27	Age-standardized	976	Diabetes mellitus type 2	102	High alcohol use	3	Rate	1999	10.5509929006	21.34549091764	2.6568919698999998
2	DALYs (Disability-Adjusted Life Years)	34	Azerbaijan	3	Both	27	Age-standardized	976	Diabetes mellitus type 2	102	High alcohol use	3	Rate	2000	10.66880104489	21.73115471748	2.62509458243
2	DALYs (Disability-Adjusted Life Years)	34	Azerbaijan	3	Both	27	Age-standardized	976	Diabetes mellitus type 2	102	High alcohol use	3	Rate	2001	10.940372738539999	21.72496373981	2.7203677010800003
2	DALYs (Disability-Adjusted Life Years)	34	Azerbaijan	3	Both	27	Age-standardized	976	Diabetes mellitus type 2	102	High alcohol use	3	Rate	2002	11.389266584689999	23.238064387759998	2.97417762687
2	DALYs (Disability-Adjusted Life Years)	34	Azerbaijan	3	Both	27	Age-standardized	976	Diabetes mellitus type 2	102	High alcohol use	3	Rate	2003	11.95140997725	24.4057114784	3.1786603214599998
2	DALYs (Disability-Adjusted Life Years)	34	Azerbaijan	3	Both	27	Age-standardized	976	Diabetes mellitus type 2	102	High alcohol use	3	Rate	2004	12.476115950719999	25.12726749051	3.3724027221000004
2	DALYs (Disability-Adjusted Life Years)	34	Azerbaijan	3	Both	27	Age-standardized	976	Diabetes mellitus type 2	102	High alcohol use	3	Rate	2005	13.02494887201	25.95741766865	3.64199607223
2	DALYs (Disability-Adjusted Life Years)	34	Azerbaijan	3	Both	27	Age-standardized	976	Diabetes mellitus type 2	102	High alcohol use	3	Rate	2006	13.33331409479	26.41685019238	3.7787993875500003
2	DALYs (Disability-Adjusted Life Years)	34	Azerbaijan	3	Both	27	Age-standardized	976	Diabetes mellitus type 2	102	High alcohol use	3	Rate	2007	13.61969711725	26.645625747720004	4.12006936454
2	DALYs (Disability-Adjusted Life Years)	34	Azerbaijan	3	Both	27	Age-standardized	976	Diabetes mellitus type 2	102	High alcohol use	3	Rate	2008	14.52348057704	28.0634555661	4.67441099808
2	DALYs (Disability-Adjusted Life Years)	34	Azerbaijan	3	Both	27	Age-standardized	976	Diabetes mellitus type 2	102	High alcohol use	3	Rate	2009	15.21295096121	29.44267009471	4.84236504926
2	DALYs (Disability-Adjusted Life Years)	34	Azerbaijan	3	Both	27	Age-standardized	976	Diabetes mellitus type 2	102	High alcohol use	3	Rate	2010	15.86980696518	31.30576076166	5.10034840127
2	DALYs (Disability-Adjusted Life Years)	34	Azerbaijan	3	Both	27	Age-standardized	976	Diabetes mellitus type 2	102	High alcohol use	3	Rate	2011	16.453666152929998	31.88962587899	5.04012668165
2	DALYs (Disability-Adjusted Life Years)	34	Azerbaijan	3	Both	27	Age-standardized	976	Diabetes mellitus type 2	102	High alcohol use	3	Rate	2012	17.03757943775	32.76077370146	5.08673332316
2	DALYs (Disability-Adjusted Life Years)	34	Azerbaijan	3	Both	27	Age-standardized	976	Diabetes mellitus type 2	102	High alcohol use	3	Rate	2013	17.43569479836	33.19276328449	5.11816426373
2	DALYs (Disability-Adjusted Life Years)	34	Azerbaijan	3	Both	27	Age-standardized	976	Diabetes mellitus type 2	102	High alcohol use	3	Rate	2014	17.76247820908	33.87353258175	5.17670579013
2	DALYs (Disability-Adjusted Life Years)	34	Azerbaijan	3	Both	27	Age-standardized	976	Diabetes mellitus type 2	102	High alcohol use	3	Rate	2015	18.069495503819997	34.75464244589	5.35433154342
2	DALYs (Disability-Adjusted Life Years)	34	Azerbaijan	3	Both	27	Age-standardized	976	Diabetes mellitus type 2	102	High alcohol use	3	Rate	2016	18.32577188226	34.95322915158	5.63395806883
2	DALYs (Disability-Adjusted Life Years)	34	Azerbaijan	3	Both	27	Age-standardized	976	Diabetes mellitus type 2	102	High alcohol use	3	Rate	2017	18.6984811306	35.21819895333	5.74459919702
2	DALYs (Disability-Adjusted Life Years)	34	Azerbaijan	3	Both	27	Age-standardized	976	Diabetes mellitus type 2	102	High alcohol use	3	Rate	2018	18.24618500679	33.49503841002	5.552355281810001
2	DALYs (Disability-Adjusted Life Years)	34	Azerbaijan	3	Both	27	Age-standardized	976	Diabetes mellitus type 2	102	High alcohol use	3	Rate	2019	18.10452950214	33.99412775651	5.44501399801
2	DALYs (Disability-Adjusted Life Years)	34	Azerbaijan	3	Both	27	Age-standardized	976	Diabetes mellitus type 2	102	High alcohol use	3	Rate	2020	17.76399813636	33.772175774130005	5.32941486127
2	DALYs (Disability-Adjusted Life Years)	34	Azerbaijan	3	Both	27	Age-standardized	976	Diabetes mellitus type 2	102	High alcohol use	3	Rate	2021	17.62371410871	34.4596841289	5.260879135230001
2	DALYs (Disability-Adjusted Life Years)	35	Georgia	3	Both	27	Age-standardized	976	Diabetes mellitus type 2	102	High alcohol use	3	Rate	1990	4.24479078061	12.62227212969	-1.8552726385399998
2	DALYs (Disability-Adjusted Life Years)	35	Georgia	3	Both	27	Age-standardized	976	Diabetes mellitus type 2	102	High alcohol use	3	Rate	1991	3.8761111058499997	11.82073233471	-1.86835102565
2	DALYs (Disability-Adjusted Life Years)	35	Georgia	3	Both	27	Age-standardized	976	Diabetes mellitus type 2	102	High alcohol use	3	Rate	1992	3.7063225507000004	11.25726456264	-1.9371754728600001
2	DALYs (Disability-Adjusted Life Years)	35	Georgia	3	Both	27	Age-standardized	976	Diabetes mellitus type 2	102	High alcohol use	3	Rate	1993	4.08184648668	12.31508806653	-2.08693338247
2	DALYs (Disability-Adjusted Life Years)	35	Georgia	3	Both	27	Age-standardized	976	Diabetes mellitus type 2	102	High alcohol use	3	Rate	1994	4.54990956901	13.653275315640002	-2.20397428335
2	DALYs (Disability-Adjusted Life Years)	35	Georgia	3	Both	27	Age-standardized	976	Diabetes mellitus type 2	102	High alcohol use	3	Rate	1995	4.75559113822	14.28166268137	-2.3861952144500003
2	DALYs (Disability-Adjusted Life Years)	35	Georgia	3	Both	27	Age-standardized	976	Diabetes mellitus type 2	102	High alcohol use	3	Rate	1996	4.7379126271	14.71723305834	-2.43025586209
2	DALYs (Disability-Adjusted Life Years)	35	Georgia	3	Both	27	Age-standardized	976	Diabetes mellitus type 2	102	High alcohol use	3	Rate	1997	4.71360354604	14.618469790810002	-2.5089192918900003
2	DALYs (Disability-Adjusted Life Years)	35	Georgia	3	Both	27	Age-standardized	976	Diabetes mellitus type 2	102	High alcohol use	3	Rate	1998	5.21153586535	16.05510055432	-2.84753767953
2	DALYs (Disability-Adjusted Life Years)	35	Georgia	3	Both	27	Age-standardized	976	Diabetes mellitus type 2	102	High alcohol use	3	Rate	1999	5.51277637039	16.84414653592	-3.30533149743
2	DALYs (Disability-Adjusted Life Years)	35	Georgia	3	Both	27	Age-standardized	976	Diabetes mellitus type 2	102	High alcohol use	3	Rate	2000	5.90271958649	17.56263904874	-3.7071229785599997
2	DALYs (Disability-Adjusted Life Years)	35	Georgia	3	Both	27	Age-standardized	976	Diabetes mellitus type 2	102	High alcohol use	3	Rate	2001	6.07950779642	17.67198881154	-3.41646842176
2	DALYs (Disability-Adjusted Life Years)	35	Georgia	3	Both	27	Age-standardized	976	Diabetes mellitus type 2	102	High alcohol use	3	Rate	2002	6.80288287485	18.70350838422	-2.75690903161
2	DALYs (Disability-Adjusted Life Years)	35	Georgia	3	Both	27	Age-standardized	976	Diabetes mellitus type 2	102	High alcohol use	3	Rate	2003	7.86646545349	20.451035398560002	-2.07154286259
2	DALYs (Disability-Adjusted Life Years)	35	Georgia	3	Both	27	Age-standardized	976	Diabetes mellitus type 2	102	High alcohol use	3	Rate	2004	9.39094096833	22.56506145534	-1.14580468335
2	DALYs (Disability-Adjusted Life Years)	35	Georgia	3	Both	27	Age-standardized	976	Diabetes mellitus type 2	102	High alcohol use	3	Rate	2005	9.653481700390001	22.4118849888	-0.82199182842
2	DALYs (Disability-Adjusted Life Years)	35	Georgia	3	Both	27	Age-standardized	976	Diabetes mellitus type 2	102	High alcohol use	3	Rate	2006	10.36224999124	23.67576383294	-0.26146399455999997
2	DALYs (Disability-Adjusted Life Years)	35	Georgia	3	Both	27	Age-standardized	976	Diabetes mellitus type 2	102	High alcohol use	3	Rate	2007	11.59144683388	25.761513563779996	-0.05356241255
2	DALYs (Disability-Adjusted Life Years)	35	Georgia	3	Both	27	Age-standardized	976	Diabetes mellitus type 2	102	High alcohol use	3	Rate	2008	14.052800693870001	30.84595677329	0.36934040266
2	DALYs (Disability-Adjusted Life Years)	35	Georgia	3	Both	27	Age-standardized	976	Diabetes mellitus type 2	102	High alcohol use	3	Rate	2009	14.700883337110001	32.03885547608	0.8758982126499999
2	DALYs (Disability-Adjusted Life Years)	35	Georgia	3	Both	27	Age-standardized	976	Diabetes mellitus type 2	102	High alcohol use	3	Rate	2010	17.14995378867	37.70582865043	1.58426393705
2	DALYs (Disability-Adjusted Life Years)	35	Georgia	3	Both	27	Age-standardized	976	Diabetes mellitus type 2	102	High alcohol use	3	Rate	2011	22.10134120971	46.19224660364	3.4492449862399996
2	DALYs (Disability-Adjusted Life Years)	35	Georgia	3	Both	27	Age-standardized	976	Diabetes mellitus type 2	102	High alcohol use	3	Rate	2012	24.87199771201	51.03855391755	4.25008025748
2	DALYs (Disability-Adjusted Life Years)	35	Georgia	3	Both	27	Age-standardized	976	Diabetes mellitus type 2	102	High alcohol use	3	Rate	2013	25.032290757970003	50.6591509195	4.11046428196
2	DALYs (Disability-Adjusted Life Years)	35	Georgia	3	Both	27	Age-standardized	976	Diabetes mellitus type 2	102	High alcohol use	3	Rate	2014	24.37896002298	48.75444327074	3.31509835841
2	DALYs (Disability-Adjusted Life Years)	35	Georgia	3	Both	27	Age-standardized	976	Diabetes mellitus type 2	102	High alcohol use	3	Rate	2015	23.92307005381	48.15147689382	3.07422402485
2	DALYs (Disability-Adjusted Life Years)	35	Georgia	3	Both	27	Age-standardized	976	Diabetes mellitus type 2	102	High alcohol use	3	Rate	2016	22.72434211298	45.48788382563	3.299321624
2	DALYs (Disability-Adjusted Life Years)	35	Georgia	3	Both	27	Age-standardized	976	Diabetes mellitus type 2	102	High alcohol use	3	Rate	2017	22.8222652605	46.18847840542	3.32758281901
2	DALYs (Disability-Adjusted Life Years)	35	Georgia	3	Both	27	Age-standardized	976	Diabetes mellitus type 2	102	High alcohol use	3	Rate	2018	21.40495657056	44.53211242756	3.05039459378
2	DALYs (Disability-Adjusted Life Years)	35	Georgia	3	Both	27	Age-standardized	976	Diabetes mellitus type 2	102	High alcohol use	3	Rate	2019	22.33885338955	46.44486684469	3.11671151463
2	DALYs (Disability-Adjusted Life Years)	35	Georgia	3	Both	27	Age-standardized	976	Diabetes mellitus type 2	102	High alcohol use	3	Rate	2020	22.82187908561	46.85695347384	3.9109671181
2	DALYs (Disability-Adjusted Life Years)	35	Georgia	3	Both	27	Age-standardized	976	Diabetes mellitus type 2	102	High alcohol use	3	Rate	2021	22.6994053289	47.063067945040004	3.97588775682
2	DALYs (Disability-Adjusted Life Years)	37	Kyrgyzstan	3	Both	27	Age-standardized	976	Diabetes mellitus type 2	102	High alcohol use	3	Rate	1990	3.60907988926	8.24272282352	0.43052482517
2	DALYs (Disability-Adjusted Life Years)	37	Kyrgyzstan	3	Both	27	Age-standardized	976	Diabetes mellitus type 2	102	High alcohol use	3	Rate	1991	4.18526823493	9.34717028226	0.6472513599999999
2	DALYs (Disability-Adjusted Life Years)	37	Kyrgyzstan	3	Both	27	Age-standardized	976	Diabetes mellitus type 2	102	High alcohol use	3	Rate	1992	4.73897759271	10.276760006650001	0.8218704617999999
2	DALYs (Disability-Adjusted Life Years)	37	Kyrgyzstan	3	Both	27	Age-standardized	976	Diabetes mellitus type 2	102	High alcohol use	3	Rate	1993	5.50080793053	11.516455106259999	1.04627887087
2	DALYs (Disability-Adjusted Life Years)	37	Kyrgyzstan	3	Both	27	Age-standardized	976	Diabetes mellitus type 2	102	High alcohol use	3	Rate	1994	6.22946684095	12.82568102497	1.25939004652
2	DALYs (Disability-Adjusted Life Years)	37	Kyrgyzstan	3	Both	27	Age-standardized	976	Diabetes mellitus type 2	102	High alcohol use	3	Rate	1995	6.79632632471	13.7622373966	1.47039818605
2	DALYs (Disability-Adjusted Life Years)	37	Kyrgyzstan	3	Both	27	Age-standardized	976	Diabetes mellitus type 2	102	High alcohol use	3	Rate	1996	7.07084186769	14.30944171498	1.7555878667299998
2	DALYs (Disability-Adjusted Life Years)	37	Kyrgyzstan	3	Both	27	Age-standardized	976	Diabetes mellitus type 2	102	High alcohol use	3	Rate	1997	7.0112055053299995	14.755293517719998	1.7707864903600001
2	DALYs (Disability-Adjusted Life Years)	37	Kyrgyzstan	3	Both	27	Age-standardized	976	Diabetes mellitus type 2	102	High alcohol use	3	Rate	1998	7.13770330226	14.574288737980002	1.8172099693500001
2	DALYs (Disability-Adjusted Life Years)	37	Kyrgyzstan	3	Both	27	Age-standardized	976	Diabetes mellitus type 2	102	High alcohol use	3	Rate	1999	7.3735739378	14.93984140878	1.88457386151
2	DALYs (Disability-Adjusted Life Years)	37	Kyrgyzstan	3	Both	27	Age-standardized	976	Diabetes mellitus type 2	102	High alcohol use	3	Rate	2000	7.64541218242	15.34895666633	2.00471623819
2	DALYs (Disability-Adjusted Life Years)	37	Kyrgyzstan	3	Both	27	Age-standardized	976	Diabetes mellitus type 2	102	High alcohol use	3	Rate	2001	7.75455761589	15.5275163076	2.1321381337700003
2	DALYs (Disability-Adjusted Life Years)	37	Kyrgyzstan	3	Both	27	Age-standardized	976	Diabetes mellitus type 2	102	High alcohol use	3	Rate	2002	8.08793717679	16.15058209485	2.26420730423
2	DALYs (Disability-Adjusted Life Years)	37	Kyrgyzstan	3	Both	27	Age-standardized	976	Diabetes mellitus type 2	102	High alcohol use	3	Rate	2003	8.68790592285	17.56648753431	2.45704747255
2	DALYs (Disability-Adjusted Life Years)	37	Kyrgyzstan	3	Both	27	Age-standardized	976	Diabetes mellitus type 2	102	High alcohol use	3	Rate	2004	9.10639978088	18.65873656108	2.62221436587
2	DALYs (Disability-Adjusted Life Years)	37	Kyrgyzstan	3	Both	27	Age-standardized	976	Diabetes mellitus type 2	102	High alcohol use	3	Rate	2005	9.53727934762	19.386034717610002	2.75429673486
2	DALYs (Disability-Adjusted Life Years)	37	Kyrgyzstan	3	Both	27	Age-standardized	976	Diabetes mellitus type 2	102	High alcohol use	3	Rate	2006	9.71085188098	19.69736133731	2.7588902431
2	DALYs (Disability-Adjusted Life Years)	37	Kyrgyzstan	3	Both	27	Age-standardized	976	Diabetes mellitus type 2	102	High alcohol use	3	Rate	2007	9.829842319059999	19.706676273819998	2.64413422968
2	DALYs (Disability-Adjusted Life Years)	37	Kyrgyzstan	3	Both	27	Age-standardized	976	Diabetes mellitus type 2	102	High alcohol use	3	Rate	2008	9.744997453349999	19.97858521559	2.50339634938
2	DALYs (Disability-Adjusted Life Years)	37	Kyrgyzstan	3	Both	27	Age-standardized	976	Diabetes mellitus type 2	102	High alcohol use	3	Rate	2009	9.88875388897	20.4299012005	2.5553330701499997
2	DALYs (Disability-Adjusted Life Years)	37	Kyrgyzstan	3	Both	27	Age-standardized	976	Diabetes mellitus type 2	102	High alcohol use	3	Rate	2010	9.85550803553	20.45207451884	2.47705709674
2	DALYs (Disability-Adjusted Life Years)	37	Kyrgyzstan	3	Both	27	Age-standardized	976	Diabetes mellitus type 2	102	High alcohol use	3	Rate	2011	9.76435884213	20.192861944929998	2.5564417490399998
2	DALYs (Disability-Adjusted Life Years)	37	Kyrgyzstan	3	Both	27	Age-standardized	976	Diabetes mellitus type 2	102	High alcohol use	3	Rate	2012	9.66457961088	20.54801589653	2.32382810451
2	DALYs (Disability-Adjusted Life Years)	37	Kyrgyzstan	3	Both	27	Age-standardized	976	Diabetes mellitus type 2	102	High alcohol use	3	Rate	2013	9.76990051592	20.5822887635	2.28481836456
2	DALYs (Disability-Adjusted Life Years)	37	Kyrgyzstan	3	Both	27	Age-standardized	976	Diabetes mellitus type 2	102	High alcohol use	3	Rate	2014	9.99845831006	21.16749947062	2.22754016249
2	DALYs (Disability-Adjusted Life Years)	37	Kyrgyzstan	3	Both	27	Age-standardized	976	Diabetes mellitus type 2	102	High alcohol use	3	Rate	2015	9.699193671409999	20.541245358890002	2.07927250836
2	DALYs (Disability-Adjusted Life Years)	37	Kyrgyzstan	3	Both	27	Age-standardized	976	Diabetes mellitus type 2	102	High alcohol use	3	Rate	2016	9.440117056	20.05969090351	2.0026267257
2	DALYs (Disability-Adjusted Life Years)	37	Kyrgyzstan	3	Both	27	Age-standardized	976	Diabetes mellitus type 2	102	High alcohol use	3	Rate	2017	9.51206240371	20.138333582	1.9500469382299999
2	DALYs (Disability-Adjusted Life Years)	37	Kyrgyzstan	3	Both	27	Age-standardized	976	Diabetes mellitus type 2	102	High alcohol use	3	Rate	2018	8.97401123074	19.350489853979997	1.57508018089
2	DALYs (Disability-Adjusted Life Years)	37	Kyrgyzstan	3	Both	27	Age-standardized	976	Diabetes mellitus type 2	102	High alcohol use	3	Rate	2019	8.8350870583	19.10891539235	1.5554210195700002
2	DALYs (Disability-Adjusted Life Years)	37	Kyrgyzstan	3	Both	27	Age-standardized	976	Diabetes mellitus type 2	102	High alcohol use	3	Rate	2020	8.78403741464	19.55917720633	1.6215930991799998
2	DALYs (Disability-Adjusted Life Years)	37	Kyrgyzstan	3	Both	27	Age-standardized	976	Diabetes mellitus type 2	102	High alcohol use	3	Rate	2021	8.7435100808	19.93426515593	1.4476233232
2	DALYs (Disability-Adjusted Life Years)	36	Kazakhstan	3	Both	27	Age-standardized	976	Diabetes mellitus type 2	102	High alcohol use	3	Rate	1990	8.676245830260001	19.95157975304	0.8617663654200001
2	DALYs (Disability-Adjusted Life Years)	36	Kazakhstan	3	Both	27	Age-standardized	976	Diabetes mellitus type 2	102	High alcohol use	3	Rate	1991	9.597609108530001	21.78216964673	1.1355340012
2	DALYs (Disability-Adjusted Life Years)	36	Kazakhstan	3	Both	27	Age-standardized	976	Diabetes mellitus type 2	102	High alcohol use	3	Rate	1992	10.62112972899	23.69783592633	1.2924628031199998
2	DALYs (Disability-Adjusted Life Years)	36	Kazakhstan	3	Both	27	Age-standardized	976	Diabetes mellitus type 2	102	High alcohol use	3	Rate	1993	12.02881613836	26.459981078250003	1.5441249045999998
2	DALYs (Disability-Adjusted Life Years)	36	Kazakhstan	3	Both	27	Age-standardized	976	Diabetes mellitus type 2	102	High alcohol use	3	Rate	1994	13.006835787640002	28.3285306583	1.7241032858099998
2	DALYs (Disability-Adjusted Life Years)	36	Kazakhstan	3	Both	27	Age-standardized	976	Diabetes mellitus type 2	102	High alcohol use	3	Rate	1995	13.94162007917	29.954162111619997	2.07354427828
2	DALYs (Disability-Adjusted Life Years)	36	Kazakhstan	3	Both	27	Age-standardized	976	Diabetes mellitus type 2	102	High alcohol use	3	Rate	1996	13.843948535060001	29.5336229485	1.9118358285300001
2	DALYs (Disability-Adjusted Life Years)	36	Kazakhstan	3	Both	27	Age-standardized	976	Diabetes mellitus type 2	102	High alcohol use	3	Rate	1997	13.50883138437	28.79432138191	1.84278147838
2	DALYs (Disability-Adjusted Life Years)	36	Kazakhstan	3	Both	27	Age-standardized	976	Diabetes mellitus type 2	102	High alcohol use	3	Rate	1998	12.89589397846	27.916175375899996	1.7275906121700002
2	DALYs (Disability-Adjusted Life Years)	36	Kazakhstan	3	Both	27	Age-standardized	976	Diabetes mellitus type 2	102	High alcohol use	3	Rate	1999	12.6605326521	27.93331058004	1.55234720597
2	DALYs (Disability-Adjusted Life Years)	36	Kazakhstan	3	Both	27	Age-standardized	976	Diabetes mellitus type 2	102	High alcohol use	3	Rate	2000	12.73143654459	28.59951186831	1.63170308914
2	DALYs (Disability-Adjusted Life Years)	36	Kazakhstan	3	Both	27	Age-standardized	976	Diabetes mellitus type 2	102	High alcohol use	3	Rate	2001	12.8078342867	28.52476999453	1.68290148918
2	DALYs (Disability-Adjusted Life Years)	36	Kazakhstan	3	Both	27	Age-standardized	976	Diabetes mellitus type 2	102	High alcohol use	3	Rate	2002	12.90559797681	28.64396085927	1.71586895261
2	DALYs (Disability-Adjusted Life Years)	36	Kazakhstan	3	Both	27	Age-standardized	976	Diabetes mellitus type 2	102	High alcohol use	3	Rate	2003	12.868699381829998	28.70301136715	1.7467888681400001
2	DALYs (Disability-Adjusted Life Years)	36	Kazakhstan	3	Both	27	Age-standardized	976	Diabetes mellitus type 2	102	High alcohol use	3	Rate	2004	12.29612962648	27.50755295657	1.42895325703
2	DALYs (Disability-Adjusted Life Years)	36	Kazakhstan	3	Both	27	Age-standardized	976	Diabetes mellitus type 2	102	High alcohol use	3	Rate	2005	11.940342648369999	26.95543401282	1.3249841038799999
2	DALYs (Disability-Adjusted Life Years)	36	Kazakhstan	3	Both	27	Age-standardized	976	Diabetes mellitus type 2	102	High alcohol use	3	Rate	2006	11.86199375353	26.947630401250002	1.36463439938
2	DALYs (Disability-Adjusted Life Years)	36	Kazakhstan	3	Both	27	Age-standardized	976	Diabetes mellitus type 2	102	High alcohol use	3	Rate	2007	11.79607476009	26.783299899160003	1.23030051633
2	DALYs (Disability-Adjusted Life Years)	36	Kazakhstan	3	Both	27	Age-standardized	976	Diabetes mellitus type 2	102	High alcohol use	3	Rate	2008	11.26652285614	25.731370644420004	0.41898151068
2	DALYs (Disability-Adjusted Life Years)	36	Kazakhstan	3	Both	27	Age-standardized	976	Diabetes mellitus type 2	102	High alcohol use	3	Rate	2009	11.191579867689999	25.735782988350003	0.31508380968
2	DALYs (Disability-Adjusted Life Years)	36	Kazakhstan	3	Both	27	Age-standardized	976	Diabetes mellitus type 2	102	High alcohol use	3	Rate	2010	11.491728970939999	26.538496325689998	0.33892981438
2	DALYs (Disability-Adjusted Life Years)	36	Kazakhstan	3	Both	27	Age-standardized	976	Diabetes mellitus type 2	102	High alcohol use	3	Rate	2011	11.540252098869999	26.775115797180003	0.30592051164
2	DALYs (Disability-Adjusted Life Years)	36	Kazakhstan	3	Both	27	Age-standardized	976	Diabetes mellitus type 2	102	High alcohol use	3	Rate	2012	11.88106087182	27.39571031108	0.34915822458
2	DALYs (Disability-Adjusted Life Years)	36	Kazakhstan	3	Both	27	Age-standardized	976	Diabetes mellitus type 2	102	High alcohol use	3	Rate	2013	11.94799486686	27.5878062563	0.38929452899000005
2	DALYs (Disability-Adjusted Life Years)	36	Kazakhstan	3	Both	27	Age-standardized	976	Diabetes mellitus type 2	102	High alcohol use	3	Rate	2014	12.11487317234	27.9775523222	0.43367562663
2	DALYs (Disability-Adjusted Life Years)	36	Kazakhstan	3	Both	27	Age-standardized	976	Diabetes mellitus type 2	102	High alcohol use	3	Rate	2015	12.396849325829999	28.24224449219	0.52444922752
2	DALYs (Disability-Adjusted Life Years)	36	Kazakhstan	3	Both	27	Age-standardized	976	Diabetes mellitus type 2	102	High alcohol use	3	Rate	2016	12.892837853120001	28.99713182963	0.70026088373
2	DALYs (Disability-Adjusted Life Years)	36	Kazakhstan	3	Both	27	Age-standardized	976	Diabetes mellitus type 2	102	High alcohol use	3	Rate	2017	13.49601790514	29.908055846049997	0.96979657948
2	DALYs (Disability-Adjusted Life Years)	36	Kazakhstan	3	Both	27	Age-standardized	976	Diabetes mellitus type 2	102	High alcohol use	3	Rate	2018	14.261116368049999	31.24150507271	1.5606496203600002
2	DALYs (Disability-Adjusted Life Years)	36	Kazakhstan	3	Both	27	Age-standardized	976	Diabetes mellitus type 2	102	High alcohol use	3	Rate	2019	14.88131587584	32.6208569676	1.68987990861
2	DALYs (Disability-Adjusted Life Years)	36	Kazakhstan	3	Both	27	Age-standardized	976	Diabetes mellitus type 2	102	High alcohol use	3	Rate	2020	15.38741426353	33.735381627399995	1.70078028951
2	DALYs (Disability-Adjusted Life Years)	36	Kazakhstan	3	Both	27	Age-standardized	976	Diabetes mellitus type 2	102	High alcohol use	3	Rate	2021	15.72150811903	34.6403805171	1.73979325743
2	DALYs (Disability-Adjusted Life Years)	38	Mongolia	3	Both	27	Age-standardized	976	Diabetes mellitus type 2	102	High alcohol use	3	Rate	1990	0.87853674193	4.336866652119999	-2.3303461309099998
2	DALYs (Disability-Adjusted Life Years)	38	Mongolia	3	Both	27	Age-standardized	976	Diabetes mellitus type 2	102	High alcohol use	3	Rate	1991	0.8201256617099999	4.23740074667	-2.3523807738499998
2	DALYs (Disability-Adjusted Life Years)	38	Mongolia	3	Both	27	Age-standardized	976	Diabetes mellitus type 2	102	High alcohol use	3	Rate	1992	0.7890363701399999	4.2653404709	-2.45650898172
2	DALYs (Disability-Adjusted Life Years)	38	Mongolia	3	Both	27	Age-standardized	976	Diabetes mellitus type 2	102	High alcohol use	3	Rate	1993	0.76018385838	4.41286568765	-2.6266991986500003
2	DALYs (Disability-Adjusted Life Years)	38	Mongolia	3	Both	27	Age-standardized	976	Diabetes mellitus type 2	102	High alcohol use	3	Rate	1994	0.73288428895	4.46002062691	-2.61680208154
2	DALYs (Disability-Adjusted Life Years)	38	Mongolia	3	Both	27	Age-standardized	976	Diabetes mellitus type 2	102	High alcohol use	3	Rate	1995	0.79443051776	4.7135909936400004	-2.82578714311
2	DALYs (Disability-Adjusted Life Years)	38	Mongolia	3	Both	27	Age-standardized	976	Diabetes mellitus type 2	102	High alcohol use	3	Rate	1996	0.86338952432	4.98328255564	-2.95650370835
2	DALYs (Disability-Adjusted Life Years)	38	Mongolia	3	Both	27	Age-standardized	976	Diabetes mellitus type 2	102	High alcohol use	3	Rate	1997	0.9544310205600001	5.21493351622	-2.9578588472900003
2	DALYs (Disability-Adjusted Life Years)	38	Mongolia	3	Both	27	Age-standardized	976	Diabetes mellitus type 2	102	High alcohol use	3	Rate	1998	1.1359676182	5.42349296553	-2.9909328778
2	DALYs (Disability-Adjusted Life Years)	38	Mongolia	3	Both	27	Age-standardized	976	Diabetes mellitus type 2	102	High alcohol use	3	Rate	1999	1.3674685415699999	5.98371058697	-2.96796834827
2	DALYs (Disability-Adjusted Life Years)	38	Mongolia	3	Both	27	Age-standardized	976	Diabetes mellitus type 2	102	High alcohol use	3	Rate	2000	1.6448978409600001	6.72195113972	-2.86415699355
2	DALYs (Disability-Adjusted Life Years)	38	Mongolia	3	Both	27	Age-standardized	976	Diabetes mellitus type 2	102	High alcohol use	3	Rate	2001	2.07169170213	7.50417576838	-2.5988096985299998
2	DALYs (Disability-Adjusted Life Years)	38	Mongolia	3	Both	27	Age-standardized	976	Diabetes mellitus type 2	102	High alcohol use	3	Rate	2002	2.64457126174	8.53110904173	-2.19357557507
2	DALYs (Disability-Adjusted Life Years)	38	Mongolia	3	Both	27	Age-standardized	976	Diabetes mellitus type 2	102	High alcohol use	3	Rate	2003	3.32363487748	9.97974542712	-1.7204955581499999
2	DALYs (Disability-Adjusted Life Years)	38	Mongolia	3	Both	27	Age-standardized	976	Diabetes mellitus type 2	102	High alcohol use	3	Rate	2004	4.0505361617	11.23169563619	-1.40497656368
2	DALYs (Disability-Adjusted Life Years)	38	Mongolia	3	Both	27	Age-standardized	976	Diabetes mellitus type 2	102	High alcohol use	3	Rate	2005	4.8047528902400005	12.43226830196	-1.0270926954
2	DALYs (Disability-Adjusted Life Years)	38	Mongolia	3	Both	27	Age-standardized	976	Diabetes mellitus type 2	102	High alcohol use	3	Rate	2006	5.64922150912	13.954505118	-0.8666335196899999
2	DALYs (Disability-Adjusted Life Years)	38	Mongolia	3	Both	27	Age-standardized	976	Diabetes mellitus type 2	102	High alcohol use	3	Rate	2007	6.60859715653	15.850069326209999	-0.38228065099
2	DALYs (Disability-Adjusted Life Years)	38	Mongolia	3	Both	27	Age-standardized	976	Diabetes mellitus type 2	102	High alcohol use	3	Rate	2008	7.60630319077	18.043013643189997	-0.09436019574
2	DALYs (Disability-Adjusted Life Years)	38	Mongolia	3	Both	27	Age-standardized	976	Diabetes mellitus type 2	102	High alcohol use	3	Rate	2009	8.86438526354	20.52538783088	0.64509202189
2	DALYs (Disability-Adjusted Life Years)	38	Mongolia	3	Both	27	Age-standardized	976	Diabetes mellitus type 2	102	High alcohol use	3	Rate	2010	9.76624636103	22.2646686488	1.0339687661899999
2	DALYs (Disability-Adjusted Life Years)	38	Mongolia	3	Both	27	Age-standardized	976	Diabetes mellitus type 2	102	High alcohol use	3	Rate	2011	10.72921182963	23.798375688030003	1.4629039018999999
2	DALYs (Disability-Adjusted Life Years)	38	Mongolia	3	Both	27	Age-standardized	976	Diabetes mellitus type 2	102	High alcohol use	3	Rate	2012	11.700498088369999	25.695617887650002	1.67267948189
2	DALYs (Disability-Adjusted Life Years)	38	Mongolia	3	Both	27	Age-standardized	976	Diabetes mellitus type 2	102	High alcohol use	3	Rate	2013	12.805908146859998	27.32970130895	2.06837382928
2	DALYs (Disability-Adjusted Life Years)	38	Mongolia	3	Both	27	Age-standardized	976	Diabetes mellitus type 2	102	High alcohol use	3	Rate	2014	13.711099719020002	29.130045596080002	2.5526401558200003
2	DALYs (Disability-Adjusted Life Years)	38	Mongolia	3	Both	27	Age-standardized	976	Diabetes mellitus type 2	102	High alcohol use	3	Rate	2015	14.48837916781	30.58385888392	2.85129365494
2	DALYs (Disability-Adjusted Life Years)	38	Mongolia	3	Both	27	Age-standardized	976	Diabetes mellitus type 2	102	High alcohol use	3	Rate	2016	15.125452528719999	31.81263345222	2.98385799629
2	DALYs (Disability-Adjusted Life Years)	38	Mongolia	3	Both	27	Age-standardized	976	Diabetes mellitus type 2	102	High alcohol use	3	Rate	2017	15.74869790079	33.58578577767	3.2895730879999996
2	DALYs (Disability-Adjusted Life Years)	38	Mongolia	3	Both	27	Age-standardized	976	Diabetes mellitus type 2	102	High alcohol use	3	Rate	2018	16.34798181908	34.36895702062	3.42586078849
2	DALYs (Disability-Adjusted Life Years)	38	Mongolia	3	Both	27	Age-standardized	976	Diabetes mellitus type 2	102	High alcohol use	3	Rate	2019	17.05765611789	35.23903170731	3.5081048497
2	DALYs (Disability-Adjusted Life Years)	38	Mongolia	3	Both	27	Age-standardized	976	Diabetes mellitus type 2	102	High alcohol use	3	Rate	2020	16.811830391610002	35.50638012185	3.42585605802
2	DALYs (Disability-Adjusted Life Years)	38	Mongolia	3	Both	27	Age-standardized	976	Diabetes mellitus type 2	102	High alcohol use	3	Rate	2021	16.86862391614	36.08407675997	3.3700412614900004
2	DALYs (Disability-Adjusted Life Years)	39	Tajikistan	3	Both	27	Age-standardized	976	Diabetes mellitus type 2	102	High alcohol use	3	Rate	1990	4.47208760918	9.2060448735	1.4423819606
2	DALYs (Disability-Adjusted Life Years)	39	Tajikistan	3	Both	27	Age-standardized	976	Diabetes mellitus type 2	102	High alcohol use	3	Rate	1991	4.807119885840001	9.7198142835	1.6372732827499998
2	DALYs (Disability-Adjusted Life Years)	39	Tajikistan	3	Both	27	Age-standardized	976	Diabetes mellitus type 2	102	High alcohol use	3	Rate	1992	5.16744450871	10.51614296002	1.72646665991
2	DALYs (Disability-Adjusted Life Years)	39	Tajikistan	3	Both	27	Age-standardized	976	Diabetes mellitus type 2	102	High alcohol use	3	Rate	1993	5.17168114116	10.53970116659	1.6766499686699998
2	DALYs (Disability-Adjusted Life Years)	39	Tajikistan	3	Both	27	Age-standardized	976	Diabetes mellitus type 2	102	High alcohol use	3	Rate	1994	5.63472684058	11.8037944017	1.79315153898
2	DALYs (Disability-Adjusted Life Years)	39	Tajikistan	3	Both	27	Age-standardized	976	Diabetes mellitus type 2	102	High alcohol use	3	Rate	1995	5.831169904549999	11.98356184438	1.85790510007
2	DALYs (Disability-Adjusted Life Years)	39	Tajikistan	3	Both	27	Age-standardized	976	Diabetes mellitus type 2	102	High alcohol use	3	Rate	1996	5.70428971143	11.82149130987	1.79995458246
2	DALYs (Disability-Adjusted Life Years)	39	Tajikistan	3	Both	27	Age-standardized	976	Diabetes mellitus type 2	102	High alcohol use	3	Rate	1997	5.3290059169	11.464845685370001	1.7098117011999998
2	DALYs (Disability-Adjusted Life Years)	39	Tajikistan	3	Both	27	Age-standardized	976	Diabetes mellitus type 2	102	High alcohol use	3	Rate	1998	4.99390174732	10.84154100169	1.49234596199
2	DALYs (Disability-Adjusted Life Years)	39	Tajikistan	3	Both	27	Age-standardized	976	Diabetes mellitus type 2	102	High alcohol use	3	Rate	1999	4.76914825417	10.46218966533	1.34430254781
2	DALYs (Disability-Adjusted Life Years)	39	Tajikistan	3	Both	27	Age-standardized	976	Diabetes mellitus type 2	102	High alcohol use	3	Rate	2000	4.61193580699	10.17654082235	1.24046071393
2	DALYs (Disability-Adjusted Life Years)	39	Tajikistan	3	Both	27	Age-standardized	976	Diabetes mellitus type 2	102	High alcohol use	3	Rate	2001	4.4927607533	9.721402928489999	1.27916005982
2	DALYs (Disability-Adjusted Life Years)	39	Tajikistan	3	Both	27	Age-standardized	976	Diabetes mellitus type 2	102	High alcohol use	3	Rate	2002	4.42597435139	9.69084110489	1.255114361
2	DALYs (Disability-Adjusted Life Years)	39	Tajikistan	3	Both	27	Age-standardized	976	Diabetes mellitus type 2	102	High alcohol use	3	Rate	2003	4.3151770889700005	9.47455055319	1.12999724287
2	DALYs (Disability-Adjusted Life Years)	39	Tajikistan	3	Both	27	Age-standardized	976	Diabetes mellitus type 2	102	High alcohol use	3	Rate	2004	4.31027930654	9.42526947111	1.09486914054
2	DALYs (Disability-Adjusted Life Years)	39	Tajikistan	3	Both	27	Age-standardized	976	Diabetes mellitus type 2	102	High alcohol use	3	Rate	2005	4.37926786181	9.35547305972	1.11062725423
2	DALYs (Disability-Adjusted Life Years)	39	Tajikistan	3	Both	27	Age-standardized	976	Diabetes mellitus type 2	102	High alcohol use	3	Rate	2006	4.37333541864	9.32981598684	1.09533404106
2	DALYs (Disability-Adjusted Life Years)	39	Tajikistan	3	Both	27	Age-standardized	976	Diabetes mellitus type 2	102	High alcohol use	3	Rate	2007	4.38372593451	9.464911152400001	1.07647668054
2	DALYs (Disability-Adjusted Life Years)	39	Tajikistan	3	Both	27	Age-standardized	976	Diabetes mellitus type 2	102	High alcohol use	3	Rate	2008	4.36603490508	9.52589409417	1.04159887451
2	DALYs (Disability-Adjusted Life Years)	39	Tajikistan	3	Both	27	Age-standardized	976	Diabetes mellitus type 2	102	High alcohol use	3	Rate	2009	4.35400611473	9.7279723384	1.05289707226
2	DALYs (Disability-Adjusted Life Years)	39	Tajikistan	3	Both	27	Age-standardized	976	Diabetes mellitus type 2	102	High alcohol use	3	Rate	2010	4.30438447438	9.5192278914	0.99835402712
2	DALYs (Disability-Adjusted Life Years)	39	Tajikistan	3	Both	27	Age-standardized	976	Diabetes mellitus type 2	102	High alcohol use	3	Rate	2011	4.36848216506	9.73053404725	1.0127457768900001
2	DALYs (Disability-Adjusted Life Years)	39	Tajikistan	3	Both	27	Age-standardized	976	Diabetes mellitus type 2	102	High alcohol use	3	Rate	2012	4.46176291908	9.654091026569999	1.03794964185
2	DALYs (Disability-Adjusted Life Years)	39	Tajikistan	3	Both	27	Age-standardized	976	Diabetes mellitus type 2	102	High alcohol use	3	Rate	2013	4.54156070561	9.6658318335	1.05357698233
2	DALYs (Disability-Adjusted Life Years)	39	Tajikistan	3	Both	27	Age-standardized	976	Diabetes mellitus type 2	102	High alcohol use	3	Rate	2014	4.76413464359	10.205361494189999	1.11434983513
2	DALYs (Disability-Adjusted Life Years)	39	Tajikistan	3	Both	27	Age-standardized	976	Diabetes mellitus type 2	102	High alcohol use	3	Rate	2015	4.919787369960001	10.59265764492	1.1354924316700001
2	DALYs (Disability-Adjusted Life Years)	39	Tajikistan	3	Both	27	Age-standardized	976	Diabetes mellitus type 2	102	High alcohol use	3	Rate	2016	5.05682679564	10.941225226370001	1.22974603198
2	DALYs (Disability-Adjusted Life Years)	39	Tajikistan	3	Both	27	Age-standardized	976	Diabetes mellitus type 2	102	High alcohol use	3	Rate	2017	5.10131660576	10.94772689631	1.24719779479
2	DALYs (Disability-Adjusted Life Years)	39	Tajikistan	3	Both	27	Age-standardized	976	Diabetes mellitus type 2	102	High alcohol use	3	Rate	2018	5.19716173665	11.15851567404	1.3013451521200001
2	DALYs (Disability-Adjusted Life Years)	39	Tajikistan	3	Both	27	Age-standardized	976	Diabetes mellitus type 2	102	High alcohol use	3	Rate	2019	5.24971145981	11.26467285934	1.32046136557
2	DALYs (Disability-Adjusted Life Years)	39	Tajikistan	3	Both	27	Age-standardized	976	Diabetes mellitus type 2	102	High alcohol use	3	Rate	2020	5.35910407077	11.85392568398	1.40287714933
2	DALYs (Disability-Adjusted Life Years)	39	Tajikistan	3	Both	27	Age-standardized	976	Diabetes mellitus type 2	102	High alcohol use	3	Rate	2021	5.43755814576	12.024528446849999	1.43712310418
2	DALYs (Disability-Adjusted Life Years)	40	Turkmenistan	3	Both	27	Age-standardized	976	Diabetes mellitus type 2	102	High alcohol use	3	Rate	1990	1.8364396081699998	7.50418755031	-2.2631753355899997
2	DALYs (Disability-Adjusted Life Years)	40	Turkmenistan	3	Both	27	Age-standardized	976	Diabetes mellitus type 2	102	High alcohol use	3	Rate	1991	2.48766479677	8.84130530613	-1.9633623071
2	DALYs (Disability-Adjusted Life Years)	40	Turkmenistan	3	Both	27	Age-standardized	976	Diabetes mellitus type 2	102	High alcohol use	3	Rate	1992	2.89911146127	9.289465698339999	-1.69416847379
2	DALYs (Disability-Adjusted Life Years)	40	Turkmenistan	3	Both	27	Age-standardized	976	Diabetes mellitus type 2	102	High alcohol use	3	Rate	1993	4.00433557489	12.00093248812	-1.7922310644100001
2	DALYs (Disability-Adjusted Life Years)	40	Turkmenistan	3	Both	27	Age-standardized	976	Diabetes mellitus type 2	102	High alcohol use	3	Rate	1994	5.10026353711	14.186328457399998	-1.30952750544
2	DALYs (Disability-Adjusted Life Years)	40	Turkmenistan	3	Both	27	Age-standardized	976	Diabetes mellitus type 2	102	High alcohol use	3	Rate	1995	5.28201059654	14.05702088799	-1.18709766832
2	DALYs (Disability-Adjusted Life Years)	40	Turkmenistan	3	Both	27	Age-standardized	976	Diabetes mellitus type 2	102	High alcohol use	3	Rate	1996	5.91986786561	15.120296742789998	-0.74679573907
2	DALYs (Disability-Adjusted Life Years)	40	Turkmenistan	3	Both	27	Age-standardized	976	Diabetes mellitus type 2	102	High alcohol use	3	Rate	1997	6.24948992406	15.413357909420002	-0.58517866956
2	DALYs (Disability-Adjusted Life Years)	40	Turkmenistan	3	Both	27	Age-standardized	976	Diabetes mellitus type 2	102	High alcohol use	3	Rate	1998	6.4002650577	15.38935585684	-0.40721356725
2	DALYs (Disability-Adjusted Life Years)	40	Turkmenistan	3	Both	27	Age-standardized	976	Diabetes mellitus type 2	102	High alcohol use	3	Rate	1999	6.1908975787900005	14.583217963230002	-0.24121202437
2	DALYs (Disability-Adjusted Life Years)	40	Turkmenistan	3	Both	27	Age-standardized	976	Diabetes mellitus type 2	102	High alcohol use	3	Rate	2000	6.768211443079999	15.596260866409999	0.11746595472
2	DALYs (Disability-Adjusted Life Years)	40	Turkmenistan	3	Both	27	Age-standardized	976	Diabetes mellitus type 2	102	High alcohol use	3	Rate	2001	7.0549648841199994	15.89545711162	0.43535855996
2	DALYs (Disability-Adjusted Life Years)	40	Turkmenistan	3	Both	27	Age-standardized	976	Diabetes mellitus type 2	102	High alcohol use	3	Rate	2002	8.27476137624	17.663388653720002	1.03927964186
2	DALYs (Disability-Adjusted Life Years)	40	Turkmenistan	3	Both	27	Age-standardized	976	Diabetes mellitus type 2	102	High alcohol use	3	Rate	2003	9.363188320539999	19.8921245532	1.44399982004
2	DALYs (Disability-Adjusted Life Years)	40	Turkmenistan	3	Both	27	Age-standardized	976	Diabetes mellitus type 2	102	High alcohol use	3	Rate	2004	10.654229532230001	22.11571791004	1.97415894037
2	DALYs (Disability-Adjusted Life Years)	40	Turkmenistan	3	Both	27	Age-standardized	976	Diabetes mellitus type 2	102	High alcohol use	3	Rate	2005	11.29479761925	23.11900960936	2.25803956592
2	DALYs (Disability-Adjusted Life Years)	40	Turkmenistan	3	Both	27	Age-standardized	976	Diabetes mellitus type 2	102	High alcohol use	3	Rate	2006	11.43068814776	23.51988019747	2.35585179557
2	DALYs (Disability-Adjusted Life Years)	40	Turkmenistan	3	Both	27	Age-standardized	976	Diabetes mellitus type 2	102	High alcohol use	3	Rate	2007	12.09907052235	24.82847277505	2.47669137728
2	DALYs (Disability-Adjusted Life Years)	40	Turkmenistan	3	Both	27	Age-standardized	976	Diabetes mellitus type 2	102	High alcohol use	3	Rate	2008	12.74176529744	25.99224203388	2.5181391523
2	DALYs (Disability-Adjusted Life Years)	40	Turkmenistan	3	Both	27	Age-standardized	976	Diabetes mellitus type 2	102	High alcohol use	3	Rate	2009	12.99298057929	26.41599166403	2.4209330752800002
2	DALYs (Disability-Adjusted Life Years)	40	Turkmenistan	3	Both	27	Age-standardized	976	Diabetes mellitus type 2	102	High alcohol use	3	Rate	2010	12.92777376316	26.226431562829998	2.59038200814
2	DALYs (Disability-Adjusted Life Years)	40	Turkmenistan	3	Both	27	Age-standardized	976	Diabetes mellitus type 2	102	High alcohol use	3	Rate	2011	13.04025059135	26.34986929483	2.42537468805
2	DALYs (Disability-Adjusted Life Years)	40	Turkmenistan	3	Both	27	Age-standardized	976	Diabetes mellitus type 2	102	High alcohol use	3	Rate	2012	14.025528929539998	27.96164183564	2.8042057698100002
2	DALYs (Disability-Adjusted Life Years)	40	Turkmenistan	3	Both	27	Age-standardized	976	Diabetes mellitus type 2	102	High alcohol use	3	Rate	2013	15.0584058705	30.28106811752	3.09620857483
2	DALYs (Disability-Adjusted Life Years)	40	Turkmenistan	3	Both	27	Age-standardized	976	Diabetes mellitus type 2	102	High alcohol use	3	Rate	2014	16.26573205014	32.57220124334	3.3845769899400002
2	DALYs (Disability-Adjusted Life Years)	40	Turkmenistan	3	Both	27	Age-standardized	976	Diabetes mellitus type 2	102	High alcohol use	3	Rate	2015	17.5758114933	35.283845127359996	3.5728665638000003
2	DALYs (Disability-Adjusted Life Years)	40	Turkmenistan	3	Both	27	Age-standardized	976	Diabetes mellitus type 2	102	High alcohol use	3	Rate	2016	17.74264313869	36.25089036694	3.62808550806
2	DALYs (Disability-Adjusted Life Years)	40	Turkmenistan	3	Both	27	Age-standardized	976	Diabetes mellitus type 2	102	High alcohol use	3	Rate	2017	17.93747484019	36.987247566600004	3.9210893299199996
2	DALYs (Disability-Adjusted Life Years)	40	Turkmenistan	3	Both	27	Age-standardized	976	Diabetes mellitus type 2	102	High alcohol use	3	Rate	2018	18.10819694212	36.62465279631	4.05858849523
2	DALYs (Disability-Adjusted Life Years)	40	Turkmenistan	3	Both	27	Age-standardized	976	Diabetes mellitus type 2	102	High alcohol use	3	Rate	2019	18.3491472547	36.92497998755	4.237218671
2	DALYs (Disability-Adjusted Life Years)	40	Turkmenistan	3	Both	27	Age-standardized	976	Diabetes mellitus type 2	102	High alcohol use	3	Rate	2020	18.591459363480002	38.21182241593	4.19931278418
2	DALYs (Disability-Adjusted Life Years)	40	Turkmenistan	3	Both	27	Age-standardized	976	Diabetes mellitus type 2	102	High alcohol use	3	Rate	2021	18.74390796058	38.703166620859996	4.31213236273
2	DALYs (Disability-Adjusted Life Years)	43	Albania	3	Both	27	Age-standardized	976	Diabetes mellitus type 2	102	High alcohol use	3	Rate	1990	0.37499386329	3.9122001663200003	-2.9552478999100003
2	DALYs (Disability-Adjusted Life Years)	43	Albania	3	Both	27	Age-standardized	976	Diabetes mellitus type 2	102	High alcohol use	3	Rate	1991	0.5282620139299999	4.24659356337	-2.97233990053
2	DALYs (Disability-Adjusted Life Years)	43	Albania	3	Both	27	Age-standardized	976	Diabetes mellitus type 2	102	High alcohol use	3	Rate	1992	0.7251782367699999	4.58721652796	-2.79387158366
2	DALYs (Disability-Adjusted Life Years)	43	Albania	3	Both	27	Age-standardized	976	Diabetes mellitus type 2	102	High alcohol use	3	Rate	1993	0.96836141012	5.04753976107	-2.52905847721
2	DALYs (Disability-Adjusted Life Years)	43	Albania	3	Both	27	Age-standardized	976	Diabetes mellitus type 2	102	High alcohol use	3	Rate	1994	1.2203654133	5.5830004014500005	-2.35163137566
2	DALYs (Disability-Adjusted Life Years)	43	Albania	3	Both	27	Age-standardized	976	Diabetes mellitus type 2	102	High alcohol use	3	Rate	1995	1.56671610806	6.26633474541	-2.1517307077499996
2	DALYs (Disability-Adjusted Life Years)	43	Albania	3	Both	27	Age-standardized	976	Diabetes mellitus type 2	102	High alcohol use	3	Rate	1996	2.05927357317	7.01332048655	-1.83507246715
2	DALYs (Disability-Adjusted Life Years)	43	Albania	3	Both	27	Age-standardized	976	Diabetes mellitus type 2	102	High alcohol use	3	Rate	1997	2.5761749954	7.945793006010001	-1.5075052607600001
2	DALYs (Disability-Adjusted Life Years)	43	Albania	3	Both	27	Age-standardized	976	Diabetes mellitus type 2	102	High alcohol use	3	Rate	1998	3.1311920717199997	9.066959120189999	-1.28048456214
2	DALYs (Disability-Adjusted Life Years)	43	Albania	3	Both	27	Age-standardized	976	Diabetes mellitus type 2	102	High alcohol use	3	Rate	1999	3.7492977588299996	10.512577562819999	-0.93178348253
2	DALYs (Disability-Adjusted Life Years)	43	Albania	3	Both	27	Age-standardized	976	Diabetes mellitus type 2	102	High alcohol use	3	Rate	2000	4.41799790139	12.08087767074	-0.63547309927
2	DALYs (Disability-Adjusted Life Years)	43	Albania	3	Both	27	Age-standardized	976	Diabetes mellitus type 2	102	High alcohol use	3	Rate	2001	5.1379785246	13.47493304673	-0.29638071708999997
2	DALYs (Disability-Adjusted Life Years)	43	Albania	3	Both	27	Age-standardized	976	Diabetes mellitus type 2	102	High alcohol use	3	Rate	2002	6.0713078424099995	15.19643497822	0.36166383045
2	DALYs (Disability-Adjusted Life Years)	43	Albania	3	Both	27	Age-standardized	976	Diabetes mellitus type 2	102	High alcohol use	3	Rate	2003	7.02584599485	17.00823826928	0.85834391554
2	DALYs (Disability-Adjusted Life Years)	43	Albania	3	Both	27	Age-standardized	976	Diabetes mellitus type 2	102	High alcohol use	3	Rate	2004	7.777054199359999	18.071798757419998	1.09324785976
2	DALYs (Disability-Adjusted Life Years)	43	Albania	3	Both	27	Age-standardized	976	Diabetes mellitus type 2	102	High alcohol use	3	Rate	2005	8.13458213995	18.63821203583	1.30174862372
2	DALYs (Disability-Adjusted Life Years)	43	Albania	3	Both	27	Age-standardized	976	Diabetes mellitus type 2	102	High alcohol use	3	Rate	2006	8.19755164676	18.62631522408	1.37947923461
2	DALYs (Disability-Adjusted Life Years)	43	Albania	3	Both	27	Age-standardized	976	Diabetes mellitus type 2	102	High alcohol use	3	Rate	2007	8.179227401610001	18.60864325063	1.4193240730599999
2	DALYs (Disability-Adjusted Life Years)	43	Albania	3	Both	27	Age-standardized	976	Diabetes mellitus type 2	102	High alcohol use	3	Rate	2008	8.242615700210001	19.004770460190002	1.42792185783
2	DALYs (Disability-Adjusted Life Years)	43	Albania	3	Both	27	Age-standardized	976	Diabetes mellitus type 2	102	High alcohol use	3	Rate	2009	8.27761012969	19.18878854208	1.4401671408999999
2	DALYs (Disability-Adjusted Life Years)	43	Albania	3	Both	27	Age-standardized	976	Diabetes mellitus type 2	102	High alcohol use	3	Rate	2010	8.39132479976	19.62976109974	1.47083286261
2	DALYs (Disability-Adjusted Life Years)	43	Albania	3	Both	27	Age-standardized	976	Diabetes mellitus type 2	102	High alcohol use	3	Rate	2011	8.429919596800001	19.4685854106	1.51259697087
2	DALYs (Disability-Adjusted Life Years)	43	Albania	3	Both	27	Age-standardized	976	Diabetes mellitus type 2	102	High alcohol use	3	Rate	2012	8.27010786807	19.25991510917	1.3819499875999999
2	DALYs (Disability-Adjusted Life Years)	43	Albania	3	Both	27	Age-standardized	976	Diabetes mellitus type 2	102	High alcohol use	3	Rate	2013	8.03389404316	18.961421874	1.12103070192
2	DALYs (Disability-Adjusted Life Years)	43	Albania	3	Both	27	Age-standardized	976	Diabetes mellitus type 2	102	High alcohol use	3	Rate	2014	7.79789074723	18.48514074044	0.96412004926
2	DALYs (Disability-Adjusted Life Years)	43	Albania	3	Both	27	Age-standardized	976	Diabetes mellitus type 2	102	High alcohol use	3	Rate	2015	7.61500617188	18.039657203249998	0.9439945548900001
2	DALYs (Disability-Adjusted Life Years)	43	Albania	3	Both	27	Age-standardized	976	Diabetes mellitus type 2	102	High alcohol use	3	Rate	2016	7.52825154719	18.08384676735	0.86033991689
2	DALYs (Disability-Adjusted Life Years)	43	Albania	3	Both	27	Age-standardized	976	Diabetes mellitus type 2	102	High alcohol use	3	Rate	2017	7.476231468790001	18.35193801719	0.73784934668
2	DALYs (Disability-Adjusted Life Years)	43	Albania	3	Both	27	Age-standardized	976	Diabetes mellitus type 2	102	High alcohol use	3	Rate	2018	7.40869516565	18.19891349372	0.6614995378899999
2	DALYs (Disability-Adjusted Life Years)	43	Albania	3	Both	27	Age-standardized	976	Diabetes mellitus type 2	102	High alcohol use	3	Rate	2019	7.30062860912	18.46360589758	0.49298216232
2	DALYs (Disability-Adjusted Life Years)	43	Albania	3	Both	27	Age-standardized	976	Diabetes mellitus type 2	102	High alcohol use	3	Rate	2020	7.00621751994	17.65536544043	0.3908333689
2	DALYs (Disability-Adjusted Life Years)	43	Albania	3	Both	27	Age-standardized	976	Diabetes mellitus type 2	102	High alcohol use	3	Rate	2021	6.84593331734	17.67852794464	0.32731838134
2	DALYs (Disability-Adjusted Life Years)	41	Uzbekistan	3	Both	27	Age-standardized	976	Diabetes mellitus type 2	102	High alcohol use	3	Rate	1990	3.42932656552	9.35393874363	-0.59676153051
2	DALYs (Disability-Adjusted Life Years)	41	Uzbekistan	3	Both	27	Age-standardized	976	Diabetes mellitus type 2	102	High alcohol use	3	Rate	1991	4.22834067087	11.25622625315	-0.36031167308
2	DALYs (Disability-Adjusted Life Years)	41	Uzbekistan	3	Both	27	Age-standardized	976	Diabetes mellitus type 2	102	High alcohol use	3	Rate	1992	4.90031967872	12.441302028279999	-0.18277793968
2	DALYs (Disability-Adjusted Life Years)	41	Uzbekistan	3	Both	27	Age-standardized	976	Diabetes mellitus type 2	102	High alcohol use	3	Rate	1993	6.08570284477	14.81739968695	0.0344735878
2	DALYs (Disability-Adjusted Life Years)	41	Uzbekistan	3	Both	27	Age-standardized	976	Diabetes mellitus type 2	102	High alcohol use	3	Rate	1994	7.3133933227	17.26743540833	0.25773428584
2	DALYs (Disability-Adjusted Life Years)	41	Uzbekistan	3	Both	27	Age-standardized	976	Diabetes mellitus type 2	102	High alcohol use	3	Rate	1995	7.876716782600001	18.4443049428	0.42532142276
2	DALYs (Disability-Adjusted Life Years)	41	Uzbekistan	3	Both	27	Age-standardized	976	Diabetes mellitus type 2	102	High alcohol use	3	Rate	1996	7.93785943825	18.28732242467	0.62238436873
2	DALYs (Disability-Adjusted Life Years)	41	Uzbekistan	3	Both	27	Age-standardized	976	Diabetes mellitus type 2	102	High alcohol use	3	Rate	1997	7.90011935398	17.84877723229	0.71404349129
2	DALYs (Disability-Adjusted Life Years)	41	Uzbekistan	3	Both	27	Age-standardized	976	Diabetes mellitus type 2	102	High alcohol use	3	Rate	1998	7.85978331987	17.74937366956	0.81756585401
2	DALYs (Disability-Adjusted Life Years)	41	Uzbekistan	3	Both	27	Age-standardized	976	Diabetes mellitus type 2	102	High alcohol use	3	Rate	1999	8.32245164994	18.98519721788	0.97807409712
2	DALYs (Disability-Adjusted Life Years)	41	Uzbekistan	3	Both	27	Age-standardized	976	Diabetes mellitus type 2	102	High alcohol use	3	Rate	2000	9.00623225208	20.53709303287	1.1119659225099998
2	DALYs (Disability-Adjusted Life Years)	41	Uzbekistan	3	Both	27	Age-standardized	976	Diabetes mellitus type 2	102	High alcohol use	3	Rate	2001	9.191511108490001	20.78747839975	1.37676557553
2	DALYs (Disability-Adjusted Life Years)	41	Uzbekistan	3	Both	27	Age-standardized	976	Diabetes mellitus type 2	102	High alcohol use	3	Rate	2002	9.4562474861	21.20811515871	1.26166106256
2	DALYs (Disability-Adjusted Life Years)	41	Uzbekistan	3	Both	27	Age-standardized	976	Diabetes mellitus type 2	102	High alcohol use	3	Rate	2003	9.75337307784	21.74514135603	1.41977472106
2	DALYs (Disability-Adjusted Life Years)	41	Uzbekistan	3	Both	27	Age-standardized	976	Diabetes mellitus type 2	102	High alcohol use	3	Rate	2004	10.08224606175	22.87258461738	1.4402135794500002
2	DALYs (Disability-Adjusted Life Years)	41	Uzbekistan	3	Both	27	Age-standardized	976	Diabetes mellitus type 2	102	High alcohol use	3	Rate	2005	10.89017142787	24.71847700468	1.5922536497900002
2	DALYs (Disability-Adjusted Life Years)	41	Uzbekistan	3	Both	27	Age-standardized	976	Diabetes mellitus type 2	102	High alcohol use	3	Rate	2006	11.80367637196	26.18440450859	2.17323935458
2	DALYs (Disability-Adjusted Life Years)	41	Uzbekistan	3	Both	27	Age-standardized	976	Diabetes mellitus type 2	102	High alcohol use	3	Rate	2007	12.39731412486	27.466462079470002	2.40283377443
2	DALYs (Disability-Adjusted Life Years)	41	Uzbekistan	3	Both	27	Age-standardized	976	Diabetes mellitus type 2	102	High alcohol use	3	Rate	2008	12.67963993103	28.134533198919996	2.24933164825
2	DALYs (Disability-Adjusted Life Years)	41	Uzbekistan	3	Both	27	Age-standardized	976	Diabetes mellitus type 2	102	High alcohol use	3	Rate	2009	12.890291036990002	28.65744031059	2.16539102531
2	DALYs (Disability-Adjusted Life Years)	41	Uzbekistan	3	Both	27	Age-standardized	976	Diabetes mellitus type 2	102	High alcohol use	3	Rate	2010	13.34358754943	28.630423491629998	2.31546520406
2	DALYs (Disability-Adjusted Life Years)	41	Uzbekistan	3	Both	27	Age-standardized	976	Diabetes mellitus type 2	102	High alcohol use	3	Rate	2011	13.900917412120002	29.14443006348	2.7659077599199997
2	DALYs (Disability-Adjusted Life Years)	41	Uzbekistan	3	Both	27	Age-standardized	976	Diabetes mellitus type 2	102	High alcohol use	3	Rate	2012	15.1927434676	31.36342650166	3.2398458866499995
2	DALYs (Disability-Adjusted Life Years)	41	Uzbekistan	3	Both	27	Age-standardized	976	Diabetes mellitus type 2	102	High alcohol use	3	Rate	2013	16.12158134302	32.585870625540004	3.5505190671999998
2	DALYs (Disability-Adjusted Life Years)	41	Uzbekistan	3	Both	27	Age-standardized	976	Diabetes mellitus type 2	102	High alcohol use	3	Rate	2014	17.27587031689	34.49968634937	4.03632528481
2	DALYs (Disability-Adjusted Life Years)	41	Uzbekistan	3	Both	27	Age-standardized	976	Diabetes mellitus type 2	102	High alcohol use	3	Rate	2015	18.29434598296	36.14923574617	4.28990687839
2	DALYs (Disability-Adjusted Life Years)	41	Uzbekistan	3	Both	27	Age-standardized	976	Diabetes mellitus type 2	102	High alcohol use	3	Rate	2016	18.38286124064	35.9376639122	4.3404069425300005
2	DALYs (Disability-Adjusted Life Years)	41	Uzbekistan	3	Both	27	Age-standardized	976	Diabetes mellitus type 2	102	High alcohol use	3	Rate	2017	18.75698038379	37.46706334785	4.802869606410001
2	DALYs (Disability-Adjusted Life Years)	41	Uzbekistan	3	Both	27	Age-standardized	976	Diabetes mellitus type 2	102	High alcohol use	3	Rate	2018	18.58585440038	37.54857991152	5.04898672612
2	DALYs (Disability-Adjusted Life Years)	41	Uzbekistan	3	Both	27	Age-standardized	976	Diabetes mellitus type 2	102	High alcohol use	3	Rate	2019	18.39697612884	37.231161013379996	5.21582951454
2	DALYs (Disability-Adjusted Life Years)	41	Uzbekistan	3	Both	27	Age-standardized	976	Diabetes mellitus type 2	102	High alcohol use	3	Rate	2020	18.89873790295	38.74654486389	5.5058731753100005
2	DALYs (Disability-Adjusted Life Years)	41	Uzbekistan	3	Both	27	Age-standardized	976	Diabetes mellitus type 2	102	High alcohol use	3	Rate	2021	19.13569141896	39.344484839850004	5.53755475986
2	DALYs (Disability-Adjusted Life Years)	44	Bosnia and Herzegovina	3	Both	27	Age-standardized	976	Diabetes mellitus type 2	102	High alcohol use	3	Rate	1990	7.27090245405	18.88772213992	-0.84435698936
2	DALYs (Disability-Adjusted Life Years)	44	Bosnia and Herzegovina	3	Both	27	Age-standardized	976	Diabetes mellitus type 2	102	High alcohol use	3	Rate	1991	7.8744790386300005	20.08939292199	-0.77102364485
2	DALYs (Disability-Adjusted Life Years)	44	Bosnia and Herzegovina	3	Both	27	Age-standardized	976	Diabetes mellitus type 2	102	High alcohol use	3	Rate	1992	8.020339924590001	20.18416761138	-0.74028803253
2	DALYs (Disability-Adjusted Life Years)	44	Bosnia and Herzegovina	3	Both	27	Age-standardized	976	Diabetes mellitus type 2	102	High alcohol use	3	Rate	1993	8.38016753567	20.58523223883	-0.59434922161
2	DALYs (Disability-Adjusted Life Years)	44	Bosnia and Herzegovina	3	Both	27	Age-standardized	976	Diabetes mellitus type 2	102	High alcohol use	3	Rate	1994	8.61514393114	21.55994989781	-0.48223975108
2	DALYs (Disability-Adjusted Life Years)	44	Bosnia and Herzegovina	3	Both	27	Age-standardized	976	Diabetes mellitus type 2	102	High alcohol use	3	Rate	1995	8.82156302348	21.66599957652	-0.47133094004
2	DALYs (Disability-Adjusted Life Years)	44	Bosnia and Herzegovina	3	Both	27	Age-standardized	976	Diabetes mellitus type 2	102	High alcohol use	3	Rate	1996	9.04254171182	22.21191693519	-0.25916202526
2	DALYs (Disability-Adjusted Life Years)	44	Bosnia and Herzegovina	3	Both	27	Age-standardized	976	Diabetes mellitus type 2	102	High alcohol use	3	Rate	1997	9.29496925148	23.12377583974	-0.13343890009999998
2	DALYs (Disability-Adjusted Life Years)	44	Bosnia and Herzegovina	3	Both	27	Age-standardized	976	Diabetes mellitus type 2	102	High alcohol use	3	Rate	1998	9.52272523189	23.27447742284	0.04170143731
2	DALYs (Disability-Adjusted Life Years)	44	Bosnia and Herzegovina	3	Both	27	Age-standardized	976	Diabetes mellitus type 2	102	High alcohol use	3	Rate	1999	9.91727143223	23.93496605378	0.24781319573
2	DALYs (Disability-Adjusted Life Years)	44	Bosnia and Herzegovina	3	Both	27	Age-standardized	976	Diabetes mellitus type 2	102	High alcohol use	3	Rate	2000	10.72037585175	25.24752127471	0.39828463145
2	DALYs (Disability-Adjusted Life Years)	44	Bosnia and Herzegovina	3	Both	27	Age-standardized	976	Diabetes mellitus type 2	102	High alcohol use	3	Rate	2001	11.750915387740001	27.77391731809	0.84271643245
2	DALYs (Disability-Adjusted Life Years)	44	Bosnia and Herzegovina	3	Both	27	Age-standardized	976	Diabetes mellitus type 2	102	High alcohol use	3	Rate	2002	13.098080401490002	30.59132143059	1.53861905384
2	DALYs (Disability-Adjusted Life Years)	44	Bosnia and Herzegovina	3	Both	27	Age-standardized	976	Diabetes mellitus type 2	102	High alcohol use	3	Rate	2003	14.41136954068	33.24928500362	1.85741349974
2	DALYs (Disability-Adjusted Life Years)	44	Bosnia and Herzegovina	3	Both	27	Age-standardized	976	Diabetes mellitus type 2	102	High alcohol use	3	Rate	2004	15.55228996279	34.74296949856	2.2206855161699997
2	DALYs (Disability-Adjusted Life Years)	44	Bosnia and Herzegovina	3	Both	27	Age-standardized	976	Diabetes mellitus type 2	102	High alcohol use	3	Rate	2005	17.34417034043	37.5449207707	2.73744616754
2	DALYs (Disability-Adjusted Life Years)	44	Bosnia and Herzegovina	3	Both	27	Age-standardized	976	Diabetes mellitus type 2	102	High alcohol use	3	Rate	2006	18.19655561803	39.22889136824	2.92741506384
2	DALYs (Disability-Adjusted Life Years)	44	Bosnia and Herzegovina	3	Both	27	Age-standardized	976	Diabetes mellitus type 2	102	High alcohol use	3	Rate	2007	19.973157839320002	42.9706060042	3.30599915451
2	DALYs (Disability-Adjusted Life Years)	44	Bosnia and Herzegovina	3	Both	27	Age-standardized	976	Diabetes mellitus type 2	102	High alcohol use	3	Rate	2008	20.38586496227	43.78453062931	3.73114250244
2	DALYs (Disability-Adjusted Life Years)	44	Bosnia and Herzegovina	3	Both	27	Age-standardized	976	Diabetes mellitus type 2	102	High alcohol use	3	Rate	2009	21.18068414324	45.7567733448	4.02026034654
2	DALYs (Disability-Adjusted Life Years)	44	Bosnia and Herzegovina	3	Both	27	Age-standardized	976	Diabetes mellitus type 2	102	High alcohol use	3	Rate	2010	21.75017431276	46.935482569209995	4.38940645862
2	DALYs (Disability-Adjusted Life Years)	44	Bosnia and Herzegovina	3	Both	27	Age-standardized	976	Diabetes mellitus type 2	102	High alcohol use	3	Rate	2011	22.65228445436	48.64702515057	4.68779708821
2	DALYs (Disability-Adjusted Life Years)	44	Bosnia and Herzegovina	3	Both	27	Age-standardized	976	Diabetes mellitus type 2	102	High alcohol use	3	Rate	2012	23.074904003489998	49.76350430243	4.698439375
2	DALYs (Disability-Adjusted Life Years)	44	Bosnia and Herzegovina	3	Both	27	Age-standardized	976	Diabetes mellitus type 2	102	High alcohol use	3	Rate	2013	24.03677835027	52.512856976559995	4.81282004845
2	DALYs (Disability-Adjusted Life Years)	44	Bosnia and Herzegovina	3	Both	27	Age-standardized	976	Diabetes mellitus type 2	102	High alcohol use	3	Rate	2014	24.99033378848	53.469126543	5.11265680608
2	DALYs (Disability-Adjusted Life Years)	44	Bosnia and Herzegovina	3	Both	27	Age-standardized	976	Diabetes mellitus type 2	102	High alcohol use	3	Rate	2015	25.99992522976	55.004276051400005	5.3343254097
2	DALYs (Disability-Adjusted Life Years)	44	Bosnia and Herzegovina	3	Both	27	Age-standardized	976	Diabetes mellitus type 2	102	High alcohol use	3	Rate	2016	27.10001376652	56.6420613178	5.6791920843399994
2	DALYs (Disability-Adjusted Life Years)	44	Bosnia and Herzegovina	3	Both	27	Age-standardized	976	Diabetes mellitus type 2	102	High alcohol use	3	Rate	2017	28.31332106732	58.53835411395001	6.33469672556
2	DALYs (Disability-Adjusted Life Years)	44	Bosnia and Herzegovina	3	Both	27	Age-standardized	976	Diabetes mellitus type 2	102	High alcohol use	3	Rate	2018	30.1428281746	61.94040512406	7.95624742988
2	DALYs (Disability-Adjusted Life Years)	44	Bosnia and Herzegovina	3	Both	27	Age-standardized	976	Diabetes mellitus type 2	102	High alcohol use	3	Rate	2019	32.087270443570006	65.70745934032	8.78474181853
2	DALYs (Disability-Adjusted Life Years)	44	Bosnia and Herzegovina	3	Both	27	Age-standardized	976	Diabetes mellitus type 2	102	High alcohol use	3	Rate	2020	33.09082278217	69.13324440507	8.73640207696
2	DALYs (Disability-Adjusted Life Years)	44	Bosnia and Herzegovina	3	Both	27	Age-standardized	976	Diabetes mellitus type 2	102	High alcohol use	3	Rate	2021	32.91434690198	67.39678542874	8.46847140968
2	DALYs (Disability-Adjusted Life Years)	45	Bulgaria	3	Both	27	Age-standardized	976	Diabetes mellitus type 2	102	High alcohol use	3	Rate	1990	22.620309599920002	46.019642273449996	6.66373067191
2	DALYs (Disability-Adjusted Life Years)	45	Bulgaria	3	Both	27	Age-standardized	976	Diabetes mellitus type 2	102	High alcohol use	3	Rate	1991	22.98876577475	46.97171570859	6.835407118759999
2	DALYs (Disability-Adjusted Life Years)	45	Bulgaria	3	Both	27	Age-standardized	976	Diabetes mellitus type 2	102	High alcohol use	3	Rate	1992	23.80891497636	48.78476201508	6.86199435786
2	DALYs (Disability-Adjusted Life Years)	45	Bulgaria	3	Both	27	Age-standardized	976	Diabetes mellitus type 2	102	High alcohol use	3	Rate	1993	23.88464158178	48.86121969276	6.8814679325100006
2	DALYs (Disability-Adjusted Life Years)	45	Bulgaria	3	Both	27	Age-standardized	976	Diabetes mellitus type 2	102	High alcohol use	3	Rate	1994	24.938875072800002	50.883907758910006	7.0408970673999995
2	DALYs (Disability-Adjusted Life Years)	45	Bulgaria	3	Both	27	Age-standardized	976	Diabetes mellitus type 2	102	High alcohol use	3	Rate	1995	26.367388488619998	53.89438217747	7.18458649008
2	DALYs (Disability-Adjusted Life Years)	45	Bulgaria	3	Both	27	Age-standardized	976	Diabetes mellitus type 2	102	High alcohol use	3	Rate	1996	26.787863354409996	54.37668804302999	7.30657472333
2	DALYs (Disability-Adjusted Life Years)	45	Bulgaria	3	Both	27	Age-standardized	976	Diabetes mellitus type 2	102	High alcohol use	3	Rate	1997	26.87652361731	54.30272345555	7.16370117937
2	DALYs (Disability-Adjusted Life Years)	45	Bulgaria	3	Both	27	Age-standardized	976	Diabetes mellitus type 2	102	High alcohol use	3	Rate	1998	25.868105949009998	52.77748842153	6.657545396060001
2	DALYs (Disability-Adjusted Life Years)	45	Bulgaria	3	Both	27	Age-standardized	976	Diabetes mellitus type 2	102	High alcohol use	3	Rate	1999	25.18192262434	51.486591425200004	5.97866314249
2	DALYs (Disability-Adjusted Life Years)	45	Bulgaria	3	Both	27	Age-standardized	976	Diabetes mellitus type 2	102	High alcohol use	3	Rate	2000	25.43721709801	51.824481437719996	6.15886354271
2	DALYs (Disability-Adjusted Life Years)	45	Bulgaria	3	Both	27	Age-standardized	976	Diabetes mellitus type 2	102	High alcohol use	3	Rate	2001	25.519770857090002	51.290075839619995	6.297889281850001
2	DALYs (Disability-Adjusted Life Years)	45	Bulgaria	3	Both	27	Age-standardized	976	Diabetes mellitus type 2	102	High alcohol use	3	Rate	2002	26.11231630703	51.49136665828	6.59112493029
2	DALYs (Disability-Adjusted Life Years)	45	Bulgaria	3	Both	27	Age-standardized	976	Diabetes mellitus type 2	102	High alcohol use	3	Rate	2003	26.27972140536	52.44674945089	6.44902057912
2	DALYs (Disability-Adjusted Life Years)	45	Bulgaria	3	Both	27	Age-standardized	976	Diabetes mellitus type 2	102	High alcohol use	3	Rate	2004	26.60951773087	53.56130401968	6.42851588058
2	DALYs (Disability-Adjusted Life Years)	45	Bulgaria	3	Both	27	Age-standardized	976	Diabetes mellitus type 2	102	High alcohol use	3	Rate	2005	27.25368732856	55.093358012610004	6.6350424116
2	DALYs (Disability-Adjusted Life Years)	45	Bulgaria	3	Both	27	Age-standardized	976	Diabetes mellitus type 2	102	High alcohol use	3	Rate	2006	28.786504564989997	58.23979710987	7.07016245408
2	DALYs (Disability-Adjusted Life Years)	45	Bulgaria	3	Both	27	Age-standardized	976	Diabetes mellitus type 2	102	High alcohol use	3	Rate	2007	28.880469127299996	58.65895745225	7.0980381138599995
2	DALYs (Disability-Adjusted Life Years)	45	Bulgaria	3	Both	27	Age-standardized	976	Diabetes mellitus type 2	102	High alcohol use	3	Rate	2008	29.401367033270002	60.82265168549	7.1614994133100005
2	DALYs (Disability-Adjusted Life Years)	45	Bulgaria	3	Both	27	Age-standardized	976	Diabetes mellitus type 2	102	High alcohol use	3	Rate	2009	29.57004913045	61.82734441492	6.92418929027
2	DALYs (Disability-Adjusted Life Years)	45	Bulgaria	3	Both	27	Age-standardized	976	Diabetes mellitus type 2	102	High alcohol use	3	Rate	2010	29.36947190984	61.38390352951	6.81812754724
2	DALYs (Disability-Adjusted Life Years)	45	Bulgaria	3	Both	27	Age-standardized	976	Diabetes mellitus type 2	102	High alcohol use	3	Rate	2011	29.370818257219998	61.72818532419	6.800484958289999
2	DALYs (Disability-Adjusted Life Years)	45	Bulgaria	3	Both	27	Age-standardized	976	Diabetes mellitus type 2	102	High alcohol use	3	Rate	2012	29.37837047395	61.45638634240999	6.81308230074
2	DALYs (Disability-Adjusted Life Years)	45	Bulgaria	3	Both	27	Age-standardized	976	Diabetes mellitus type 2	102	High alcohol use	3	Rate	2013	29.191062831350003	61.5681629884	6.55236832477
2	DALYs (Disability-Adjusted Life Years)	45	Bulgaria	3	Both	27	Age-standardized	976	Diabetes mellitus type 2	102	High alcohol use	3	Rate	2014	30.313608019969998	63.78605073734	6.81738320127
2	DALYs (Disability-Adjusted Life Years)	45	Bulgaria	3	Both	27	Age-standardized	976	Diabetes mellitus type 2	102	High alcohol use	3	Rate	2015	31.79059305699	66.62376646306	7.4114768377399995
2	DALYs (Disability-Adjusted Life Years)	45	Bulgaria	3	Both	27	Age-standardized	976	Diabetes mellitus type 2	102	High alcohol use	3	Rate	2016	32.89597055209	68.58546165774999	8.20925051591
2	DALYs (Disability-Adjusted Life Years)	45	Bulgaria	3	Both	27	Age-standardized	976	Diabetes mellitus type 2	102	High alcohol use	3	Rate	2017	33.5785849723	70.09316645152	8.27097256958
2	DALYs (Disability-Adjusted Life Years)	45	Bulgaria	3	Both	27	Age-standardized	976	Diabetes mellitus type 2	102	High alcohol use	3	Rate	2018	35.09381529752	73.37165598815	8.52408735427
2	DALYs (Disability-Adjusted Life Years)	45	Bulgaria	3	Both	27	Age-standardized	976	Diabetes mellitus type 2	102	High alcohol use	3	Rate	2019	35.94149153846	74.689847297	8.61344458812
2	DALYs (Disability-Adjusted Life Years)	45	Bulgaria	3	Both	27	Age-standardized	976	Diabetes mellitus type 2	102	High alcohol use	3	Rate	2020	37.31797335471	77.93513316541	9.329821559380001
2	DALYs (Disability-Adjusted Life Years)	45	Bulgaria	3	Both	27	Age-standardized	976	Diabetes mellitus type 2	102	High alcohol use	3	Rate	2021	37.68969964928	77.53776717665001	9.39749944196
2	DALYs (Disability-Adjusted Life Years)	48	Hungary	3	Both	27	Age-standardized	976	Diabetes mellitus type 2	102	High alcohol use	3	Rate	1990	23.71641621441	46.839789117470005	7.25675494335
2	DALYs (Disability-Adjusted Life Years)	48	Hungary	3	Both	27	Age-standardized	976	Diabetes mellitus type 2	102	High alcohol use	3	Rate	1991	23.44749357278	46.24612305432	7.23252013191
2	DALYs (Disability-Adjusted Life Years)	48	Hungary	3	Both	27	Age-standardized	976	Diabetes mellitus type 2	102	High alcohol use	3	Rate	1992	23.62698569497	46.659593077509996	7.17676978405
2	DALYs (Disability-Adjusted Life Years)	48	Hungary	3	Both	27	Age-standardized	976	Diabetes mellitus type 2	102	High alcohol use	3	Rate	1993	23.28862838653	46.33700607028	6.743185073899999
2	DALYs (Disability-Adjusted Life Years)	48	Hungary	3	Both	27	Age-standardized	976	Diabetes mellitus type 2	102	High alcohol use	3	Rate	1994	23.34658068621	47.26311788198	6.5189265259499996
2	DALYs (Disability-Adjusted Life Years)	48	Hungary	3	Both	27	Age-standardized	976	Diabetes mellitus type 2	102	High alcohol use	3	Rate	1995	23.32352041499	47.37871492492	6.5224512545
2	DALYs (Disability-Adjusted Life Years)	48	Hungary	3	Both	27	Age-standardized	976	Diabetes mellitus type 2	102	High alcohol use	3	Rate	1996	22.93908909368	47.14569336288	6.191057291890001
2	DALYs (Disability-Adjusted Life Years)	48	Hungary	3	Both	27	Age-standardized	976	Diabetes mellitus type 2	102	High alcohol use	3	Rate	1997	23.23159106321	48.74060121777	6.09079757794
2	DALYs (Disability-Adjusted Life Years)	48	Hungary	3	Both	27	Age-standardized	976	Diabetes mellitus type 2	102	High alcohol use	3	Rate	1998	24.1231103248	50.440376488839995	6.162875820239999
2	DALYs (Disability-Adjusted Life Years)	48	Hungary	3	Both	27	Age-standardized	976	Diabetes mellitus type 2	102	High alcohol use	3	Rate	1999	24.725879702849998	51.02532259557	6.08623795393
2	DALYs (Disability-Adjusted Life Years)	48	Hungary	3	Both	27	Age-standardized	976	Diabetes mellitus type 2	102	High alcohol use	3	Rate	2000	24.44121292009	50.81395230081001	6.07005975483
2	DALYs (Disability-Adjusted Life Years)	48	Hungary	3	Both	27	Age-standardized	976	Diabetes mellitus type 2	102	High alcohol use	3	Rate	2001	23.952781752099998	49.56633546943	5.69895025626
2	DALYs (Disability-Adjusted Life Years)	48	Hungary	3	Both	27	Age-standardized	976	Diabetes mellitus type 2	102	High alcohol use	3	Rate	2002	25.70127383033	52.566242954219994	6.43841151357
2	DALYs (Disability-Adjusted Life Years)	48	Hungary	3	Both	27	Age-standardized	976	Diabetes mellitus type 2	102	High alcohol use	3	Rate	2003	26.82846153991	54.52106533917	6.67901444114
2	DALYs (Disability-Adjusted Life Years)	48	Hungary	3	Both	27	Age-standardized	976	Diabetes mellitus type 2	102	High alcohol use	3	Rate	2004	27.466664552050002	55.99401511283	6.796014027229999
2	DALYs (Disability-Adjusted Life Years)	48	Hungary	3	Both	27	Age-standardized	976	Diabetes mellitus type 2	102	High alcohol use	3	Rate	2005	30.112890723659998	60.648375824679995	7.708422866379999
2	DALYs (Disability-Adjusted Life Years)	48	Hungary	3	Both	27	Age-standardized	976	Diabetes mellitus type 2	102	High alcohol use	3	Rate	2006	29.727609912480002	59.56976178056001	7.53885361559
2	DALYs (Disability-Adjusted Life Years)	48	Hungary	3	Both	27	Age-standardized	976	Diabetes mellitus type 2	102	High alcohol use	3	Rate	2007	28.892049595849997	58.174261670949996	6.7690454387
2	DALYs (Disability-Adjusted Life Years)	48	Hungary	3	Both	27	Age-standardized	976	Diabetes mellitus type 2	102	High alcohol use	3	Rate	2008	27.722455885609996	56.88627149483	6.47639031846
2	DALYs (Disability-Adjusted Life Years)	48	Hungary	3	Both	27	Age-standardized	976	Diabetes mellitus type 2	102	High alcohol use	3	Rate	2009	26.78767335354	55.87491157886001	6.26986980302
2	DALYs (Disability-Adjusted Life Years)	48	Hungary	3	Both	27	Age-standardized	976	Diabetes mellitus type 2	102	High alcohol use	3	Rate	2010	26.007273759049998	54.474743999670004	6.060634461929999
2	DALYs (Disability-Adjusted Life Years)	48	Hungary	3	Both	27	Age-standardized	976	Diabetes mellitus type 2	102	High alcohol use	3	Rate	2011	25.3204725584	53.10170666371	5.72461209986
2	DALYs (Disability-Adjusted Life Years)	48	Hungary	3	Both	27	Age-standardized	976	Diabetes mellitus type 2	102	High alcohol use	3	Rate	2012	25.44915859588	53.66008786957	5.61459188477
2	DALYs (Disability-Adjusted Life Years)	48	Hungary	3	Both	27	Age-standardized	976	Diabetes mellitus type 2	102	High alcohol use	3	Rate	2013	24.96173804119	53.80047504179	5.40166050017
2	DALYs (Disability-Adjusted Life Years)	48	Hungary	3	Both	27	Age-standardized	976	Diabetes mellitus type 2	102	High alcohol use	3	Rate	2014	25.128905165960003	54.17204652647	5.37627576636
2	DALYs (Disability-Adjusted Life Years)	48	Hungary	3	Both	27	Age-standardized	976	Diabetes mellitus type 2	102	High alcohol use	3	Rate	2015	25.766854423659996	55.65467573424001	5.6090438461800005
2	DALYs (Disability-Adjusted Life Years)	48	Hungary	3	Both	27	Age-standardized	976	Diabetes mellitus type 2	102	High alcohol use	3	Rate	2016	26.556028900890002	57.60967189278	5.7056442855
2	DALYs (Disability-Adjusted Life Years)	48	Hungary	3	Both	27	Age-standardized	976	Diabetes mellitus type 2	102	High alcohol use	3	Rate	2017	27.538671242679996	59.413751066310006	6.01429699748
2	DALYs (Disability-Adjusted Life Years)	48	Hungary	3	Both	27	Age-standardized	976	Diabetes mellitus type 2	102	High alcohol use	3	Rate	2018	28.17306501216	60.98433471009999	6.0894874767100005
2	DALYs (Disability-Adjusted Life Years)	48	Hungary	3	Both	27	Age-standardized	976	Diabetes mellitus type 2	102	High alcohol use	3	Rate	2019	28.495031648910004	61.23813505657	6.21132677338
2	DALYs (Disability-Adjusted Life Years)	48	Hungary	3	Both	27	Age-standardized	976	Diabetes mellitus type 2	102	High alcohol use	3	Rate	2020	28.33658061878	60.88841349703	6.56895856844
2	DALYs (Disability-Adjusted Life Years)	48	Hungary	3	Both	27	Age-standardized	976	Diabetes mellitus type 2	102	High alcohol use	3	Rate	2021	28.8509448547	63.130689565269996	6.671604282200001
2	DALYs (Disability-Adjusted Life Years)	46	Croatia	3	Both	27	Age-standardized	976	Diabetes mellitus type 2	102	High alcohol use	3	Rate	1990	19.40020047011	39.206567110900004	4.93610271861
2	DALYs (Disability-Adjusted Life Years)	46	Croatia	3	Both	27	Age-standardized	976	Diabetes mellitus type 2	102	High alcohol use	3	Rate	1991	20.3340281664	40.66135366873	5.397085125389999
2	DALYs (Disability-Adjusted Life Years)	46	Croatia	3	Both	27	Age-standardized	976	Diabetes mellitus type 2	102	High alcohol use	3	Rate	1992	21.27027973094	42.502688136749995	5.94231943878
2	DALYs (Disability-Adjusted Life Years)	46	Croatia	3	Both	27	Age-standardized	976	Diabetes mellitus type 2	102	High alcohol use	3	Rate	1993	21.43288966895	43.2272297176	5.91162628521
2	DALYs (Disability-Adjusted Life Years)	46	Croatia	3	Both	27	Age-standardized	976	Diabetes mellitus type 2	102	High alcohol use	3	Rate	1994	21.829230095379998	44.80021780136	6.111582867859999
2	DALYs (Disability-Adjusted Life Years)	46	Croatia	3	Both	27	Age-standardized	976	Diabetes mellitus type 2	102	High alcohol use	3	Rate	1995	21.826699769090002	44.64259566879	6.237428205710001
2	DALYs (Disability-Adjusted Life Years)	46	Croatia	3	Both	27	Age-standardized	976	Diabetes mellitus type 2	102	High alcohol use	3	Rate	1996	22.36360928549	46.706410687849996	6.42148618521
2	DALYs (Disability-Adjusted Life Years)	46	Croatia	3	Both	27	Age-standardized	976	Diabetes mellitus type 2	102	High alcohol use	3	Rate	1997	23.37920612377	48.084774191120005	6.567290649099999
2	DALYs (Disability-Adjusted Life Years)	46	Croatia	3	Both	27	Age-standardized	976	Diabetes mellitus type 2	102	High alcohol use	3	Rate	1998	23.26256792792	46.66843037156	6.220047419709999
2	DALYs (Disability-Adjusted Life Years)	46	Croatia	3	Both	27	Age-standardized	976	Diabetes mellitus type 2	102	High alcohol use	3	Rate	1999	22.46745502479	45.25259622799	5.73636459867
2	DALYs (Disability-Adjusted Life Years)	46	Croatia	3	Both	27	Age-standardized	976	Diabetes mellitus type 2	102	High alcohol use	3	Rate	2000	21.80260696552	45.06171627519	5.56144676015
2	DALYs (Disability-Adjusted Life Years)	46	Croatia	3	Both	27	Age-standardized	976	Diabetes mellitus type 2	102	High alcohol use	3	Rate	2001	21.19719684575	43.980636254210005	5.3326498848599995
2	DALYs (Disability-Adjusted Life Years)	46	Croatia	3	Both	27	Age-standardized	976	Diabetes mellitus type 2	102	High alcohol use	3	Rate	2002	21.67564668681	44.2774959326	5.70513067071
2	DALYs (Disability-Adjusted Life Years)	46	Croatia	3	Both	27	Age-standardized	976	Diabetes mellitus type 2	102	High alcohol use	3	Rate	2003	22.18110015789	45.180992897639996	5.83716130855
2	DALYs (Disability-Adjusted Life Years)	46	Croatia	3	Both	27	Age-standardized	976	Diabetes mellitus type 2	102	High alcohol use	3	Rate	2004	21.917694934809997	45.03174622785	5.50213337629
2	DALYs (Disability-Adjusted Life Years)	46	Croatia	3	Both	27	Age-standardized	976	Diabetes mellitus type 2	102	High alcohol use	3	Rate	2005	22.47414645763	46.478468468310005	5.708597033609999
2	DALYs (Disability-Adjusted Life Years)	46	Croatia	3	Both	27	Age-standardized	976	Diabetes mellitus type 2	102	High alcohol use	3	Rate	2006	22.543847168379997	46.893305821409996	5.48231845684
2	DALYs (Disability-Adjusted Life Years)	46	Croatia	3	Both	27	Age-standardized	976	Diabetes mellitus type 2	102	High alcohol use	3	Rate	2007	22.89881056972	47.96581192759	5.50620817007
2	DALYs (Disability-Adjusted Life Years)	46	Croatia	3	Both	27	Age-standardized	976	Diabetes mellitus type 2	102	High alcohol use	3	Rate	2008	23.08801418525	48.149533744370004	5.40936349245
2	DALYs (Disability-Adjusted Life Years)	46	Croatia	3	Both	27	Age-standardized	976	Diabetes mellitus type 2	102	High alcohol use	3	Rate	2009	22.83194670835	47.98296125047	5.30836233645
2	DALYs (Disability-Adjusted Life Years)	46	Croatia	3	Both	27	Age-standardized	976	Diabetes mellitus type 2	102	High alcohol use	3	Rate	2010	22.519593434969998	47.60502883455	4.88640749031
2	DALYs (Disability-Adjusted Life Years)	46	Croatia	3	Both	27	Age-standardized	976	Diabetes mellitus type 2	102	High alcohol use	3	Rate	2011	21.53202683464	46.8843155884	4.54949524977
2	DALYs (Disability-Adjusted Life Years)	46	Croatia	3	Both	27	Age-standardized	976	Diabetes mellitus type 2	102	High alcohol use	3	Rate	2012	21.19275422757	46.79069645607	4.29995236318
2	DALYs (Disability-Adjusted Life Years)	46	Croatia	3	Both	27	Age-standardized	976	Diabetes mellitus type 2	102	High alcohol use	3	Rate	2013	20.305663454479998	45.14934272812	3.86925309338
2	DALYs (Disability-Adjusted Life Years)	46	Croatia	3	Both	27	Age-standardized	976	Diabetes mellitus type 2	102	High alcohol use	3	Rate	2014	20.29646357436	45.300321065389994	3.74299698889
2	DALYs (Disability-Adjusted Life Years)	46	Croatia	3	Both	27	Age-standardized	976	Diabetes mellitus type 2	102	High alcohol use	3	Rate	2015	21.41716711628	48.00966361247	4.08207643096
2	DALYs (Disability-Adjusted Life Years)	46	Croatia	3	Both	27	Age-standardized	976	Diabetes mellitus type 2	102	High alcohol use	3	Rate	2016	22.05674085107	48.75799896395	4.3513371436899995
2	DALYs (Disability-Adjusted Life Years)	46	Croatia	3	Both	27	Age-standardized	976	Diabetes mellitus type 2	102	High alcohol use	3	Rate	2017	23.53169160274	51.057444961680005	4.86963351233
2	DALYs (Disability-Adjusted Life Years)	46	Croatia	3	Both	27	Age-standardized	976	Diabetes mellitus type 2	102	High alcohol use	3	Rate	2018	24.09596334045	51.71111010234	4.84725506293
2	DALYs (Disability-Adjusted Life Years)	46	Croatia	3	Both	27	Age-standardized	976	Diabetes mellitus type 2	102	High alcohol use	3	Rate	2019	24.37272548918	52.87632426623	4.5510772051499995
2	DALYs (Disability-Adjusted Life Years)	46	Croatia	3	Both	27	Age-standardized	976	Diabetes mellitus type 2	102	High alcohol use	3	Rate	2020	24.128470304	51.92249199442	4.65220516961
2	DALYs (Disability-Adjusted Life Years)	46	Croatia	3	Both	27	Age-standardized	976	Diabetes mellitus type 2	102	High alcohol use	3	Rate	2021	24.79630553042	54.17915920241	4.84533118044
2	DALYs (Disability-Adjusted Life Years)	49	North Macedonia	3	Both	27	Age-standardized	976	Diabetes mellitus type 2	102	High alcohol use	3	Rate	1990	27.477083748720002	54.493410272039995	9.31014046549
2	DALYs (Disability-Adjusted Life Years)	49	North Macedonia	3	Both	27	Age-standardized	976	Diabetes mellitus type 2	102	High alcohol use	3	Rate	1991	27.47157660449	54.506994757710004	8.78789257669
2	DALYs (Disability-Adjusted Life Years)	49	North Macedonia	3	Both	27	Age-standardized	976	Diabetes mellitus type 2	102	High alcohol use	3	Rate	1992	28.50041974212	55.347594107830005	9.03302106042
2	DALYs (Disability-Adjusted Life Years)	49	North Macedonia	3	Both	27	Age-standardized	976	Diabetes mellitus type 2	102	High alcohol use	3	Rate	1993	28.72234383515	56.657468526180004	8.67732052255
2	DALYs (Disability-Adjusted Life Years)	49	North Macedonia	3	Both	27	Age-standardized	976	Diabetes mellitus type 2	102	High alcohol use	3	Rate	1994	28.45983661738	56.616130097939994	8.191925565770001
2	DALYs (Disability-Adjusted Life Years)	49	North Macedonia	3	Both	27	Age-standardized	976	Diabetes mellitus type 2	102	High alcohol use	3	Rate	1995	28.70318524909	57.18891092875	8.335116149840001
2	DALYs (Disability-Adjusted Life Years)	49	North Macedonia	3	Both	27	Age-standardized	976	Diabetes mellitus type 2	102	High alcohol use	3	Rate	1996	28.82011382146	58.25967804743	8.11211212245
2	DALYs (Disability-Adjusted Life Years)	49	North Macedonia	3	Both	27	Age-standardized	976	Diabetes mellitus type 2	102	High alcohol use	3	Rate	1997	28.473565349719998	57.49751199810999	7.73770409201
2	DALYs (Disability-Adjusted Life Years)	49	North Macedonia	3	Both	27	Age-standardized	976	Diabetes mellitus type 2	102	High alcohol use	3	Rate	1998	28.409572517239997	57.18392082159	7.543417021550001
2	DALYs (Disability-Adjusted Life Years)	49	North Macedonia	3	Both	27	Age-standardized	976	Diabetes mellitus type 2	102	High alcohol use	3	Rate	1999	27.92421048057	56.452170958530004	7.015444813139999
2	DALYs (Disability-Adjusted Life Years)	49	North Macedonia	3	Both	27	Age-standardized	976	Diabetes mellitus type 2	102	High alcohol use	3	Rate	2000	27.132551000830002	55.76740033459	6.31048262342
2	DALYs (Disability-Adjusted Life Years)	49	North Macedonia	3	Both	27	Age-standardized	976	Diabetes mellitus type 2	102	High alcohol use	3	Rate	2001	27.078420558879998	56.71397896364	5.96559730524
2	DALYs (Disability-Adjusted Life Years)	49	North Macedonia	3	Both	27	Age-standardized	976	Diabetes mellitus type 2	102	High alcohol use	3	Rate	2002	27.215349740349996	56.87128265196	5.72987936353
2	DALYs (Disability-Adjusted Life Years)	49	North Macedonia	3	Both	27	Age-standardized	976	Diabetes mellitus type 2	102	High alcohol use	3	Rate	2003	26.52487357808	56.81433907645	5.4767065818
2	DALYs (Disability-Adjusted Life Years)	49	North Macedonia	3	Both	27	Age-standardized	976	Diabetes mellitus type 2	102	High alcohol use	3	Rate	2004	25.58368471794	56.37262920008	5.10516942155
2	DALYs (Disability-Adjusted Life Years)	49	North Macedonia	3	Both	27	Age-standardized	976	Diabetes mellitus type 2	102	High alcohol use	3	Rate	2005	25.54141297938	57.009109259140004	4.85525347502
2	DALYs (Disability-Adjusted Life Years)	49	North Macedonia	3	Both	27	Age-standardized	976	Diabetes mellitus type 2	102	High alcohol use	3	Rate	2006	25.85122491059	57.85265100057	4.72256347545
2	DALYs (Disability-Adjusted Life Years)	49	North Macedonia	3	Both	27	Age-standardized	976	Diabetes mellitus type 2	102	High alcohol use	3	Rate	2007	25.34524707206	56.92636773485	4.13613016329
2	DALYs (Disability-Adjusted Life Years)	49	North Macedonia	3	Both	27	Age-standardized	976	Diabetes mellitus type 2	102	High alcohol use	3	Rate	2008	24.39325542835	56.93066104528	3.14391211863
2	DALYs (Disability-Adjusted Life Years)	49	North Macedonia	3	Both	27	Age-standardized	976	Diabetes mellitus type 2	102	High alcohol use	3	Rate	2009	24.46517441276	58.232743888710004	2.91055783879
2	DALYs (Disability-Adjusted Life Years)	49	North Macedonia	3	Both	27	Age-standardized	976	Diabetes mellitus type 2	102	High alcohol use	3	Rate	2010	24.430487618809998	59.07371899432	2.96222374714
2	DALYs (Disability-Adjusted Life Years)	49	North Macedonia	3	Both	27	Age-standardized	976	Diabetes mellitus type 2	102	High alcohol use	3	Rate	2011	24.50241471612	59.366451661060005	3.00556405212
2	DALYs (Disability-Adjusted Life Years)	49	North Macedonia	3	Both	27	Age-standardized	976	Diabetes mellitus type 2	102	High alcohol use	3	Rate	2012	25.345802285740003	61.12103359166	2.96184144849
2	DALYs (Disability-Adjusted Life Years)	49	North Macedonia	3	Both	27	Age-standardized	976	Diabetes mellitus type 2	102	High alcohol use	3	Rate	2013	26.3070530432	62.91607874052	3.37264170226
2	DALYs (Disability-Adjusted Life Years)	49	North Macedonia	3	Both	27	Age-standardized	976	Diabetes mellitus type 2	102	High alcohol use	3	Rate	2014	27.57069686434	64.84808629254	3.95267136005
2	DALYs (Disability-Adjusted Life Years)	49	North Macedonia	3	Both	27	Age-standardized	976	Diabetes mellitus type 2	102	High alcohol use	3	Rate	2015	28.39083853034	66.22758559577001	4.12608349116
2	DALYs (Disability-Adjusted Life Years)	49	North Macedonia	3	Both	27	Age-standardized	976	Diabetes mellitus type 2	102	High alcohol use	3	Rate	2016	29.591116924359998	67.4487196538	4.73810982966
2	DALYs (Disability-Adjusted Life Years)	49	North Macedonia	3	Both	27	Age-standardized	976	Diabetes mellitus type 2	102	High alcohol use	3	Rate	2017	30.071803357140002	68.25708049858	5.22960862468
2	DALYs (Disability-Adjusted Life Years)	49	North Macedonia	3	Both	27	Age-standardized	976	Diabetes mellitus type 2	102	High alcohol use	3	Rate	2018	31.39650441762	70.22708031988	5.87064192125
2	DALYs (Disability-Adjusted Life Years)	49	North Macedonia	3	Both	27	Age-standardized	976	Diabetes mellitus type 2	102	High alcohol use	3	Rate	2019	32.53420868216	71.63553208274	6.56541025876
2	DALYs (Disability-Adjusted Life Years)	49	North Macedonia	3	Both	27	Age-standardized	976	Diabetes mellitus type 2	102	High alcohol use	3	Rate	2020	32.368248873780004	70.45855519932	6.28771225003
2	DALYs (Disability-Adjusted Life Years)	49	North Macedonia	3	Both	27	Age-standardized	976	Diabetes mellitus type 2	102	High alcohol use	3	Rate	2021	32.67435311891	72.72652419821999	5.80699262267
2	DALYs (Disability-Adjusted Life Years)	47	Czechia	3	Both	27	Age-standardized	976	Diabetes mellitus type 2	102	High alcohol use	3	Rate	1990	26.70073368342	50.9464584912	8.76354236792
2	DALYs (Disability-Adjusted Life Years)	47	Czechia	3	Both	27	Age-standardized	976	Diabetes mellitus type 2	102	High alcohol use	3	Rate	1991	25.3060840996	48.70102332477	8.1477122921
2	DALYs (Disability-Adjusted Life Years)	47	Czechia	3	Both	27	Age-standardized	976	Diabetes mellitus type 2	102	High alcohol use	3	Rate	1992	24.32598612835	46.87237718156	7.81707671114
2	DALYs (Disability-Adjusted Life Years)	47	Czechia	3	Both	27	Age-standardized	976	Diabetes mellitus type 2	102	High alcohol use	3	Rate	1993	23.182503863479997	45.20563482419	7.07376866982
2	DALYs (Disability-Adjusted Life Years)	47	Czechia	3	Both	27	Age-standardized	976	Diabetes mellitus type 2	102	High alcohol use	3	Rate	1994	22.110763515909998	43.73965201616	6.51949382531
2	DALYs (Disability-Adjusted Life Years)	47	Czechia	3	Both	27	Age-standardized	976	Diabetes mellitus type 2	102	High alcohol use	3	Rate	1995	20.94662509739	41.79649774584	5.99809288629
2	DALYs (Disability-Adjusted Life Years)	47	Czechia	3	Both	27	Age-standardized	976	Diabetes mellitus type 2	102	High alcohol use	3	Rate	1996	20.66861356979	41.42085105331	5.90673098377
2	DALYs (Disability-Adjusted Life Years)	47	Czechia	3	Both	27	Age-standardized	976	Diabetes mellitus type 2	102	High alcohol use	3	Rate	1997	21.691607251140002	43.2243212236	6.15905608876
2	DALYs (Disability-Adjusted Life Years)	47	Czechia	3	Both	27	Age-standardized	976	Diabetes mellitus type 2	102	High alcohol use	3	Rate	1998	23.06773383285	46.31003749688	6.602227834080001
2	DALYs (Disability-Adjusted Life Years)	47	Czechia	3	Both	27	Age-standardized	976	Diabetes mellitus type 2	102	High alcohol use	3	Rate	1999	22.56295703312	45.30590560748	6.23656058863
2	DALYs (Disability-Adjusted Life Years)	47	Czechia	3	Both	27	Age-standardized	976	Diabetes mellitus type 2	102	High alcohol use	3	Rate	2000	23.166772441779997	46.70506887024	6.35579533597
2	DALYs (Disability-Adjusted Life Years)	47	Czechia	3	Both	27	Age-standardized	976	Diabetes mellitus type 2	102	High alcohol use	3	Rate	2001	22.86777882841	46.87396581057	6.07864471839
2	DALYs (Disability-Adjusted Life Years)	47	Czechia	3	Both	27	Age-standardized	976	Diabetes mellitus type 2	102	High alcohol use	3	Rate	2002	23.27010497947	47.88246295279	6.05105370341
2	DALYs (Disability-Adjusted Life Years)	47	Czechia	3	Both	27	Age-standardized	976	Diabetes mellitus type 2	102	High alcohol use	3	Rate	2003	24.20390854026	49.54507345386	6.39189181456
2	DALYs (Disability-Adjusted Life Years)	47	Czechia	3	Both	27	Age-standardized	976	Diabetes mellitus type 2	102	High alcohol use	3	Rate	2004	24.182372612440002	49.53970529865	6.144918220879999
2	DALYs (Disability-Adjusted Life Years)	47	Czechia	3	Both	27	Age-standardized	976	Diabetes mellitus type 2	102	High alcohol use	3	Rate	2005	24.77739197738	50.68940105831	6.29516251171
2	DALYs (Disability-Adjusted Life Years)	47	Czechia	3	Both	27	Age-standardized	976	Diabetes mellitus type 2	102	High alcohol use	3	Rate	2006	25.49128840744	52.280904399280004	6.51934006456
2	DALYs (Disability-Adjusted Life Years)	47	Czechia	3	Both	27	Age-standardized	976	Diabetes mellitus type 2	102	High alcohol use	3	Rate	2007	27.61585318795	56.413991453010006	7.11680474424
2	DALYs (Disability-Adjusted Life Years)	47	Czechia	3	Both	27	Age-standardized	976	Diabetes mellitus type 2	102	High alcohol use	3	Rate	2008	27.6312155341	56.68927565434	6.914105546439999
2	DALYs (Disability-Adjusted Life Years)	47	Czechia	3	Both	27	Age-standardized	976	Diabetes mellitus type 2	102	High alcohol use	3	Rate	2009	27.655134341460002	56.87366055059	6.74628330945
2	DALYs (Disability-Adjusted Life Years)	47	Czechia	3	Both	27	Age-standardized	976	Diabetes mellitus type 2	102	High alcohol use	3	Rate	2010	28.252179421900003	57.70691845631	6.93443143531
2	DALYs (Disability-Adjusted Life Years)	47	Czechia	3	Both	27	Age-standardized	976	Diabetes mellitus type 2	102	High alcohol use	3	Rate	2011	29.844779887839998	60.22126607133	7.78608015374
2	DALYs (Disability-Adjusted Life Years)	47	Czechia	3	Both	27	Age-standardized	976	Diabetes mellitus type 2	102	High alcohol use	3	Rate	2012	31.19138709052	63.181706439660005	8.07135294511
2	DALYs (Disability-Adjusted Life Years)	47	Czechia	3	Both	27	Age-standardized	976	Diabetes mellitus type 2	102	High alcohol use	3	Rate	2013	34.20688685935	68.8271144514	9.15487069385
2	DALYs (Disability-Adjusted Life Years)	47	Czechia	3	Both	27	Age-standardized	976	Diabetes mellitus type 2	102	High alcohol use	3	Rate	2014	35.124217438289996	70.88551399612	9.61769514889
2	DALYs (Disability-Adjusted Life Years)	47	Czechia	3	Both	27	Age-standardized	976	Diabetes mellitus type 2	102	High alcohol use	3	Rate	2015	36.321947819639995	73.84278357429	9.96437019517
2	DALYs (Disability-Adjusted Life Years)	47	Czechia	3	Both	27	Age-standardized	976	Diabetes mellitus type 2	102	High alcohol use	3	Rate	2016	37.412847078	75.61850454786	10.390152277319999
2	DALYs (Disability-Adjusted Life Years)	47	Czechia	3	Both	27	Age-standardized	976	Diabetes mellitus type 2	102	High alcohol use	3	Rate	2017	38.57402544454	78.52745074899	10.88070464174
2	DALYs (Disability-Adjusted Life Years)	47	Czechia	3	Both	27	Age-standardized	976	Diabetes mellitus type 2	102	High alcohol use	3	Rate	2018	40.72205533169	82.59783573298	11.55926071801
2	DALYs (Disability-Adjusted Life Years)	47	Czechia	3	Both	27	Age-standardized	976	Diabetes mellitus type 2	102	High alcohol use	3	Rate	2019	41.842257056150004	85.89985327867	11.938921035929999
2	DALYs (Disability-Adjusted Life Years)	47	Czechia	3	Both	27	Age-standardized	976	Diabetes mellitus type 2	102	High alcohol use	3	Rate	2020	41.99297123593	85.31699710701	11.90770580543
2	DALYs (Disability-Adjusted Life Years)	47	Czechia	3	Both	27	Age-standardized	976	Diabetes mellitus type 2	102	High alcohol use	3	Rate	2021	42.3564376378	85.73239750056	12.202467874
2	DALYs (Disability-Adjusted Life Years)	50	Montenegro	3	Both	27	Age-standardized	976	Diabetes mellitus type 2	102	High alcohol use	3	Rate	1990	17.939934687780003	39.37164343922	4.41915073907
2	DALYs (Disability-Adjusted Life Years)	50	Montenegro	3	Both	27	Age-standardized	976	Diabetes mellitus type 2	102	High alcohol use	3	Rate	1991	18.14829202551	39.36032234288	4.53701150836
2	DALYs (Disability-Adjusted Life Years)	50	Montenegro	3	Both	27	Age-standardized	976	Diabetes mellitus type 2	102	High alcohol use	3	Rate	1992	18.37715515153	40.02335087582	4.67274985246
2	DALYs (Disability-Adjusted Life Years)	50	Montenegro	3	Both	27	Age-standardized	976	Diabetes mellitus type 2	102	High alcohol use	3	Rate	1993	18.66954432542	40.92490473412	4.689472574
2	DALYs (Disability-Adjusted Life Years)	50	Montenegro	3	Both	27	Age-standardized	976	Diabetes mellitus type 2	102	High alcohol use	3	Rate	1994	18.93222374661	41.166583918360004	4.57660301742
2	DALYs (Disability-Adjusted Life Years)	50	Montenegro	3	Both	27	Age-standardized	976	Diabetes mellitus type 2	102	High alcohol use	3	Rate	1995	18.99443573446	41.70905036869	4.51235207288
2	DALYs (Disability-Adjusted Life Years)	50	Montenegro	3	Both	27	Age-standardized	976	Diabetes mellitus type 2	102	High alcohol use	3	Rate	1996	19.18039718251	41.90670961474	4.48566502764
2	DALYs (Disability-Adjusted Life Years)	50	Montenegro	3	Both	27	Age-standardized	976	Diabetes mellitus type 2	102	High alcohol use	3	Rate	1997	19.618021777739997	43.14844291636	4.588219502
2	DALYs (Disability-Adjusted Life Years)	50	Montenegro	3	Both	27	Age-standardized	976	Diabetes mellitus type 2	102	High alcohol use	3	Rate	1998	19.68378256744	43.72976001443	4.44465419162
2	DALYs (Disability-Adjusted Life Years)	50	Montenegro	3	Both	27	Age-standardized	976	Diabetes mellitus type 2	102	High alcohol use	3	Rate	1999	19.42576091575	42.86064013955	4.21586561459
2	DALYs (Disability-Adjusted Life Years)	50	Montenegro	3	Both	27	Age-standardized	976	Diabetes mellitus type 2	102	High alcohol use	3	Rate	2000	19.53747630079	43.05749757092	4.2580538814499995
2	DALYs (Disability-Adjusted Life Years)	50	Montenegro	3	Both	27	Age-standardized	976	Diabetes mellitus type 2	102	High alcohol use	3	Rate	2001	20.11361738071	43.88716855294	4.37885369234
2	DALYs (Disability-Adjusted Life Years)	50	Montenegro	3	Both	27	Age-standardized	976	Diabetes mellitus type 2	102	High alcohol use	3	Rate	2002	20.76664770627	46.40890762327	4.49958295796
2	DALYs (Disability-Adjusted Life Years)	50	Montenegro	3	Both	27	Age-standardized	976	Diabetes mellitus type 2	102	High alcohol use	3	Rate	2003	21.32232874261	46.90912957646	4.80058448073
2	DALYs (Disability-Adjusted Life Years)	50	Montenegro	3	Both	27	Age-standardized	976	Diabetes mellitus type 2	102	High alcohol use	3	Rate	2004	21.55627337148	47.19959764466	4.923163869120001
2	DALYs (Disability-Adjusted Life Years)	50	Montenegro	3	Both	27	Age-standardized	976	Diabetes mellitus type 2	102	High alcohol use	3	Rate	2005	21.81197863183	47.76196200957	5.0876061229600005
2	DALYs (Disability-Adjusted Life Years)	50	Montenegro	3	Both	27	Age-standardized	976	Diabetes mellitus type 2	102	High alcohol use	3	Rate	2006	22.032622483369998	48.145019785929996	5.14468884935
2	DALYs (Disability-Adjusted Life Years)	50	Montenegro	3	Both	27	Age-standardized	976	Diabetes mellitus type 2	102	High alcohol use	3	Rate	2007	21.96592313783	48.37800957316	5.04735327441
2	DALYs (Disability-Adjusted Life Years)	50	Montenegro	3	Both	27	Age-standardized	976	Diabetes mellitus type 2	102	High alcohol use	3	Rate	2008	22.08514237755	48.206413441269994	5.2306398107700005
2	DALYs (Disability-Adjusted Life Years)	50	Montenegro	3	Both	27	Age-standardized	976	Diabetes mellitus type 2	102	High alcohol use	3	Rate	2009	22.52538701334	49.04265617759	5.3308394007499995
2	DALYs (Disability-Adjusted Life Years)	50	Montenegro	3	Both	27	Age-standardized	976	Diabetes mellitus type 2	102	High alcohol use	3	Rate	2010	23.01665464645	49.61506004842	5.33418955252
2	DALYs (Disability-Adjusted Life Years)	50	Montenegro	3	Both	27	Age-standardized	976	Diabetes mellitus type 2	102	High alcohol use	3	Rate	2011	23.40226198792	50.32251084113	5.46529666262
2	DALYs (Disability-Adjusted Life Years)	50	Montenegro	3	Both	27	Age-standardized	976	Diabetes mellitus type 2	102	High alcohol use	3	Rate	2012	23.57854557808	50.51822815208	5.52857964294
2	DALYs (Disability-Adjusted Life Years)	50	Montenegro	3	Both	27	Age-standardized	976	Diabetes mellitus type 2	102	High alcohol use	3	Rate	2013	24.09316900732	51.16930045561	5.4555625554
2	DALYs (Disability-Adjusted Life Years)	50	Montenegro	3	Both	27	Age-standardized	976	Diabetes mellitus type 2	102	High alcohol use	3	Rate	2014	24.572551633849997	52.39621102262	5.473354827510001
2	DALYs (Disability-Adjusted Life Years)	50	Montenegro	3	Both	27	Age-standardized	976	Diabetes mellitus type 2	102	High alcohol use	3	Rate	2015	25.1558435791	53.45226646364	5.56023529634
2	DALYs (Disability-Adjusted Life Years)	50	Montenegro	3	Both	27	Age-standardized	976	Diabetes mellitus type 2	102	High alcohol use	3	Rate	2016	25.73554096369	55.133710123940006	5.64223604035
2	DALYs (Disability-Adjusted Life Years)	50	Montenegro	3	Both	27	Age-standardized	976	Diabetes mellitus type 2	102	High alcohol use	3	Rate	2017	26.16383378627	56.18527958174	5.53450157482
2	DALYs (Disability-Adjusted Life Years)	50	Montenegro	3	Both	27	Age-standardized	976	Diabetes mellitus type 2	102	High alcohol use	3	Rate	2018	26.430880838820002	56.59632198607	5.46614356525
2	DALYs (Disability-Adjusted Life Years)	50	Montenegro	3	Both	27	Age-standardized	976	Diabetes mellitus type 2	102	High alcohol use	3	Rate	2019	26.781917655980003	58.145394702349996	5.4645027842300005
2	DALYs (Disability-Adjusted Life Years)	50	Montenegro	3	Both	27	Age-standardized	976	Diabetes mellitus type 2	102	High alcohol use	3	Rate	2020	27.143235059800002	58.27035378907	5.50055096894
2	DALYs (Disability-Adjusted Life Years)	50	Montenegro	3	Both	27	Age-standardized	976	Diabetes mellitus type 2	102	High alcohol use	3	Rate	2021	26.42093328496	57.59516841402	5.225502120120001
2	DALYs (Disability-Adjusted Life Years)	53	Serbia	3	Both	27	Age-standardized	976	Diabetes mellitus type 2	102	High alcohol use	3	Rate	1990	21.96095269643	42.20548866633	6.460631472209999
2	DALYs (Disability-Adjusted Life Years)	53	Serbia	3	Both	27	Age-standardized	976	Diabetes mellitus type 2	102	High alcohol use	3	Rate	1991	22.15541500101	43.5424778561	6.41982918467
2	DALYs (Disability-Adjusted Life Years)	53	Serbia	3	Both	27	Age-standardized	976	Diabetes mellitus type 2	102	High alcohol use	3	Rate	1992	22.50964844673	44.57165086298	6.48630655436
2	DALYs (Disability-Adjusted Life Years)	53	Serbia	3	Both	27	Age-standardized	976	Diabetes mellitus type 2	102	High alcohol use	3	Rate	1993	23.02609175417	45.43100294557	6.739407514370001
2	DALYs (Disability-Adjusted Life Years)	53	Serbia	3	Both	27	Age-standardized	976	Diabetes mellitus type 2	102	High alcohol use	3	Rate	1994	23.44143596679	46.58549303476	7.00056945468
2	DALYs (Disability-Adjusted Life Years)	53	Serbia	3	Both	27	Age-standardized	976	Diabetes mellitus type 2	102	High alcohol use	3	Rate	1995	24.01109246902	47.86250289252	7.1286795012
2	DALYs (Disability-Adjusted Life Years)	53	Serbia	3	Both	27	Age-standardized	976	Diabetes mellitus type 2	102	High alcohol use	3	Rate	1996	24.609630506560002	48.83737454658	7.4370882080200005
2	DALYs (Disability-Adjusted Life Years)	53	Serbia	3	Both	27	Age-standardized	976	Diabetes mellitus type 2	102	High alcohol use	3	Rate	1997	25.283674286430003	49.91228617304999	7.50542142143
2	DALYs (Disability-Adjusted Life Years)	53	Serbia	3	Both	27	Age-standardized	976	Diabetes mellitus type 2	102	High alcohol use	3	Rate	1998	24.212755626179998	47.94261540647	7.01516284961
2	DALYs (Disability-Adjusted Life Years)	53	Serbia	3	Both	27	Age-standardized	976	Diabetes mellitus type 2	102	High alcohol use	3	Rate	1999	24.32672685039	47.82861232759	7.06802574376
2	DALYs (Disability-Adjusted Life Years)	53	Serbia	3	Both	27	Age-standardized	976	Diabetes mellitus type 2	102	High alcohol use	3	Rate	2000	25.143811097479997	49.334569387630005	7.35348842944
2	DALYs (Disability-Adjusted Life Years)	53	Serbia	3	Both	27	Age-standardized	976	Diabetes mellitus type 2	102	High alcohol use	3	Rate	2001	25.0011870043	49.23913799887	7.40048660162
2	DALYs (Disability-Adjusted Life Years)	53	Serbia	3	Both	27	Age-standardized	976	Diabetes mellitus type 2	102	High alcohol use	3	Rate	2002	25.49365168173	50.52855855144001	7.57873429321
2	DALYs (Disability-Adjusted Life Years)	53	Serbia	3	Both	27	Age-standardized	976	Diabetes mellitus type 2	102	High alcohol use	3	Rate	2003	26.32285572669	52.47732023793	7.75671645466
2	DALYs (Disability-Adjusted Life Years)	53	Serbia	3	Both	27	Age-standardized	976	Diabetes mellitus type 2	102	High alcohol use	3	Rate	2004	27.055525960889998	53.35631792424	7.92203253221
2	DALYs (Disability-Adjusted Life Years)	53	Serbia	3	Both	27	Age-standardized	976	Diabetes mellitus type 2	102	High alcohol use	3	Rate	2005	27.613832109839997	55.24810112424	8.07920954765
2	DALYs (Disability-Adjusted Life Years)	53	Serbia	3	Both	27	Age-standardized	976	Diabetes mellitus type 2	102	High alcohol use	3	Rate	2006	28.12656938781	55.864136517860004	8.18977605331
2	DALYs (Disability-Adjusted Life Years)	53	Serbia	3	Both	27	Age-standardized	976	Diabetes mellitus type 2	102	High alcohol use	3	Rate	2007	28.724007626220004	56.290324287619995	8.38984353952
2	DALYs (Disability-Adjusted Life Years)	53	Serbia	3	Both	27	Age-standardized	976	Diabetes mellitus type 2	102	High alcohol use	3	Rate	2008	29.112590096479998	58.22864855733	8.263701449260001
2	DALYs (Disability-Adjusted Life Years)	53	Serbia	3	Both	27	Age-standardized	976	Diabetes mellitus type 2	102	High alcohol use	3	Rate	2009	29.36435994899	58.75464197409	8.32750191297
2	DALYs (Disability-Adjusted Life Years)	53	Serbia	3	Both	27	Age-standardized	976	Diabetes mellitus type 2	102	High alcohol use	3	Rate	2010	29.62381973264	59.869534215529995	8.382040230240001
2	DALYs (Disability-Adjusted Life Years)	53	Serbia	3	Both	27	Age-standardized	976	Diabetes mellitus type 2	102	High alcohol use	3	Rate	2011	29.97599024205	59.793020618090004	8.310023869170001
2	DALYs (Disability-Adjusted Life Years)	53	Serbia	3	Both	27	Age-standardized	976	Diabetes mellitus type 2	102	High alcohol use	3	Rate	2012	30.161512897869997	60.876180530300005	8.55083976893
2	DALYs (Disability-Adjusted Life Years)	53	Serbia	3	Both	27	Age-standardized	976	Diabetes mellitus type 2	102	High alcohol use	3	Rate	2013	30.26626600122	61.424491271019996	8.35571588623
2	DALYs (Disability-Adjusted Life Years)	53	Serbia	3	Both	27	Age-standardized	976	Diabetes mellitus type 2	102	High alcohol use	3	Rate	2014	30.587668154430002	62.12983864871	8.305856586640001
2	DALYs (Disability-Adjusted Life Years)	53	Serbia	3	Both	27	Age-standardized	976	Diabetes mellitus type 2	102	High alcohol use	3	Rate	2015	31.321395481590002	64.00917736077	8.29506052129
2	DALYs (Disability-Adjusted Life Years)	53	Serbia	3	Both	27	Age-standardized	976	Diabetes mellitus type 2	102	High alcohol use	3	Rate	2016	31.26356139355	63.6448869641	8.34591784436
2	DALYs (Disability-Adjusted Life Years)	53	Serbia	3	Both	27	Age-standardized	976	Diabetes mellitus type 2	102	High alcohol use	3	Rate	2017	32.00621934995	65.70962272627	8.85298637525
2	DALYs (Disability-Adjusted Life Years)	53	Serbia	3	Both	27	Age-standardized	976	Diabetes mellitus type 2	102	High alcohol use	3	Rate	2018	31.91838178821	66.12064092714	8.84486190263
2	DALYs (Disability-Adjusted Life Years)	53	Serbia	3	Both	27	Age-standardized	976	Diabetes mellitus type 2	102	High alcohol use	3	Rate	2019	32.68125367079	67.89575786298	8.97352553637
2	DALYs (Disability-Adjusted Life Years)	53	Serbia	3	Both	27	Age-standardized	976	Diabetes mellitus type 2	102	High alcohol use	3	Rate	2020	33.452265583309995	68.93983363041	9.55667886468
2	DALYs (Disability-Adjusted Life Years)	53	Serbia	3	Both	27	Age-standardized	976	Diabetes mellitus type 2	102	High alcohol use	3	Rate	2021	33.66844203933	69.32728133265	9.11673866129
2	DALYs (Disability-Adjusted Life Years)	51	Poland	3	Both	27	Age-standardized	976	Diabetes mellitus type 2	102	High alcohol use	3	Rate	1990	15.824205722610001	35.443882724649995	2.68200331832
2	DALYs (Disability-Adjusted Life Years)	51	Poland	3	Both	27	Age-standardized	976	Diabetes mellitus type 2	102	High alcohol use	3	Rate	1991	16.19772747197	36.16060901741	2.66146847335
2	DALYs (Disability-Adjusted Life Years)	51	Poland	3	Both	27	Age-standardized	976	Diabetes mellitus type 2	102	High alcohol use	3	Rate	1992	15.83723750781	35.158302893119995	2.56782138929
2	DALYs (Disability-Adjusted Life Years)	51	Poland	3	Both	27	Age-standardized	976	Diabetes mellitus type 2	102	High alcohol use	3	Rate	1993	15.236139383560001	33.43667925402	2.4593305132
2	DALYs (Disability-Adjusted Life Years)	51	Poland	3	Both	27	Age-standardized	976	Diabetes mellitus type 2	102	High alcohol use	3	Rate	1994	14.87072414295	32.301723525279996	2.32798732964
2	DALYs (Disability-Adjusted Life Years)	51	Poland	3	Both	27	Age-standardized	976	Diabetes mellitus type 2	102	High alcohol use	3	Rate	1995	14.5911571602	31.5321796634	2.1135196413
2	DALYs (Disability-Adjusted Life Years)	51	Poland	3	Both	27	Age-standardized	976	Diabetes mellitus type 2	102	High alcohol use	3	Rate	1996	14.20876487364	30.97811727648	1.9116755462800001
2	DALYs (Disability-Adjusted Life Years)	51	Poland	3	Both	27	Age-standardized	976	Diabetes mellitus type 2	102	High alcohol use	3	Rate	1997	13.940043812209998	30.6310375748	1.70481974392
2	DALYs (Disability-Adjusted Life Years)	51	Poland	3	Both	27	Age-standardized	976	Diabetes mellitus type 2	102	High alcohol use	3	Rate	1998	13.314567816630001	29.797620851660003	1.55690709641
2	DALYs (Disability-Adjusted Life Years)	51	Poland	3	Both	27	Age-standardized	976	Diabetes mellitus type 2	102	High alcohol use	3	Rate	1999	13.2050895959	29.86466204118	1.5574327737099998
2	DALYs (Disability-Adjusted Life Years)	51	Poland	3	Both	27	Age-standardized	976	Diabetes mellitus type 2	102	High alcohol use	3	Rate	2000	13.179975941139999	30.158207186	1.48211926392
2	DALYs (Disability-Adjusted Life Years)	51	Poland	3	Both	27	Age-standardized	976	Diabetes mellitus type 2	102	High alcohol use	3	Rate	2001	13.38470110638	30.65584482876	1.46431765206
2	DALYs (Disability-Adjusted Life Years)	51	Poland	3	Both	27	Age-standardized	976	Diabetes mellitus type 2	102	High alcohol use	3	Rate	2002	13.98845069775	31.873171968930002	1.60704158857
2	DALYs (Disability-Adjusted Life Years)	51	Poland	3	Both	27	Age-standardized	976	Diabetes mellitus type 2	102	High alcohol use	3	Rate	2003	14.855199412429998	33.77004266437	1.74504138763
2	DALYs (Disability-Adjusted Life Years)	51	Poland	3	Both	27	Age-standardized	976	Diabetes mellitus type 2	102	High alcohol use	3	Rate	2004	15.711376043780001	35.68143849799	1.86156403674
2	DALYs (Disability-Adjusted Life Years)	51	Poland	3	Both	27	Age-standardized	976	Diabetes mellitus type 2	102	High alcohol use	3	Rate	2005	16.76267999886	37.99204064285	2.32305141005
2	DALYs (Disability-Adjusted Life Years)	51	Poland	3	Both	27	Age-standardized	976	Diabetes mellitus type 2	102	High alcohol use	3	Rate	2006	17.795809381589997	39.847335061849996	2.42057882154
2	DALYs (Disability-Adjusted Life Years)	51	Poland	3	Both	27	Age-standardized	976	Diabetes mellitus type 2	102	High alcohol use	3	Rate	2007	19.00220759369	42.281890943970005	2.69647498983
2	DALYs (Disability-Adjusted Life Years)	51	Poland	3	Both	27	Age-standardized	976	Diabetes mellitus type 2	102	High alcohol use	3	Rate	2008	19.74268168808	43.801250628960005	2.96752196265
2	DALYs (Disability-Adjusted Life Years)	51	Poland	3	Both	27	Age-standardized	976	Diabetes mellitus type 2	102	High alcohol use	3	Rate	2009	20.40244431841	45.15125309032	3.5082412011499997
2	DALYs (Disability-Adjusted Life Years)	51	Poland	3	Both	27	Age-standardized	976	Diabetes mellitus type 2	102	High alcohol use	3	Rate	2010	20.821246966769998	45.919965535290004	3.6659085331599996
2	DALYs (Disability-Adjusted Life Years)	51	Poland	3	Both	27	Age-standardized	976	Diabetes mellitus type 2	102	High alcohol use	3	Rate	2011	21.32743378485	46.70293413723	3.8060431861699997
2	DALYs (Disability-Adjusted Life Years)	51	Poland	3	Both	27	Age-standardized	976	Diabetes mellitus type 2	102	High alcohol use	3	Rate	2012	22.20495247712	48.49515755694	4.02416726689
2	DALYs (Disability-Adjusted Life Years)	51	Poland	3	Both	27	Age-standardized	976	Diabetes mellitus type 2	102	High alcohol use	3	Rate	2013	22.80325584884	49.51974524715	4.1142394529
2	DALYs (Disability-Adjusted Life Years)	51	Poland	3	Both	27	Age-standardized	976	Diabetes mellitus type 2	102	High alcohol use	3	Rate	2014	22.872321029330003	50.0030256659	4.09435656076
2	DALYs (Disability-Adjusted Life Years)	51	Poland	3	Both	27	Age-standardized	976	Diabetes mellitus type 2	102	High alcohol use	3	Rate	2015	24.21635696683	52.957894230339996	4.57718811374
2	DALYs (Disability-Adjusted Life Years)	51	Poland	3	Both	27	Age-standardized	976	Diabetes mellitus type 2	102	High alcohol use	3	Rate	2016	25.039640817869998	54.66063658232	4.79912212495
2	DALYs (Disability-Adjusted Life Years)	51	Poland	3	Both	27	Age-standardized	976	Diabetes mellitus type 2	102	High alcohol use	3	Rate	2017	26.13363357482	56.933015367660005	5.41871375309
2	DALYs (Disability-Adjusted Life Years)	51	Poland	3	Both	27	Age-standardized	976	Diabetes mellitus type 2	102	High alcohol use	3	Rate	2018	27.54119875034	59.9554071995	5.92630976962
2	DALYs (Disability-Adjusted Life Years)	51	Poland	3	Both	27	Age-standardized	976	Diabetes mellitus type 2	102	High alcohol use	3	Rate	2019	28.27811321813	61.68431239931	6.03353558139
2	DALYs (Disability-Adjusted Life Years)	51	Poland	3	Both	27	Age-standardized	976	Diabetes mellitus type 2	102	High alcohol use	3	Rate	2020	28.444364814	61.97871152028	6.01829973237
2	DALYs (Disability-Adjusted Life Years)	51	Poland	3	Both	27	Age-standardized	976	Diabetes mellitus type 2	102	High alcohol use	3	Rate	2021	29.30507468949	64.32886041536	6.19791014855
2	DALYs (Disability-Adjusted Life Years)	54	Slovakia	3	Both	27	Age-standardized	976	Diabetes mellitus type 2	102	High alcohol use	3	Rate	1990	22.46994146627	44.52812163725	7.09272575388
2	DALYs (Disability-Adjusted Life Years)	54	Slovakia	3	Both	27	Age-standardized	976	Diabetes mellitus type 2	102	High alcohol use	3	Rate	1991	22.41715732563	44.28062108473	7.1411101087
2	DALYs (Disability-Adjusted Life Years)	54	Slovakia	3	Both	27	Age-standardized	976	Diabetes mellitus type 2	102	High alcohol use	3	Rate	1992	22.57965380125	44.53059113189	7.2461729597
2	DALYs (Disability-Adjusted Life Years)	54	Slovakia	3	Both	27	Age-standardized	976	Diabetes mellitus type 2	102	High alcohol use	3	Rate	1993	22.22609427643	43.76094382289	7.06648693917
2	DALYs (Disability-Adjusted Life Years)	54	Slovakia	3	Both	27	Age-standardized	976	Diabetes mellitus type 2	102	High alcohol use	3	Rate	1994	21.8479631932	43.056540524409996	6.85659977961
2	DALYs (Disability-Adjusted Life Years)	54	Slovakia	3	Both	27	Age-standardized	976	Diabetes mellitus type 2	102	High alcohol use	3	Rate	1995	21.9032373786	43.34635556234	6.78791775909
2	DALYs (Disability-Adjusted Life Years)	54	Slovakia	3	Both	27	Age-standardized	976	Diabetes mellitus type 2	102	High alcohol use	3	Rate	1996	21.41361360833	42.37569533128	6.49733075709
2	DALYs (Disability-Adjusted Life Years)	54	Slovakia	3	Both	27	Age-standardized	976	Diabetes mellitus type 2	102	High alcohol use	3	Rate	1997	21.354613012679998	42.78738683164	6.06400737674
2	DALYs (Disability-Adjusted Life Years)	54	Slovakia	3	Both	27	Age-standardized	976	Diabetes mellitus type 2	102	High alcohol use	3	Rate	1998	21.228048170220003	43.63885432304	5.691108652920001
2	DALYs (Disability-Adjusted Life Years)	54	Slovakia	3	Both	27	Age-standardized	976	Diabetes mellitus type 2	102	High alcohol use	3	Rate	1999	20.76583697525	43.528860264079995	5.34189956309
2	DALYs (Disability-Adjusted Life Years)	54	Slovakia	3	Both	27	Age-standardized	976	Diabetes mellitus type 2	102	High alcohol use	3	Rate	2000	20.20539348382	42.35366531174	5.03067404522
2	DALYs (Disability-Adjusted Life Years)	54	Slovakia	3	Both	27	Age-standardized	976	Diabetes mellitus type 2	102	High alcohol use	3	Rate	2001	19.7389317461	41.60353099813	4.8234432541
2	DALYs (Disability-Adjusted Life Years)	54	Slovakia	3	Both	27	Age-standardized	976	Diabetes mellitus type 2	102	High alcohol use	3	Rate	2002	19.43279014026	41.33565242511	4.62512769743
2	DALYs (Disability-Adjusted Life Years)	54	Slovakia	3	Both	27	Age-standardized	976	Diabetes mellitus type 2	102	High alcohol use	3	Rate	2003	19.09739328923	40.65536376649	4.3209030112899995
2	DALYs (Disability-Adjusted Life Years)	54	Slovakia	3	Both	27	Age-standardized	976	Diabetes mellitus type 2	102	High alcohol use	3	Rate	2004	18.51740685726	39.79213380161	4.0596448415
2	DALYs (Disability-Adjusted Life Years)	54	Slovakia	3	Both	27	Age-standardized	976	Diabetes mellitus type 2	102	High alcohol use	3	Rate	2005	18.66961093055	40.03788633336	4.15124654362
2	DALYs (Disability-Adjusted Life Years)	54	Slovakia	3	Both	27	Age-standardized	976	Diabetes mellitus type 2	102	High alcohol use	3	Rate	2006	18.59375958368	40.464321820900004	4.00406189241
2	DALYs (Disability-Adjusted Life Years)	54	Slovakia	3	Both	27	Age-standardized	976	Diabetes mellitus type 2	102	High alcohol use	3	Rate	2007	18.73335627728	40.7170293042	3.86011024452
2	DALYs (Disability-Adjusted Life Years)	54	Slovakia	3	Both	27	Age-standardized	976	Diabetes mellitus type 2	102	High alcohol use	3	Rate	2008	18.78021054292	40.625222758999996	3.7636776749500003
2	DALYs (Disability-Adjusted Life Years)	54	Slovakia	3	Both	27	Age-standardized	976	Diabetes mellitus type 2	102	High alcohol use	3	Rate	2009	18.74467694597	40.82942167598	3.7253651158000003
2	DALYs (Disability-Adjusted Life Years)	54	Slovakia	3	Both	27	Age-standardized	976	Diabetes mellitus type 2	102	High alcohol use	3	Rate	2010	18.77606449693	40.87313608488	3.58416654109
2	DALYs (Disability-Adjusted Life Years)	54	Slovakia	3	Both	27	Age-standardized	976	Diabetes mellitus type 2	102	High alcohol use	3	Rate	2011	18.93324252526	41.38855538401	3.65537216593
2	DALYs (Disability-Adjusted Life Years)	54	Slovakia	3	Both	27	Age-standardized	976	Diabetes mellitus type 2	102	High alcohol use	3	Rate	2012	19.10585809559	41.00050465471	3.7002931371299996
2	DALYs (Disability-Adjusted Life Years)	54	Slovakia	3	Both	27	Age-standardized	976	Diabetes mellitus type 2	102	High alcohol use	3	Rate	2013	19.15245475183	41.23412694171	3.66122291811
2	DALYs (Disability-Adjusted Life Years)	54	Slovakia	3	Both	27	Age-standardized	976	Diabetes mellitus type 2	102	High alcohol use	3	Rate	2014	19.32648501076	41.379912049110004	3.6863167926100004
2	DALYs (Disability-Adjusted Life Years)	54	Slovakia	3	Both	27	Age-standardized	976	Diabetes mellitus type 2	102	High alcohol use	3	Rate	2015	19.70182575172	42.59851088397	3.7347019172900002
2	DALYs (Disability-Adjusted Life Years)	54	Slovakia	3	Both	27	Age-standardized	976	Diabetes mellitus type 2	102	High alcohol use	3	Rate	2016	19.546067299289998	42.6739582686	3.7169027475400003
2	DALYs (Disability-Adjusted Life Years)	54	Slovakia	3	Both	27	Age-standardized	976	Diabetes mellitus type 2	102	High alcohol use	3	Rate	2017	19.927326825829997	43.683358474790005	3.69041074891
2	DALYs (Disability-Adjusted Life Years)	54	Slovakia	3	Both	27	Age-standardized	976	Diabetes mellitus type 2	102	High alcohol use	3	Rate	2018	20.3879140313	44.508551880110005	3.68512754021
2	DALYs (Disability-Adjusted Life Years)	54	Slovakia	3	Both	27	Age-standardized	976	Diabetes mellitus type 2	102	High alcohol use	3	Rate	2019	20.43915001353	45.79317272911	3.56812248891
2	DALYs (Disability-Adjusted Life Years)	54	Slovakia	3	Both	27	Age-standardized	976	Diabetes mellitus type 2	102	High alcohol use	3	Rate	2020	20.689476570700002	45.78349160724	3.9613837735199997
2	DALYs (Disability-Adjusted Life Years)	54	Slovakia	3	Both	27	Age-standardized	976	Diabetes mellitus type 2	102	High alcohol use	3	Rate	2021	20.860611023220002	46.6112640932	3.98434739927
2	DALYs (Disability-Adjusted Life Years)	52	Romania	3	Both	27	Age-standardized	976	Diabetes mellitus type 2	102	High alcohol use	3	Rate	1990	12.78530290201	25.666508896319996	3.46313276819
2	DALYs (Disability-Adjusted Life Years)	52	Romania	3	Both	27	Age-standardized	976	Diabetes mellitus type 2	102	High alcohol use	3	Rate	1991	12.86880774278	25.604295092370002	3.41746613412
2	DALYs (Disability-Adjusted Life Years)	52	Romania	3	Both	27	Age-standardized	976	Diabetes mellitus type 2	102	High alcohol use	3	Rate	1992	12.91256223163	26.01926355781	3.31427362607
2	DALYs (Disability-Adjusted Life Years)	52	Romania	3	Both	27	Age-standardized	976	Diabetes mellitus type 2	102	High alcohol use	3	Rate	1993	12.58371527041	25.46898767977	3.1466782092
2	DALYs (Disability-Adjusted Life Years)	52	Romania	3	Both	27	Age-standardized	976	Diabetes mellitus type 2	102	High alcohol use	3	Rate	1994	12.34340290195	25.35598280173	3.00134010233
2	DALYs (Disability-Adjusted Life Years)	52	Romania	3	Both	27	Age-standardized	976	Diabetes mellitus type 2	102	High alcohol use	3	Rate	1995	12.033535140069999	24.76674126246	2.85285228395
2	DALYs (Disability-Adjusted Life Years)	52	Romania	3	Both	27	Age-standardized	976	Diabetes mellitus type 2	102	High alcohol use	3	Rate	1996	12.081410735859999	24.89443476495	2.81044111774
2	DALYs (Disability-Adjusted Life Years)	52	Romania	3	Both	27	Age-standardized	976	Diabetes mellitus type 2	102	High alcohol use	3	Rate	1997	12.20207652588	25.136101734749996	2.6738454689299997
2	DALYs (Disability-Adjusted Life Years)	52	Romania	3	Both	27	Age-standardized	976	Diabetes mellitus type 2	102	High alcohol use	3	Rate	1998	12.219550012920001	25.52690362576	2.62066404041
2	DALYs (Disability-Adjusted Life Years)	52	Romania	3	Both	27	Age-standardized	976	Diabetes mellitus type 2	102	High alcohol use	3	Rate	1999	12.26369146145	25.734891943429997	2.6976541844199997
2	DALYs (Disability-Adjusted Life Years)	52	Romania	3	Both	27	Age-standardized	976	Diabetes mellitus type 2	102	High alcohol use	3	Rate	2000	12.35777983733	25.833902686680002	2.82907540278
2	DALYs (Disability-Adjusted Life Years)	52	Romania	3	Both	27	Age-standardized	976	Diabetes mellitus type 2	102	High alcohol use	3	Rate	2001	12.76281561641	26.475241597120004	2.86517438428
2	DALYs (Disability-Adjusted Life Years)	52	Romania	3	Both	27	Age-standardized	976	Diabetes mellitus type 2	102	High alcohol use	3	Rate	2002	13.375453059359998	27.87208506639	3.06415453236
2	DALYs (Disability-Adjusted Life Years)	52	Romania	3	Both	27	Age-standardized	976	Diabetes mellitus type 2	102	High alcohol use	3	Rate	2003	14.263088498320002	29.63845004241	3.2709658842700002
2	DALYs (Disability-Adjusted Life Years)	52	Romania	3	Both	27	Age-standardized	976	Diabetes mellitus type 2	102	High alcohol use	3	Rate	2004	14.711336783940002	30.709420609179997	3.32954758856
2	DALYs (Disability-Adjusted Life Years)	52	Romania	3	Both	27	Age-standardized	976	Diabetes mellitus type 2	102	High alcohol use	3	Rate	2005	14.98552225491	31.3362178179	3.40448049993
2	DALYs (Disability-Adjusted Life Years)	52	Romania	3	Both	27	Age-standardized	976	Diabetes mellitus type 2	102	High alcohol use	3	Rate	2006	15.165435289020001	31.895834845219998	3.49275083586
2	DALYs (Disability-Adjusted Life Years)	52	Romania	3	Both	27	Age-standardized	976	Diabetes mellitus type 2	102	High alcohol use	3	Rate	2007	15.47427473822	32.77531791551	3.46250218956
2	DALYs (Disability-Adjusted Life Years)	52	Romania	3	Both	27	Age-standardized	976	Diabetes mellitus type 2	102	High alcohol use	3	Rate	2008	15.649937385670002	32.938292465399996	3.4504346762700004
2	DALYs (Disability-Adjusted Life Years)	52	Romania	3	Both	27	Age-standardized	976	Diabetes mellitus type 2	102	High alcohol use	3	Rate	2009	15.84247974374	33.67420986655	3.60480874844
2	DALYs (Disability-Adjusted Life Years)	52	Romania	3	Both	27	Age-standardized	976	Diabetes mellitus type 2	102	High alcohol use	3	Rate	2010	15.938570600819999	34.26897485395	3.5165348457000003
2	DALYs (Disability-Adjusted Life Years)	52	Romania	3	Both	27	Age-standardized	976	Diabetes mellitus type 2	102	High alcohol use	3	Rate	2011	15.600661407410001	33.614596745200004	3.4168189015199997
2	DALYs (Disability-Adjusted Life Years)	52	Romania	3	Both	27	Age-standardized	976	Diabetes mellitus type 2	102	High alcohol use	3	Rate	2012	15.723168340379999	34.05385646616	3.41212512328
2	DALYs (Disability-Adjusted Life Years)	52	Romania	3	Both	27	Age-standardized	976	Diabetes mellitus type 2	102	High alcohol use	3	Rate	2013	15.57932919852	34.040775018800005	3.1947282837700004
2	DALYs (Disability-Adjusted Life Years)	52	Romania	3	Both	27	Age-standardized	976	Diabetes mellitus type 2	102	High alcohol use	3	Rate	2014	15.871486171779999	34.75738572887	3.22124823162
2	DALYs (Disability-Adjusted Life Years)	52	Romania	3	Both	27	Age-standardized	976	Diabetes mellitus type 2	102	High alcohol use	3	Rate	2015	16.23611423726	35.588945472460004	3.3898232999899998
2	DALYs (Disability-Adjusted Life Years)	52	Romania	3	Both	27	Age-standardized	976	Diabetes mellitus type 2	102	High alcohol use	3	Rate	2016	16.843931727250002	36.86669624343	3.55736628812
2	DALYs (Disability-Adjusted Life Years)	52	Romania	3	Both	27	Age-standardized	976	Diabetes mellitus type 2	102	High alcohol use	3	Rate	2017	17.18799553292	37.89812893336	3.6498704989400004
2	DALYs (Disability-Adjusted Life Years)	52	Romania	3	Both	27	Age-standardized	976	Diabetes mellitus type 2	102	High alcohol use	3	Rate	2018	18.0969643464	39.83667204244	3.81360442025
2	DALYs (Disability-Adjusted Life Years)	52	Romania	3	Both	27	Age-standardized	976	Diabetes mellitus type 2	102	High alcohol use	3	Rate	2019	18.527432477079998	40.50940699864	3.91582236069
2	DALYs (Disability-Adjusted Life Years)	52	Romania	3	Both	27	Age-standardized	976	Diabetes mellitus type 2	102	High alcohol use	3	Rate	2020	18.58158128011	41.232421684	4.0193775367599995
2	DALYs (Disability-Adjusted Life Years)	52	Romania	3	Both	27	Age-standardized	976	Diabetes mellitus type 2	102	High alcohol use	3	Rate	2021	18.66532912355	40.65659430289	3.9683359772999998
2	DALYs (Disability-Adjusted Life Years)	55	Slovenia	3	Both	27	Age-standardized	976	Diabetes mellitus type 2	102	High alcohol use	3	Rate	1990	17.34981152295	35.21942629689	4.25893909652
2	DALYs (Disability-Adjusted Life Years)	55	Slovenia	3	Both	27	Age-standardized	976	Diabetes mellitus type 2	102	High alcohol use	3	Rate	1991	19.09966372253	38.88391001648	4.3913176604199995
2	DALYs (Disability-Adjusted Life Years)	55	Slovenia	3	Both	27	Age-standardized	976	Diabetes mellitus type 2	102	High alcohol use	3	Rate	1992	21.295888260599998	41.95895606552	5.08542888823
2	DALYs (Disability-Adjusted Life Years)	55	Slovenia	3	Both	27	Age-standardized	976	Diabetes mellitus type 2	102	High alcohol use	3	Rate	1993	20.34908987384	41.06696322263	4.34204151497
2	DALYs (Disability-Adjusted Life Years)	55	Slovenia	3	Both	27	Age-standardized	976	Diabetes mellitus type 2	102	High alcohol use	3	Rate	1994	18.846346325200003	38.32848154703	3.7727278443200003
2	DALYs (Disability-Adjusted Life Years)	55	Slovenia	3	Both	27	Age-standardized	976	Diabetes mellitus type 2	102	High alcohol use	3	Rate	1995	17.96008168918	37.61919960724	3.08848118694
2	DALYs (Disability-Adjusted Life Years)	55	Slovenia	3	Both	27	Age-standardized	976	Diabetes mellitus type 2	102	High alcohol use	3	Rate	1996	16.65394552198	35.512894178150006	2.326644322
2	DALYs (Disability-Adjusted Life Years)	55	Slovenia	3	Both	27	Age-standardized	976	Diabetes mellitus type 2	102	High alcohol use	3	Rate	1997	16.49054973244	36.43409741818	1.81778591315
2	DALYs (Disability-Adjusted Life Years)	55	Slovenia	3	Both	27	Age-standardized	976	Diabetes mellitus type 2	102	High alcohol use	3	Rate	1998	13.87717083799	32.764736013770005	0.20606224159999997
2	DALYs (Disability-Adjusted Life Years)	55	Slovenia	3	Both	27	Age-standardized	976	Diabetes mellitus type 2	102	High alcohol use	3	Rate	1999	12.04381440977	30.814651034359997	-0.9177529841500001
2	DALYs (Disability-Adjusted Life Years)	55	Slovenia	3	Both	27	Age-standardized	976	Diabetes mellitus type 2	102	High alcohol use	3	Rate	2000	11.65680208619	31.215644230370003	-2.14771019337
2	DALYs (Disability-Adjusted Life Years)	55	Slovenia	3	Both	27	Age-standardized	976	Diabetes mellitus type 2	102	High alcohol use	3	Rate	2001	11.87749059894	31.896646321850003	-2.35558245971
2	DALYs (Disability-Adjusted Life Years)	55	Slovenia	3	Both	27	Age-standardized	976	Diabetes mellitus type 2	102	High alcohol use	3	Rate	2002	11.70770207997	31.441097620070003	-2.7956748279899997
2	DALYs (Disability-Adjusted Life Years)	55	Slovenia	3	Both	27	Age-standardized	976	Diabetes mellitus type 2	102	High alcohol use	3	Rate	2003	12.171205790710001	32.62772062801	-3.01367511799
2	DALYs (Disability-Adjusted Life Years)	55	Slovenia	3	Both	27	Age-standardized	976	Diabetes mellitus type 2	102	High alcohol use	3	Rate	2004	11.2302384506	30.98827850879	-3.45551744088
2	DALYs (Disability-Adjusted Life Years)	55	Slovenia	3	Both	27	Age-standardized	976	Diabetes mellitus type 2	102	High alcohol use	3	Rate	2005	9.93443502913	28.29266820691	-4.0327806509599995
2	DALYs (Disability-Adjusted Life Years)	55	Slovenia	3	Both	27	Age-standardized	976	Diabetes mellitus type 2	102	High alcohol use	3	Rate	2006	9.2735656297	27.44573781711	-4.6544238176
2	DALYs (Disability-Adjusted Life Years)	55	Slovenia	3	Both	27	Age-standardized	976	Diabetes mellitus type 2	102	High alcohol use	3	Rate	2007	8.44926077985	25.88794834974	-5.2366997712
2	DALYs (Disability-Adjusted Life Years)	55	Slovenia	3	Both	27	Age-standardized	976	Diabetes mellitus type 2	102	High alcohol use	3	Rate	2008	8.08636788121	24.78129982835	-5.24813303307
2	DALYs (Disability-Adjusted Life Years)	55	Slovenia	3	Both	27	Age-standardized	976	Diabetes mellitus type 2	102	High alcohol use	3	Rate	2009	7.69075167057	24.97017046338	-5.35520259986
2	DALYs (Disability-Adjusted Life Years)	55	Slovenia	3	Both	27	Age-standardized	976	Diabetes mellitus type 2	102	High alcohol use	3	Rate	2010	7.5432888373099996	25.39668289579	-5.51716876521
2	DALYs (Disability-Adjusted Life Years)	55	Slovenia	3	Both	27	Age-standardized	976	Diabetes mellitus type 2	102	High alcohol use	3	Rate	2011	7.38137556258	25.30731146035	-5.64618103309
2	DALYs (Disability-Adjusted Life Years)	55	Slovenia	3	Both	27	Age-standardized	976	Diabetes mellitus type 2	102	High alcohol use	3	Rate	2012	7.23953986996	25.01813470463	-5.92254726307
2	DALYs (Disability-Adjusted Life Years)	55	Slovenia	3	Both	27	Age-standardized	976	Diabetes mellitus type 2	102	High alcohol use	3	Rate	2013	7.0721480682	24.9855630324	-6.10880979276
2	DALYs (Disability-Adjusted Life Years)	55	Slovenia	3	Both	27	Age-standardized	976	Diabetes mellitus type 2	102	High alcohol use	3	Rate	2014	6.75547716329	25.43287199759	-5.96121403996
2	DALYs (Disability-Adjusted Life Years)	55	Slovenia	3	Both	27	Age-standardized	976	Diabetes mellitus type 2	102	High alcohol use	3	Rate	2015	6.96739062215	26.400058998840002	-6.36369064117
2	DALYs (Disability-Adjusted Life Years)	55	Slovenia	3	Both	27	Age-standardized	976	Diabetes mellitus type 2	102	High alcohol use	3	Rate	2016	6.92206647096	25.95247605881	-6.428415741179999
2	DALYs (Disability-Adjusted Life Years)	55	Slovenia	3	Both	27	Age-standardized	976	Diabetes mellitus type 2	102	High alcohol use	3	Rate	2017	7.06549026558	26.28927834088	-6.179001485330001
2	DALYs (Disability-Adjusted Life Years)	55	Slovenia	3	Both	27	Age-standardized	976	Diabetes mellitus type 2	102	High alcohol use	3	Rate	2018	7.209870690240001	26.630265034500002	-6.23211262451
2	DALYs (Disability-Adjusted Life Years)	55	Slovenia	3	Both	27	Age-standardized	976	Diabetes mellitus type 2	102	High alcohol use	3	Rate	2019	7.750001953210001	27.8566310732	-6.13704564482
2	DALYs (Disability-Adjusted Life Years)	55	Slovenia	3	Both	27	Age-standardized	976	Diabetes mellitus type 2	102	High alcohol use	3	Rate	2020	7.8144899037	27.4266780247	-5.75733983107
2	DALYs (Disability-Adjusted Life Years)	55	Slovenia	3	Both	27	Age-standardized	976	Diabetes mellitus type 2	102	High alcohol use	3	Rate	2021	8.09961569551	27.85222203762	-5.754386557569999
2	DALYs (Disability-Adjusted Life Years)	59	Latvia	3	Both	27	Age-standardized	976	Diabetes mellitus type 2	102	High alcohol use	3	Rate	1990	4.0546774039199995	10.12743211848	-1.7481672188400001
2	DALYs (Disability-Adjusted Life Years)	59	Latvia	3	Both	27	Age-standardized	976	Diabetes mellitus type 2	102	High alcohol use	3	Rate	1991	4.60199989829	11.28587820934	-1.4795376758699998
2	DALYs (Disability-Adjusted Life Years)	59	Latvia	3	Both	27	Age-standardized	976	Diabetes mellitus type 2	102	High alcohol use	3	Rate	1992	5.04520892224	12.36139188819	-1.4538478405200002
2	DALYs (Disability-Adjusted Life Years)	59	Latvia	3	Both	27	Age-standardized	976	Diabetes mellitus type 2	102	High alcohol use	3	Rate	1993	5.97205509597	14.2545447035	-1.30821893685
2	DALYs (Disability-Adjusted Life Years)	59	Latvia	3	Both	27	Age-standardized	976	Diabetes mellitus type 2	102	High alcohol use	3	Rate	1994	6.63878792185	15.937973843299998	-1.3517008269100002
2	DALYs (Disability-Adjusted Life Years)	59	Latvia	3	Both	27	Age-standardized	976	Diabetes mellitus type 2	102	High alcohol use	3	Rate	1995	6.601464686429999	15.754065736609999	-1.43254545454
2	DALYs (Disability-Adjusted Life Years)	59	Latvia	3	Both	27	Age-standardized	976	Diabetes mellitus type 2	102	High alcohol use	3	Rate	1996	6.27408145692	14.84904741942	-1.2612575638899999
2	DALYs (Disability-Adjusted Life Years)	59	Latvia	3	Both	27	Age-standardized	976	Diabetes mellitus type 2	102	High alcohol use	3	Rate	1997	6.492506744809999	15.13391158138	-0.97442131642
2	DALYs (Disability-Adjusted Life Years)	59	Latvia	3	Both	27	Age-standardized	976	Diabetes mellitus type 2	102	High alcohol use	3	Rate	1998	6.85167131995	16.03128579166	-0.94122597886
2	DALYs (Disability-Adjusted Life Years)	59	Latvia	3	Both	27	Age-standardized	976	Diabetes mellitus type 2	102	High alcohol use	3	Rate	1999	6.85623563433	16.02031284746	-0.74655573085
2	DALYs (Disability-Adjusted Life Years)	59	Latvia	3	Both	27	Age-standardized	976	Diabetes mellitus type 2	102	High alcohol use	3	Rate	2000	7.027690439540001	16.26114797814	-0.74936734482
2	DALYs (Disability-Adjusted Life Years)	59	Latvia	3	Both	27	Age-standardized	976	Diabetes mellitus type 2	102	High alcohol use	3	Rate	2001	7.765230904799999	17.64444167537	-0.38068114455
2	DALYs (Disability-Adjusted Life Years)	59	Latvia	3	Both	27	Age-standardized	976	Diabetes mellitus type 2	102	High alcohol use	3	Rate	2002	8.73650025259	18.894193648469997	-0.03814862684
2	DALYs (Disability-Adjusted Life Years)	59	Latvia	3	Both	27	Age-standardized	976	Diabetes mellitus type 2	102	High alcohol use	3	Rate	2003	9.791108172729999	20.77502025291	0.54647624917
2	DALYs (Disability-Adjusted Life Years)	59	Latvia	3	Both	27	Age-standardized	976	Diabetes mellitus type 2	102	High alcohol use	3	Rate	2004	10.633545332639999	22.30232309874	1.02376932432
2	DALYs (Disability-Adjusted Life Years)	59	Latvia	3	Both	27	Age-standardized	976	Diabetes mellitus type 2	102	High alcohol use	3	Rate	2005	11.48228955174	23.93892641924	1.2976123931899999
2	DALYs (Disability-Adjusted Life Years)	59	Latvia	3	Both	27	Age-standardized	976	Diabetes mellitus type 2	102	High alcohol use	3	Rate	2006	12.29666931795	25.55176575046	1.56394548472
2	DALYs (Disability-Adjusted Life Years)	59	Latvia	3	Both	27	Age-standardized	976	Diabetes mellitus type 2	102	High alcohol use	3	Rate	2007	12.92308637648	26.69389784884	1.96363670244
2	DALYs (Disability-Adjusted Life Years)	59	Latvia	3	Both	27	Age-standardized	976	Diabetes mellitus type 2	102	High alcohol use	3	Rate	2008	12.531464264400002	26.804142805319998	1.8906600725999998
2	DALYs (Disability-Adjusted Life Years)	59	Latvia	3	Both	27	Age-standardized	976	Diabetes mellitus type 2	102	High alcohol use	3	Rate	2009	12.68439494738	26.56834880401	1.97347172875
2	DALYs (Disability-Adjusted Life Years)	59	Latvia	3	Both	27	Age-standardized	976	Diabetes mellitus type 2	102	High alcohol use	3	Rate	2010	13.033013196909998	27.454284404259997	1.75754571936
2	DALYs (Disability-Adjusted Life Years)	59	Latvia	3	Both	27	Age-standardized	976	Diabetes mellitus type 2	102	High alcohol use	3	Rate	2011	13.019506520719998	27.58079445195	1.9291362871000002
2	DALYs (Disability-Adjusted Life Years)	59	Latvia	3	Both	27	Age-standardized	976	Diabetes mellitus type 2	102	High alcohol use	3	Rate	2012	13.41257907202	28.19582053432	1.99162819207
2	DALYs (Disability-Adjusted Life Years)	59	Latvia	3	Both	27	Age-standardized	976	Diabetes mellitus type 2	102	High alcohol use	3	Rate	2013	14.107067792449998	30.114007845419998	1.9650547407199999
2	DALYs (Disability-Adjusted Life Years)	59	Latvia	3	Both	27	Age-standardized	976	Diabetes mellitus type 2	102	High alcohol use	3	Rate	2014	15.53191924368	32.78096259027	2.21558668685
2	DALYs (Disability-Adjusted Life Years)	59	Latvia	3	Both	27	Age-standardized	976	Diabetes mellitus type 2	102	High alcohol use	3	Rate	2015	16.95541419156	35.7086094372	2.78623209485
2	DALYs (Disability-Adjusted Life Years)	59	Latvia	3	Both	27	Age-standardized	976	Diabetes mellitus type 2	102	High alcohol use	3	Rate	2016	18.85198544726	39.5066643879	3.34221015264
2	DALYs (Disability-Adjusted Life Years)	59	Latvia	3	Both	27	Age-standardized	976	Diabetes mellitus type 2	102	High alcohol use	3	Rate	2017	21.88875647754	44.92540415261	4.29498321032
2	DALYs (Disability-Adjusted Life Years)	59	Latvia	3	Both	27	Age-standardized	976	Diabetes mellitus type 2	102	High alcohol use	3	Rate	2018	24.35349481613	49.494249768180005	5.37177996688
2	DALYs (Disability-Adjusted Life Years)	59	Latvia	3	Both	27	Age-standardized	976	Diabetes mellitus type 2	102	High alcohol use	3	Rate	2019	24.87125059768	50.2835179432	5.62201961828
2	DALYs (Disability-Adjusted Life Years)	59	Latvia	3	Both	27	Age-standardized	976	Diabetes mellitus type 2	102	High alcohol use	3	Rate	2020	26.05443021522	52.81738934232	5.92143420418
2	DALYs (Disability-Adjusted Life Years)	59	Latvia	3	Both	27	Age-standardized	976	Diabetes mellitus type 2	102	High alcohol use	3	Rate	2021	27.30345947891	55.4278537346	6.42477026856
2	DALYs (Disability-Adjusted Life Years)	57	Belarus	3	Both	27	Age-standardized	976	Diabetes mellitus type 2	102	High alcohol use	3	Rate	1990	5.8504881506699995	12.02761294253	1.04170242754
2	DALYs (Disability-Adjusted Life Years)	57	Belarus	3	Both	27	Age-standardized	976	Diabetes mellitus type 2	102	High alcohol use	3	Rate	1991	6.68165798458	13.523700060689999	1.51787145161
2	DALYs (Disability-Adjusted Life Years)	57	Belarus	3	Both	27	Age-standardized	976	Diabetes mellitus type 2	102	High alcohol use	3	Rate	1992	7.4554464679	15.06043700319	2.00138563879
2	DALYs (Disability-Adjusted Life Years)	57	Belarus	3	Both	27	Age-standardized	976	Diabetes mellitus type 2	102	High alcohol use	3	Rate	1993	8.18580576551	16.23381364598	2.41272059982
2	DALYs (Disability-Adjusted Life Years)	57	Belarus	3	Both	27	Age-standardized	976	Diabetes mellitus type 2	102	High alcohol use	3	Rate	1994	8.43835181343	16.73803573812	2.46032807097
2	DALYs (Disability-Adjusted Life Years)	57	Belarus	3	Both	27	Age-standardized	976	Diabetes mellitus type 2	102	High alcohol use	3	Rate	1995	8.87724164233	17.61607910623	2.47100992853
2	DALYs (Disability-Adjusted Life Years)	57	Belarus	3	Both	27	Age-standardized	976	Diabetes mellitus type 2	102	High alcohol use	3	Rate	1996	8.86256192115	17.37446512538	2.51037854538
2	DALYs (Disability-Adjusted Life Years)	57	Belarus	3	Both	27	Age-standardized	976	Diabetes mellitus type 2	102	High alcohol use	3	Rate	1997	8.90718340227	17.36749245452	2.52739447229
2	DALYs (Disability-Adjusted Life Years)	57	Belarus	3	Both	27	Age-standardized	976	Diabetes mellitus type 2	102	High alcohol use	3	Rate	1998	9.0540679523	17.817368857559998	2.56210756231
2	DALYs (Disability-Adjusted Life Years)	57	Belarus	3	Both	27	Age-standardized	976	Diabetes mellitus type 2	102	High alcohol use	3	Rate	1999	9.08690471081	17.88330834346	2.5002473114
2	DALYs (Disability-Adjusted Life Years)	57	Belarus	3	Both	27	Age-standardized	976	Diabetes mellitus type 2	102	High alcohol use	3	Rate	2000	8.78768507713	17.41380015209	2.43960657576
2	DALYs (Disability-Adjusted Life Years)	57	Belarus	3	Both	27	Age-standardized	976	Diabetes mellitus type 2	102	High alcohol use	3	Rate	2001	8.98135024651	17.66854448518	2.44951234574
2	DALYs (Disability-Adjusted Life Years)	57	Belarus	3	Both	27	Age-standardized	976	Diabetes mellitus type 2	102	High alcohol use	3	Rate	2002	9.3705086577	18.3763098281	2.5370625443
2	DALYs (Disability-Adjusted Life Years)	57	Belarus	3	Both	27	Age-standardized	976	Diabetes mellitus type 2	102	High alcohol use	3	Rate	2003	9.246369989489999	18.588072728329998	2.47552448384
2	DALYs (Disability-Adjusted Life Years)	57	Belarus	3	Both	27	Age-standardized	976	Diabetes mellitus type 2	102	High alcohol use	3	Rate	2004	9.46783919036	19.103191495500003	2.5399917188299996
2	DALYs (Disability-Adjusted Life Years)	57	Belarus	3	Both	27	Age-standardized	976	Diabetes mellitus type 2	102	High alcohol use	3	Rate	2005	9.53839429123	19.11010951291	2.48145713512
2	DALYs (Disability-Adjusted Life Years)	57	Belarus	3	Both	27	Age-standardized	976	Diabetes mellitus type 2	102	High alcohol use	3	Rate	2006	9.41704349902	18.6427455922	2.34842682122
2	DALYs (Disability-Adjusted Life Years)	57	Belarus	3	Both	27	Age-standardized	976	Diabetes mellitus type 2	102	High alcohol use	3	Rate	2007	9.46237732841	18.93845117413	2.36649726645
2	DALYs (Disability-Adjusted Life Years)	57	Belarus	3	Both	27	Age-standardized	976	Diabetes mellitus type 2	102	High alcohol use	3	Rate	2008	9.4260914924	19.17705642953	2.26065661183
2	DALYs (Disability-Adjusted Life Years)	57	Belarus	3	Both	27	Age-standardized	976	Diabetes mellitus type 2	102	High alcohol use	3	Rate	2009	9.57306045113	19.34587789322	2.2898163745
2	DALYs (Disability-Adjusted Life Years)	57	Belarus	3	Both	27	Age-standardized	976	Diabetes mellitus type 2	102	High alcohol use	3	Rate	2010	9.50792977885	19.36530414096	2.18694702166
2	DALYs (Disability-Adjusted Life Years)	57	Belarus	3	Both	27	Age-standardized	976	Diabetes mellitus type 2	102	High alcohol use	3	Rate	2011	9.42263307521	19.54194224026	2.1749167509
2	DALYs (Disability-Adjusted Life Years)	57	Belarus	3	Both	27	Age-standardized	976	Diabetes mellitus type 2	102	High alcohol use	3	Rate	2012	8.96077403734	18.95022755986	1.76662934259
2	DALYs (Disability-Adjusted Life Years)	57	Belarus	3	Both	27	Age-standardized	976	Diabetes mellitus type 2	102	High alcohol use	3	Rate	2013	8.68589463743	18.52634188241	1.6005278916
2	DALYs (Disability-Adjusted Life Years)	57	Belarus	3	Both	27	Age-standardized	976	Diabetes mellitus type 2	102	High alcohol use	3	Rate	2014	8.63166615375	18.647429789	1.4476570200799999
2	DALYs (Disability-Adjusted Life Years)	57	Belarus	3	Both	27	Age-standardized	976	Diabetes mellitus type 2	102	High alcohol use	3	Rate	2015	8.41778475094	18.39708531284	1.20802405533
2	DALYs (Disability-Adjusted Life Years)	57	Belarus	3	Both	27	Age-standardized	976	Diabetes mellitus type 2	102	High alcohol use	3	Rate	2016	8.69113425205	18.6586318499	1.14919798955
2	DALYs (Disability-Adjusted Life Years)	57	Belarus	3	Both	27	Age-standardized	976	Diabetes mellitus type 2	102	High alcohol use	3	Rate	2017	9.221320652040001	19.30687480402	1.14719065018
2	DALYs (Disability-Adjusted Life Years)	57	Belarus	3	Both	27	Age-standardized	976	Diabetes mellitus type 2	102	High alcohol use	3	Rate	2018	9.24226099724	19.40418493776	0.9763957986
2	DALYs (Disability-Adjusted Life Years)	57	Belarus	3	Both	27	Age-standardized	976	Diabetes mellitus type 2	102	High alcohol use	3	Rate	2019	9.09045075511	19.23634992353	0.71612557462
2	DALYs (Disability-Adjusted Life Years)	57	Belarus	3	Both	27	Age-standardized	976	Diabetes mellitus type 2	102	High alcohol use	3	Rate	2020	8.89934106298	19.580826738400003	0.48255667822
2	DALYs (Disability-Adjusted Life Years)	57	Belarus	3	Both	27	Age-standardized	976	Diabetes mellitus type 2	102	High alcohol use	3	Rate	2021	8.874793775670001	19.57298304123	0.43317209437
2	DALYs (Disability-Adjusted Life Years)	60	Lithuania	3	Both	27	Age-standardized	976	Diabetes mellitus type 2	102	High alcohol use	3	Rate	1990	3.55221412783	9.00344245615	-0.8789912840599999
2	DALYs (Disability-Adjusted Life Years)	60	Lithuania	3	Both	27	Age-standardized	976	Diabetes mellitus type 2	102	High alcohol use	3	Rate	1991	4.11024785042	10.18790873792	-0.68287198774
2	DALYs (Disability-Adjusted Life Years)	60	Lithuania	3	Both	27	Age-standardized	976	Diabetes mellitus type 2	102	High alcohol use	3	Rate	1992	4.4654018829	10.674593296920001	-0.47017708194
2	DALYs (Disability-Adjusted Life Years)	60	Lithuania	3	Both	27	Age-standardized	976	Diabetes mellitus type 2	102	High alcohol use	3	Rate	1993	4.9925131794499995	11.38619058125	-0.26888401726
2	DALYs (Disability-Adjusted Life Years)	60	Lithuania	3	Both	27	Age-standardized	976	Diabetes mellitus type 2	102	High alcohol use	3	Rate	1994	5.4225347393800005	12.511321715580001	-0.20988487543
2	DALYs (Disability-Adjusted Life Years)	60	Lithuania	3	Both	27	Age-standardized	976	Diabetes mellitus type 2	102	High alcohol use	3	Rate	1995	5.64801959286	13.16317184029	-0.21048168096
2	DALYs (Disability-Adjusted Life Years)	60	Lithuania	3	Both	27	Age-standardized	976	Diabetes mellitus type 2	102	High alcohol use	3	Rate	1996	5.87897243927	13.18957609334	0.09405443655
2	DALYs (Disability-Adjusted Life Years)	60	Lithuania	3	Both	27	Age-standardized	976	Diabetes mellitus type 2	102	High alcohol use	3	Rate	1997	6.098558300600001	13.539135752119998	0.16192308453
2	DALYs (Disability-Adjusted Life Years)	60	Lithuania	3	Both	27	Age-standardized	976	Diabetes mellitus type 2	102	High alcohol use	3	Rate	1998	6.54160017975	14.30693670875	0.30289455976
2	DALYs (Disability-Adjusted Life Years)	60	Lithuania	3	Both	27	Age-standardized	976	Diabetes mellitus type 2	102	High alcohol use	3	Rate	1999	6.80141205825	14.76585047797	0.4030971807
2	DALYs (Disability-Adjusted Life Years)	60	Lithuania	3	Both	27	Age-standardized	976	Diabetes mellitus type 2	102	High alcohol use	3	Rate	2000	7.38936942332	15.76242771621	0.8822269813700001
2	DALYs (Disability-Adjusted Life Years)	60	Lithuania	3	Both	27	Age-standardized	976	Diabetes mellitus type 2	102	High alcohol use	3	Rate	2001	7.9833003510200005	16.96740222051	1.27404290623
2	DALYs (Disability-Adjusted Life Years)	60	Lithuania	3	Both	27	Age-standardized	976	Diabetes mellitus type 2	102	High alcohol use	3	Rate	2002	8.96982387181	18.88762754071	1.70170002153
2	DALYs (Disability-Adjusted Life Years)	60	Lithuania	3	Both	27	Age-standardized	976	Diabetes mellitus type 2	102	High alcohol use	3	Rate	2003	9.78247320916	20.20756799688	2.1516842242900003
2	DALYs (Disability-Adjusted Life Years)	60	Lithuania	3	Both	27	Age-standardized	976	Diabetes mellitus type 2	102	High alcohol use	3	Rate	2004	10.65980370163	21.64658629999	2.65955756644
2	DALYs (Disability-Adjusted Life Years)	60	Lithuania	3	Both	27	Age-standardized	976	Diabetes mellitus type 2	102	High alcohol use	3	Rate	2005	11.6261189121	23.24856111159	2.94272317671
2	DALYs (Disability-Adjusted Life Years)	60	Lithuania	3	Both	27	Age-standardized	976	Diabetes mellitus type 2	102	High alcohol use	3	Rate	2006	11.99492928153	23.82119590534	2.9553192994899997
2	DALYs (Disability-Adjusted Life Years)	60	Lithuania	3	Both	27	Age-standardized	976	Diabetes mellitus type 2	102	High alcohol use	3	Rate	2007	12.169024574449999	24.36961809133	2.85414006498
2	DALYs (Disability-Adjusted Life Years)	60	Lithuania	3	Both	27	Age-standardized	976	Diabetes mellitus type 2	102	High alcohol use	3	Rate	2008	12.07813086436	24.25148848121	2.7596835799000003
2	DALYs (Disability-Adjusted Life Years)	60	Lithuania	3	Both	27	Age-standardized	976	Diabetes mellitus type 2	102	High alcohol use	3	Rate	2009	11.95832328652	24.23646248249	2.49821420454
2	DALYs (Disability-Adjusted Life Years)	60	Lithuania	3	Both	27	Age-standardized	976	Diabetes mellitus type 2	102	High alcohol use	3	Rate	2010	12.300130252739999	25.01110328414	2.44827905878
2	DALYs (Disability-Adjusted Life Years)	60	Lithuania	3	Both	27	Age-standardized	976	Diabetes mellitus type 2	102	High alcohol use	3	Rate	2011	12.28529868409	25.29684109613	2.29913539572
2	DALYs (Disability-Adjusted Life Years)	60	Lithuania	3	Both	27	Age-standardized	976	Diabetes mellitus type 2	102	High alcohol use	3	Rate	2012	12.593019787	26.03885044078	2.34324922267
2	DALYs (Disability-Adjusted Life Years)	60	Lithuania	3	Both	27	Age-standardized	976	Diabetes mellitus type 2	102	High alcohol use	3	Rate	2013	13.03063729361	26.94677369306	2.23844590397
2	DALYs (Disability-Adjusted Life Years)	60	Lithuania	3	Both	27	Age-standardized	976	Diabetes mellitus type 2	102	High alcohol use	3	Rate	2014	13.489361726299999	28.398719949300002	2.21335260348
2	DALYs (Disability-Adjusted Life Years)	60	Lithuania	3	Both	27	Age-standardized	976	Diabetes mellitus type 2	102	High alcohol use	3	Rate	2015	14.460739602610001	30.209843110420003	2.50259139434
2	DALYs (Disability-Adjusted Life Years)	60	Lithuania	3	Both	27	Age-standardized	976	Diabetes mellitus type 2	102	High alcohol use	3	Rate	2016	15.403892760459998	31.85721268484	2.65139707375
2	DALYs (Disability-Adjusted Life Years)	60	Lithuania	3	Both	27	Age-standardized	976	Diabetes mellitus type 2	102	High alcohol use	3	Rate	2017	16.47290308425	34.52415081599	2.71283652788
2	DALYs (Disability-Adjusted Life Years)	60	Lithuania	3	Both	27	Age-standardized	976	Diabetes mellitus type 2	102	High alcohol use	3	Rate	2018	17.398045841749997	36.241459148669996	2.80374270353
2	DALYs (Disability-Adjusted Life Years)	60	Lithuania	3	Both	27	Age-standardized	976	Diabetes mellitus type 2	102	High alcohol use	3	Rate	2019	18.05915834137	37.565892547370005	2.82819259288
2	DALYs (Disability-Adjusted Life Years)	60	Lithuania	3	Both	27	Age-standardized	976	Diabetes mellitus type 2	102	High alcohol use	3	Rate	2020	17.93084926895	37.705709552760005	2.6483626986199997
2	DALYs (Disability-Adjusted Life Years)	60	Lithuania	3	Both	27	Age-standardized	976	Diabetes mellitus type 2	102	High alcohol use	3	Rate	2021	17.86396957272	38.41187201189	2.37668460696
2	DALYs (Disability-Adjusted Life Years)	58	Estonia	3	Both	27	Age-standardized	976	Diabetes mellitus type 2	102	High alcohol use	3	Rate	1990	3.79658522414	9.49735984859	-1.74678778163
2	DALYs (Disability-Adjusted Life Years)	58	Estonia	3	Both	27	Age-standardized	976	Diabetes mellitus type 2	102	High alcohol use	3	Rate	1991	4.3467991032199995	10.67937338978	-1.47396060039
2	DALYs (Disability-Adjusted Life Years)	58	Estonia	3	Both	27	Age-standardized	976	Diabetes mellitus type 2	102	High alcohol use	3	Rate	1992	4.84749018158	11.56283307372	-1.20174973189
2	DALYs (Disability-Adjusted Life Years)	58	Estonia	3	Both	27	Age-standardized	976	Diabetes mellitus type 2	102	High alcohol use	3	Rate	1993	5.5160110609299995	13.09305617282	-1.00468714402
2	DALYs (Disability-Adjusted Life Years)	58	Estonia	3	Both	27	Age-standardized	976	Diabetes mellitus type 2	102	High alcohol use	3	Rate	1994	6.27716546472	14.97787019832	-0.59307959409
2	DALYs (Disability-Adjusted Life Years)	58	Estonia	3	Both	27	Age-standardized	976	Diabetes mellitus type 2	102	High alcohol use	3	Rate	1995	6.38582404283	15.140491293810001	-0.47114646613
2	DALYs (Disability-Adjusted Life Years)	58	Estonia	3	Both	27	Age-standardized	976	Diabetes mellitus type 2	102	High alcohol use	3	Rate	1996	6.3409641605300004	14.90811312865	-0.23565163196
2	DALYs (Disability-Adjusted Life Years)	58	Estonia	3	Both	27	Age-standardized	976	Diabetes mellitus type 2	102	High alcohol use	3	Rate	1997	6.91378136469	15.75744942312	0.0048368397300000004
2	DALYs (Disability-Adjusted Life Years)	58	Estonia	3	Both	27	Age-standardized	976	Diabetes mellitus type 2	102	High alcohol use	3	Rate	1998	7.71799588418	17.00577629563	0.37163286193
2	DALYs (Disability-Adjusted Life Years)	58	Estonia	3	Both	27	Age-standardized	976	Diabetes mellitus type 2	102	High alcohol use	3	Rate	1999	7.9750014368399995	17.5503810757	0.41416218144000005
2	DALYs (Disability-Adjusted Life Years)	58	Estonia	3	Both	27	Age-standardized	976	Diabetes mellitus type 2	102	High alcohol use	3	Rate	2000	8.54808343267	18.57917798977	0.6073732966200001
2	DALYs (Disability-Adjusted Life Years)	58	Estonia	3	Both	27	Age-standardized	976	Diabetes mellitus type 2	102	High alcohol use	3	Rate	2001	9.515842255039999	20.37822498623	1.05115046122
2	DALYs (Disability-Adjusted Life Years)	58	Estonia	3	Both	27	Age-standardized	976	Diabetes mellitus type 2	102	High alcohol use	3	Rate	2002	10.29621141089	22.11770316843	1.41151177266
2	DALYs (Disability-Adjusted Life Years)	58	Estonia	3	Both	27	Age-standardized	976	Diabetes mellitus type 2	102	High alcohol use	3	Rate	2003	11.7862897047	24.587690312339998	2.55421938302
2	DALYs (Disability-Adjusted Life Years)	58	Estonia	3	Both	27	Age-standardized	976	Diabetes mellitus type 2	102	High alcohol use	3	Rate	2004	13.87144247752	28.251419006	3.6123961284
2	DALYs (Disability-Adjusted Life Years)	58	Estonia	3	Both	27	Age-standardized	976	Diabetes mellitus type 2	102	High alcohol use	3	Rate	2005	14.44871100484	29.069000781659998	3.80782626442
2	DALYs (Disability-Adjusted Life Years)	58	Estonia	3	Both	27	Age-standardized	976	Diabetes mellitus type 2	102	High alcohol use	3	Rate	2006	15.094515831330002	30.099555710780002	4.075566537649999
2	DALYs (Disability-Adjusted Life Years)	58	Estonia	3	Both	27	Age-standardized	976	Diabetes mellitus type 2	102	High alcohol use	3	Rate	2007	15.75557979055	31.23722088998	4.19674637931
2	DALYs (Disability-Adjusted Life Years)	58	Estonia	3	Both	27	Age-standardized	976	Diabetes mellitus type 2	102	High alcohol use	3	Rate	2008	15.40408994396	31.28849602547	3.8661621399099997
2	DALYs (Disability-Adjusted Life Years)	58	Estonia	3	Both	27	Age-standardized	976	Diabetes mellitus type 2	102	High alcohol use	3	Rate	2009	15.37463309771	31.65746442301	3.67101993592
2	DALYs (Disability-Adjusted Life Years)	58	Estonia	3	Both	27	Age-standardized	976	Diabetes mellitus type 2	102	High alcohol use	3	Rate	2010	14.77444299935	30.787374711589997	3.15609271257
2	DALYs (Disability-Adjusted Life Years)	58	Estonia	3	Both	27	Age-standardized	976	Diabetes mellitus type 2	102	High alcohol use	3	Rate	2011	14.9380745191	31.1614758644	3.19461429287
2	DALYs (Disability-Adjusted Life Years)	58	Estonia	3	Both	27	Age-standardized	976	Diabetes mellitus type 2	102	High alcohol use	3	Rate	2012	15.33241774944	31.74795566707	3.2333297890600003
2	DALYs (Disability-Adjusted Life Years)	58	Estonia	3	Both	27	Age-standardized	976	Diabetes mellitus type 2	102	High alcohol use	3	Rate	2013	15.93520956732	32.91265027928	3.4652586791499997
2	DALYs (Disability-Adjusted Life Years)	58	Estonia	3	Both	27	Age-standardized	976	Diabetes mellitus type 2	102	High alcohol use	3	Rate	2014	17.07234936552	35.22444368059	3.6894783981500003
2	DALYs (Disability-Adjusted Life Years)	58	Estonia	3	Both	27	Age-standardized	976	Diabetes mellitus type 2	102	High alcohol use	3	Rate	2015	18.24930766145	37.40423315876	3.99097347408
2	DALYs (Disability-Adjusted Life Years)	58	Estonia	3	Both	27	Age-standardized	976	Diabetes mellitus type 2	102	High alcohol use	3	Rate	2016	19.87362855631	40.04367532465	4.46780916167
2	DALYs (Disability-Adjusted Life Years)	58	Estonia	3	Both	27	Age-standardized	976	Diabetes mellitus type 2	102	High alcohol use	3	Rate	2017	20.79011239745	42.06088679777	4.46834621763
2	DALYs (Disability-Adjusted Life Years)	58	Estonia	3	Both	27	Age-standardized	976	Diabetes mellitus type 2	102	High alcohol use	3	Rate	2018	21.30035016623	43.21604724452	4.23629834
2	DALYs (Disability-Adjusted Life Years)	58	Estonia	3	Both	27	Age-standardized	976	Diabetes mellitus type 2	102	High alcohol use	3	Rate	2019	21.11259994984	42.84303618471	3.86856919141
2	DALYs (Disability-Adjusted Life Years)	58	Estonia	3	Both	27	Age-standardized	976	Diabetes mellitus type 2	102	High alcohol use	3	Rate	2020	20.78702224393	42.72741653349	3.82528560046
2	DALYs (Disability-Adjusted Life Years)	58	Estonia	3	Both	27	Age-standardized	976	Diabetes mellitus type 2	102	High alcohol use	3	Rate	2021	20.33078463213	43.39193739863	3.3537818631799996
2	DALYs (Disability-Adjusted Life Years)	61	Republic of Moldova	3	Both	27	Age-standardized	976	Diabetes mellitus type 2	102	High alcohol use	3	Rate	1990	14.05098697795	27.19586396699	3.85875660125
2	DALYs (Disability-Adjusted Life Years)	61	Republic of Moldova	3	Both	27	Age-standardized	976	Diabetes mellitus type 2	102	High alcohol use	3	Rate	1991	15.47980127107	29.409241387940003	4.6252676494800005
2	DALYs (Disability-Adjusted Life Years)	61	Republic of Moldova	3	Both	27	Age-standardized	976	Diabetes mellitus type 2	102	High alcohol use	3	Rate	1992	15.84307273584	29.66888678752	4.95966890269
2	DALYs (Disability-Adjusted Life Years)	61	Republic of Moldova	3	Both	27	Age-standardized	976	Diabetes mellitus type 2	102	High alcohol use	3	Rate	1993	16.63366408433	30.79728825863	5.20567644378
2	DALYs (Disability-Adjusted Life Years)	61	Republic of Moldova	3	Both	27	Age-standardized	976	Diabetes mellitus type 2	102	High alcohol use	3	Rate	1994	18.56329406255	34.40517189288	5.74098460602
2	DALYs (Disability-Adjusted Life Years)	61	Republic of Moldova	3	Both	27	Age-standardized	976	Diabetes mellitus type 2	102	High alcohol use	3	Rate	1995	18.7742732612	34.9183722429	5.71458020447
2	DALYs (Disability-Adjusted Life Years)	61	Republic of Moldova	3	Both	27	Age-standardized	976	Diabetes mellitus type 2	102	High alcohol use	3	Rate	1996	18.60291836019	35.22992886123	5.6721815300600005
2	DALYs (Disability-Adjusted Life Years)	61	Republic of Moldova	3	Both	27	Age-standardized	976	Diabetes mellitus type 2	102	High alcohol use	3	Rate	1997	17.309315472850002	33.33493474402	5.18930200862
2	DALYs (Disability-Adjusted Life Years)	61	Republic of Moldova	3	Both	27	Age-standardized	976	Diabetes mellitus type 2	102	High alcohol use	3	Rate	1998	17.03606082019	33.273790589389996	5.19334810518
2	DALYs (Disability-Adjusted Life Years)	61	Republic of Moldova	3	Both	27	Age-standardized	976	Diabetes mellitus type 2	102	High alcohol use	3	Rate	1999	16.57052366293	32.33408215356	5.02589449216
2	DALYs (Disability-Adjusted Life Years)	61	Republic of Moldova	3	Both	27	Age-standardized	976	Diabetes mellitus type 2	102	High alcohol use	3	Rate	2000	15.55214133686	30.74372111758	4.54726807886
2	DALYs (Disability-Adjusted Life Years)	61	Republic of Moldova	3	Both	27	Age-standardized	976	Diabetes mellitus type 2	102	High alcohol use	3	Rate	2001	14.678644944739998	29.633153221929998	4.25778685309
2	DALYs (Disability-Adjusted Life Years)	61	Republic of Moldova	3	Both	27	Age-standardized	976	Diabetes mellitus type 2	102	High alcohol use	3	Rate	2002	14.55841127542	29.722042130450003	3.9243973162500003
2	DALYs (Disability-Adjusted Life Years)	61	Republic of Moldova	3	Both	27	Age-standardized	976	Diabetes mellitus type 2	102	High alcohol use	3	Rate	2003	14.8359300072	30.263939061890003	3.5916483340700003
2	DALYs (Disability-Adjusted Life Years)	61	Republic of Moldova	3	Both	27	Age-standardized	976	Diabetes mellitus type 2	102	High alcohol use	3	Rate	2004	14.2453104003	29.503635925990004	3.00437119726
2	DALYs (Disability-Adjusted Life Years)	61	Republic of Moldova	3	Both	27	Age-standardized	976	Diabetes mellitus type 2	102	High alcohol use	3	Rate	2005	14.44006727057	30.250855043850002	2.54003571217
2	DALYs (Disability-Adjusted Life Years)	61	Republic of Moldova	3	Both	27	Age-standardized	976	Diabetes mellitus type 2	102	High alcohol use	3	Rate	2006	13.95772246776	29.216588810999998	2.3317279704
2	DALYs (Disability-Adjusted Life Years)	61	Republic of Moldova	3	Both	27	Age-standardized	976	Diabetes mellitus type 2	102	High alcohol use	3	Rate	2007	12.638294028089998	27.039349561410003	1.43005876103
2	DALYs (Disability-Adjusted Life Years)	61	Republic of Moldova	3	Both	27	Age-standardized	976	Diabetes mellitus type 2	102	High alcohol use	3	Rate	2008	12.04787607624	27.189139931680003	1.00618691684
2	DALYs (Disability-Adjusted Life Years)	61	Republic of Moldova	3	Both	27	Age-standardized	976	Diabetes mellitus type 2	102	High alcohol use	3	Rate	2009	12.0168234954	27.69443686164	0.6243848803000001
2	DALYs (Disability-Adjusted Life Years)	61	Republic of Moldova	3	Both	27	Age-standardized	976	Diabetes mellitus type 2	102	High alcohol use	3	Rate	2010	12.24561653073	27.79917434976	0.4405873063
2	DALYs (Disability-Adjusted Life Years)	61	Republic of Moldova	3	Both	27	Age-standardized	976	Diabetes mellitus type 2	102	High alcohol use	3	Rate	2011	11.876935798809999	27.56639150162	0.6200168886999999
2	DALYs (Disability-Adjusted Life Years)	61	Republic of Moldova	3	Both	27	Age-standardized	976	Diabetes mellitus type 2	102	High alcohol use	3	Rate	2012	12.50722711144	28.734831294920003	0.97209349764
2	DALYs (Disability-Adjusted Life Years)	61	Republic of Moldova	3	Both	27	Age-standardized	976	Diabetes mellitus type 2	102	High alcohol use	3	Rate	2013	13.25876889243	30.13042182173	1.08429254289
2	DALYs (Disability-Adjusted Life Years)	61	Republic of Moldova	3	Both	27	Age-standardized	976	Diabetes mellitus type 2	102	High alcohol use	3	Rate	2014	14.76358391768	32.65474099346	1.39107442026
2	DALYs (Disability-Adjusted Life Years)	61	Republic of Moldova	3	Both	27	Age-standardized	976	Diabetes mellitus type 2	102	High alcohol use	3	Rate	2015	16.32504660603	35.46707003039	2.11528208093
2	DALYs (Disability-Adjusted Life Years)	61	Republic of Moldova	3	Both	27	Age-standardized	976	Diabetes mellitus type 2	102	High alcohol use	3	Rate	2016	17.333428704430002	37.12409167004	2.3558385255100003
2	DALYs (Disability-Adjusted Life Years)	61	Republic of Moldova	3	Both	27	Age-standardized	976	Diabetes mellitus type 2	102	High alcohol use	3	Rate	2017	18.69545047799	39.959159953400004	2.59770933182
2	DALYs (Disability-Adjusted Life Years)	61	Republic of Moldova	3	Both	27	Age-standardized	976	Diabetes mellitus type 2	102	High alcohol use	3	Rate	2018	19.73910245547	41.726666202580006	2.7627401674499996
2	DALYs (Disability-Adjusted Life Years)	61	Republic of Moldova	3	Both	27	Age-standardized	976	Diabetes mellitus type 2	102	High alcohol use	3	Rate	2019	20.14949495668	42.41765479232	2.88402651388
2	DALYs (Disability-Adjusted Life Years)	61	Republic of Moldova	3	Both	27	Age-standardized	976	Diabetes mellitus type 2	102	High alcohol use	3	Rate	2020	20.32453798906	42.92459221144	3.12102923602
2	DALYs (Disability-Adjusted Life Years)	61	Republic of Moldova	3	Both	27	Age-standardized	976	Diabetes mellitus type 2	102	High alcohol use	3	Rate	2021	21.244119148640003	44.33404770816	3.27521256839
2	DALYs (Disability-Adjusted Life Years)	62	Russian Federation	3	Both	27	Age-standardized	976	Diabetes mellitus type 2	102	High alcohol use	3	Rate	1990	4.9641341029	10.52354278013	0.74673906023
2	DALYs (Disability-Adjusted Life Years)	62	Russian Federation	3	Both	27	Age-standardized	976	Diabetes mellitus type 2	102	High alcohol use	3	Rate	1991	5.63258405543	11.6747678043	1.20169114655
2	DALYs (Disability-Adjusted Life Years)	62	Russian Federation	3	Both	27	Age-standardized	976	Diabetes mellitus type 2	102	High alcohol use	3	Rate	1992	6.3952781731	13.081169034310001	1.5214066015299998
2	DALYs (Disability-Adjusted Life Years)	62	Russian Federation	3	Both	27	Age-standardized	976	Diabetes mellitus type 2	102	High alcohol use	3	Rate	1993	7.40280060018	14.9718104228	1.88390921368
2	DALYs (Disability-Adjusted Life Years)	62	Russian Federation	3	Both	27	Age-standardized	976	Diabetes mellitus type 2	102	High alcohol use	3	Rate	1994	8.23709280109	16.763356763770002	2.13926942712
2	DALYs (Disability-Adjusted Life Years)	62	Russian Federation	3	Both	27	Age-standardized	976	Diabetes mellitus type 2	102	High alcohol use	3	Rate	1995	8.51820035127	17.39667386106	2.24974558848
2	DALYs (Disability-Adjusted Life Years)	62	Russian Federation	3	Both	27	Age-standardized	976	Diabetes mellitus type 2	102	High alcohol use	3	Rate	1996	8.5783607281	17.49816562331	2.3571605941100002
2	DALYs (Disability-Adjusted Life Years)	62	Russian Federation	3	Both	27	Age-standardized	976	Diabetes mellitus type 2	102	High alcohol use	3	Rate	1997	8.6292288702	17.577266655309998	2.46990742486
2	DALYs (Disability-Adjusted Life Years)	62	Russian Federation	3	Both	27	Age-standardized	976	Diabetes mellitus type 2	102	High alcohol use	3	Rate	1998	8.78908824084	17.94376484558	2.57071393829
2	DALYs (Disability-Adjusted Life Years)	62	Russian Federation	3	Both	27	Age-standardized	976	Diabetes mellitus type 2	102	High alcohol use	3	Rate	1999	9.08716017169	18.59497964765	2.5564788386400004
2	DALYs (Disability-Adjusted Life Years)	62	Russian Federation	3	Both	27	Age-standardized	976	Diabetes mellitus type 2	102	High alcohol use	3	Rate	2000	9.305151490650001	18.93315835025	2.60761335765
2	DALYs (Disability-Adjusted Life Years)	62	Russian Federation	3	Both	27	Age-standardized	976	Diabetes mellitus type 2	102	High alcohol use	3	Rate	2001	9.60296749195	19.49482813163	2.81260396997
2	DALYs (Disability-Adjusted Life Years)	62	Russian Federation	3	Both	27	Age-standardized	976	Diabetes mellitus type 2	102	High alcohol use	3	Rate	2002	10.067617871049999	20.42523119333	3.0655338752400003
2	DALYs (Disability-Adjusted Life Years)	62	Russian Federation	3	Both	27	Age-standardized	976	Diabetes mellitus type 2	102	High alcohol use	3	Rate	2003	10.61389274637	21.59083673282	3.31459239406
2	DALYs (Disability-Adjusted Life Years)	62	Russian Federation	3	Both	27	Age-standardized	976	Diabetes mellitus type 2	102	High alcohol use	3	Rate	2004	10.91775479531	22.27961518056	3.3591208076199996
2	DALYs (Disability-Adjusted Life Years)	62	Russian Federation	3	Both	27	Age-standardized	976	Diabetes mellitus type 2	102	High alcohol use	3	Rate	2005	11.26087053299	22.89132836716	3.36687358172
2	DALYs (Disability-Adjusted Life Years)	62	Russian Federation	3	Both	27	Age-standardized	976	Diabetes mellitus type 2	102	High alcohol use	3	Rate	2006	11.21458312506	22.91038520168	3.34167697065
2	DALYs (Disability-Adjusted Life Years)	62	Russian Federation	3	Both	27	Age-standardized	976	Diabetes mellitus type 2	102	High alcohol use	3	Rate	2007	11.14001573953	22.99142240334	3.2384307665199996
2	DALYs (Disability-Adjusted Life Years)	62	Russian Federation	3	Both	27	Age-standardized	976	Diabetes mellitus type 2	102	High alcohol use	3	Rate	2008	11.07342764796	23.06856578064	3.0773095002299997
2	DALYs (Disability-Adjusted Life Years)	62	Russian Federation	3	Both	27	Age-standardized	976	Diabetes mellitus type 2	102	High alcohol use	3	Rate	2009	10.94297007759	22.96933980366	2.90186440972
2	DALYs (Disability-Adjusted Life Years)	62	Russian Federation	3	Both	27	Age-standardized	976	Diabetes mellitus type 2	102	High alcohol use	3	Rate	2010	10.96678847346	23.24315896685	2.67288943637
2	DALYs (Disability-Adjusted Life Years)	62	Russian Federation	3	Both	27	Age-standardized	976	Diabetes mellitus type 2	102	High alcohol use	3	Rate	2011	10.89408101452	23.19185268886	2.55373981788
2	DALYs (Disability-Adjusted Life Years)	62	Russian Federation	3	Both	27	Age-standardized	976	Diabetes mellitus type 2	102	High alcohol use	3	Rate	2012	11.02152117972	23.55749801622	2.38815991705
2	DALYs (Disability-Adjusted Life Years)	62	Russian Federation	3	Both	27	Age-standardized	976	Diabetes mellitus type 2	102	High alcohol use	3	Rate	2013	11.39549870201	24.32899905914	2.4543697390999997
2	DALYs (Disability-Adjusted Life Years)	62	Russian Federation	3	Both	27	Age-standardized	976	Diabetes mellitus type 2	102	High alcohol use	3	Rate	2014	12.443925088059999	26.37445213175	2.70286474799
2	DALYs (Disability-Adjusted Life Years)	62	Russian Federation	3	Both	27	Age-standardized	976	Diabetes mellitus type 2	102	High alcohol use	3	Rate	2015	13.32616745062	28.26395674383	2.89299386061
2	DALYs (Disability-Adjusted Life Years)	62	Russian Federation	3	Both	27	Age-standardized	976	Diabetes mellitus type 2	102	High alcohol use	3	Rate	2016	14.227231743840001	29.76547462854	3.21499291546
2	DALYs (Disability-Adjusted Life Years)	62	Russian Federation	3	Both	27	Age-standardized	976	Diabetes mellitus type 2	102	High alcohol use	3	Rate	2017	14.86587317921	30.876677127769998	3.3915487778899998
2	DALYs (Disability-Adjusted Life Years)	62	Russian Federation	3	Both	27	Age-standardized	976	Diabetes mellitus type 2	102	High alcohol use	3	Rate	2018	15.476738787039999	32.077299495279995	3.47708398757
2	DALYs (Disability-Adjusted Life Years)	62	Russian Federation	3	Both	27	Age-standardized	976	Diabetes mellitus type 2	102	High alcohol use	3	Rate	2019	15.52384379239	32.231491485279996	3.3396375777
2	DALYs (Disability-Adjusted Life Years)	62	Russian Federation	3	Both	27	Age-standardized	976	Diabetes mellitus type 2	102	High alcohol use	3	Rate	2020	15.388397487009998	32.248780793310004	3.1218824854199996
2	DALYs (Disability-Adjusted Life Years)	62	Russian Federation	3	Both	27	Age-standardized	976	Diabetes mellitus type 2	102	High alcohol use	3	Rate	2021	14.887384505990001	31.93250971898	2.9113396441700004
2	DALYs (Disability-Adjusted Life Years)	63	Ukraine	3	Both	27	Age-standardized	976	Diabetes mellitus type 2	102	High alcohol use	3	Rate	1990	3.99564866899	9.6767944906	-0.7920620988
2	DALYs (Disability-Adjusted Life Years)	63	Ukraine	3	Both	27	Age-standardized	976	Diabetes mellitus type 2	102	High alcohol use	3	Rate	1991	4.3673762706599994	10.32692438338	-0.8109145527400001
2	DALYs (Disability-Adjusted Life Years)	63	Ukraine	3	Both	27	Age-standardized	976	Diabetes mellitus type 2	102	High alcohol use	3	Rate	1992	4.67178375854	11.20438438197	-0.9276045796300001
2	DALYs (Disability-Adjusted Life Years)	63	Ukraine	3	Both	27	Age-standardized	976	Diabetes mellitus type 2	102	High alcohol use	3	Rate	1993	4.9907343307800005	11.93188312379	-0.89228467999
2	DALYs (Disability-Adjusted Life Years)	63	Ukraine	3	Both	27	Age-standardized	976	Diabetes mellitus type 2	102	High alcohol use	3	Rate	1994	5.51531366277	13.045011252470001	-0.92197395018
2	DALYs (Disability-Adjusted Life Years)	63	Ukraine	3	Both	27	Age-standardized	976	Diabetes mellitus type 2	102	High alcohol use	3	Rate	1995	5.7609974391900005	13.810638919099999	-1.14013996082
2	DALYs (Disability-Adjusted Life Years)	63	Ukraine	3	Both	27	Age-standardized	976	Diabetes mellitus type 2	102	High alcohol use	3	Rate	1996	5.71829918208	14.03762252652	-0.95751358049
2	DALYs (Disability-Adjusted Life Years)	63	Ukraine	3	Both	27	Age-standardized	976	Diabetes mellitus type 2	102	High alcohol use	3	Rate	1997	5.64275277985	13.89943303548	-0.88976215239
2	DALYs (Disability-Adjusted Life Years)	63	Ukraine	3	Both	27	Age-standardized	976	Diabetes mellitus type 2	102	High alcohol use	3	Rate	1998	5.7703872360799995	14.06928596578	-0.8141176614
2	DALYs (Disability-Adjusted Life Years)	63	Ukraine	3	Both	27	Age-standardized	976	Diabetes mellitus type 2	102	High alcohol use	3	Rate	1999	6.14032947411	14.955984201929999	-0.74817083554
2	DALYs (Disability-Adjusted Life Years)	63	Ukraine	3	Both	27	Age-standardized	976	Diabetes mellitus type 2	102	High alcohol use	3	Rate	2000	6.54750725333	15.77146777244	-0.54594225774
2	DALYs (Disability-Adjusted Life Years)	63	Ukraine	3	Both	27	Age-standardized	976	Diabetes mellitus type 2	102	High alcohol use	3	Rate	2001	6.9834715233	16.70084699471	-0.0660906263
2	DALYs (Disability-Adjusted Life Years)	63	Ukraine	3	Both	27	Age-standardized	976	Diabetes mellitus type 2	102	High alcohol use	3	Rate	2002	7.77318065779	18.08426529337	0.3930698578
2	DALYs (Disability-Adjusted Life Years)	63	Ukraine	3	Both	27	Age-standardized	976	Diabetes mellitus type 2	102	High alcohol use	3	Rate	2003	8.620170816949999	19.52353819361	0.80744984386
2	DALYs (Disability-Adjusted Life Years)	63	Ukraine	3	Both	27	Age-standardized	976	Diabetes mellitus type 2	102	High alcohol use	3	Rate	2004	9.472864637259999	21.17025720526	1.27756286919
2	DALYs (Disability-Adjusted Life Years)	63	Ukraine	3	Both	27	Age-standardized	976	Diabetes mellitus type 2	102	High alcohol use	3	Rate	2005	10.24212985016	22.41152508222	1.46284729499
2	DALYs (Disability-Adjusted Life Years)	63	Ukraine	3	Both	27	Age-standardized	976	Diabetes mellitus type 2	102	High alcohol use	3	Rate	2006	10.419584752490001	22.62474206333	1.74534349652
2	DALYs (Disability-Adjusted Life Years)	63	Ukraine	3	Both	27	Age-standardized	976	Diabetes mellitus type 2	102	High alcohol use	3	Rate	2007	10.63969569463	23.05932913903	1.71809831294
2	DALYs (Disability-Adjusted Life Years)	63	Ukraine	3	Both	27	Age-standardized	976	Diabetes mellitus type 2	102	High alcohol use	3	Rate	2008	10.88267255138	23.54502416066	2.0942581602200003
2	DALYs (Disability-Adjusted Life Years)	63	Ukraine	3	Both	27	Age-standardized	976	Diabetes mellitus type 2	102	High alcohol use	3	Rate	2009	10.71904366416	23.417438465340002	1.8736317303099999
2	DALYs (Disability-Adjusted Life Years)	63	Ukraine	3	Both	27	Age-standardized	976	Diabetes mellitus type 2	102	High alcohol use	3	Rate	2010	10.83186624936	23.235833142929998	1.9545038357600002
2	DALYs (Disability-Adjusted Life Years)	63	Ukraine	3	Both	27	Age-standardized	976	Diabetes mellitus type 2	102	High alcohol use	3	Rate	2011	10.53940612023	23.06424557634	1.7005484387699998
2	DALYs (Disability-Adjusted Life Years)	63	Ukraine	3	Both	27	Age-standardized	976	Diabetes mellitus type 2	102	High alcohol use	3	Rate	2012	10.1668016279	22.44666213404	1.47991286986
2	DALYs (Disability-Adjusted Life Years)	63	Ukraine	3	Both	27	Age-standardized	976	Diabetes mellitus type 2	102	High alcohol use	3	Rate	2013	9.45694592367	21.47116805045	0.9129021556800001
2	DALYs (Disability-Adjusted Life Years)	63	Ukraine	3	Both	27	Age-standardized	976	Diabetes mellitus type 2	102	High alcohol use	3	Rate	2014	8.91367408881	21.14841782101	0.49204935892999996
2	DALYs (Disability-Adjusted Life Years)	63	Ukraine	3	Both	27	Age-standardized	976	Diabetes mellitus type 2	102	High alcohol use	3	Rate	2015	8.44497481875	20.27490753117	0.00210578817
2	DALYs (Disability-Adjusted Life Years)	63	Ukraine	3	Both	27	Age-standardized	976	Diabetes mellitus type 2	102	High alcohol use	3	Rate	2016	8.21618585826	20.27784389095	-0.25331319944999997
2	DALYs (Disability-Adjusted Life Years)	63	Ukraine	3	Both	27	Age-standardized	976	Diabetes mellitus type 2	102	High alcohol use	3	Rate	2017	7.9353657236299995	19.69459997612	-0.7635354916
2	DALYs (Disability-Adjusted Life Years)	63	Ukraine	3	Both	27	Age-standardized	976	Diabetes mellitus type 2	102	High alcohol use	3	Rate	2018	7.60404045445	19.29439911138	-1.39007648749
2	DALYs (Disability-Adjusted Life Years)	63	Ukraine	3	Both	27	Age-standardized	976	Diabetes mellitus type 2	102	High alcohol use	3	Rate	2019	7.25971817463	19.06462845501	-1.76145311838
2	DALYs (Disability-Adjusted Life Years)	63	Ukraine	3	Both	27	Age-standardized	976	Diabetes mellitus type 2	102	High alcohol use	3	Rate	2020	6.6487503453	17.93763327425	-2.40768262453
2	DALYs (Disability-Adjusted Life Years)	63	Ukraine	3	Both	27	Age-standardized	976	Diabetes mellitus type 2	102	High alcohol use	3	Rate	2021	6.6170346241399995	18.18918764585	-2.82530229975
2	DALYs (Disability-Adjusted Life Years)	66	Brunei Darussalam	3	Both	27	Age-standardized	976	Diabetes mellitus type 2	102	High alcohol use	3	Rate	1990	5.7566012980900005	13.61990057725	0.3522103867
2	DALYs (Disability-Adjusted Life Years)	66	Brunei Darussalam	3	Both	27	Age-standardized	976	Diabetes mellitus type 2	102	High alcohol use	3	Rate	1991	3.54782316209	9.93976617954	-0.91930925282
2	DALYs (Disability-Adjusted Life Years)	66	Brunei Darussalam	3	Both	27	Age-standardized	976	Diabetes mellitus type 2	102	High alcohol use	3	Rate	1992	1.55316332593	6.50966601433	-2.17876590764
2	DALYs (Disability-Adjusted Life Years)	66	Brunei Darussalam	3	Both	27	Age-standardized	976	Diabetes mellitus type 2	102	High alcohol use	3	Rate	1993	-0.056147895149999995	3.7570369795699996	-3.31432470833
2	DALYs (Disability-Adjusted Life Years)	66	Brunei Darussalam	3	Both	27	Age-standardized	976	Diabetes mellitus type 2	102	High alcohol use	3	Rate	1994	-1.1312773566199998	2.06661742031	-4.22713437899
2	DALYs (Disability-Adjusted Life Years)	66	Brunei Darussalam	3	Both	27	Age-standardized	976	Diabetes mellitus type 2	102	High alcohol use	3	Rate	1995	-1.52375573861	1.6250298814000002	-4.61469540816
2	DALYs (Disability-Adjusted Life Years)	66	Brunei Darussalam	3	Both	27	Age-standardized	976	Diabetes mellitus type 2	102	High alcohol use	3	Rate	1996	-1.47349770457	1.27031557334	-4.2140275766399995
2	DALYs (Disability-Adjusted Life Years)	66	Brunei Darussalam	3	Both	27	Age-standardized	976	Diabetes mellitus type 2	102	High alcohol use	3	Rate	1997	-1.29744866629	1.01907410061	-3.7919108126500003
2	DALYs (Disability-Adjusted Life Years)	66	Brunei Darussalam	3	Both	27	Age-standardized	976	Diabetes mellitus type 2	102	High alcohol use	3	Rate	1998	-1.09750108581	1.35658996034	-3.62391311417
2	DALYs (Disability-Adjusted Life Years)	66	Brunei Darussalam	3	Both	27	Age-standardized	976	Diabetes mellitus type 2	102	High alcohol use	3	Rate	1999	-0.91600605218	1.9857972059100002	-3.30124314729
2	DALYs (Disability-Adjusted Life Years)	66	Brunei Darussalam	3	Both	27	Age-standardized	976	Diabetes mellitus type 2	102	High alcohol use	3	Rate	2000	-0.8362190210100001	2.7617478643	-3.25756644753
2	DALYs (Disability-Adjusted Life Years)	66	Brunei Darussalam	3	Both	27	Age-standardized	976	Diabetes mellitus type 2	102	High alcohol use	3	Rate	2001	-0.8789089342899999	2.5210355511399998	-3.1967133077899996
2	DALYs (Disability-Adjusted Life Years)	66	Brunei Darussalam	3	Both	27	Age-standardized	976	Diabetes mellitus type 2	102	High alcohol use	3	Rate	2002	-0.9834453872400001	2.14326257902	-3.48303965297
2	DALYs (Disability-Adjusted Life Years)	66	Brunei Darussalam	3	Both	27	Age-standardized	976	Diabetes mellitus type 2	102	High alcohol use	3	Rate	2003	-1.1182746379900002	2.19299582303	-3.5832813719000005
2	DALYs (Disability-Adjusted Life Years)	66	Brunei Darussalam	3	Both	27	Age-standardized	976	Diabetes mellitus type 2	102	High alcohol use	3	Rate	2004	-1.22252450662	2.52960734263	-3.87934124324
2	DALYs (Disability-Adjusted Life Years)	66	Brunei Darussalam	3	Both	27	Age-standardized	976	Diabetes mellitus type 2	102	High alcohol use	3	Rate	2005	-1.27066513231	3.06678771615	-4.17258841821
2	DALYs (Disability-Adjusted Life Years)	66	Brunei Darussalam	3	Both	27	Age-standardized	976	Diabetes mellitus type 2	102	High alcohol use	3	Rate	2006	-1.23777490814	2.3703995821099997	-3.9947622579599997
2	DALYs (Disability-Adjusted Life Years)	66	Brunei Darussalam	3	Both	27	Age-standardized	976	Diabetes mellitus type 2	102	High alcohol use	3	Rate	2007	-1.16203711765	1.7708213658199998	-3.8702080306499997
2	DALYs (Disability-Adjusted Life Years)	66	Brunei Darussalam	3	Both	27	Age-standardized	976	Diabetes mellitus type 2	102	High alcohol use	3	Rate	2008	-1.05871721541	1.9349816761799998	-3.76211946488
2	DALYs (Disability-Adjusted Life Years)	66	Brunei Darussalam	3	Both	27	Age-standardized	976	Diabetes mellitus type 2	102	High alcohol use	3	Rate	2009	-0.95656223722	2.3105722544600003	-3.91913856507
2	DALYs (Disability-Adjusted Life Years)	66	Brunei Darussalam	3	Both	27	Age-standardized	976	Diabetes mellitus type 2	102	High alcohol use	3	Rate	2010	-0.8823993814000001	3.03182151037	-4.28857119331
2	DALYs (Disability-Adjusted Life Years)	66	Brunei Darussalam	3	Both	27	Age-standardized	976	Diabetes mellitus type 2	102	High alcohol use	3	Rate	2011	-0.80236003488	3.09355073957	-4.09750412767
2	DALYs (Disability-Adjusted Life Years)	66	Brunei Darussalam	3	Both	27	Age-standardized	976	Diabetes mellitus type 2	102	High alcohol use	3	Rate	2012	-0.68187434522	3.23966060812	-3.8499821780800003
2	DALYs (Disability-Adjusted Life Years)	66	Brunei Darussalam	3	Both	27	Age-standardized	976	Diabetes mellitus type 2	102	High alcohol use	3	Rate	2013	-0.5412624721	3.8945843504799997	-3.62783177411
2	DALYs (Disability-Adjusted Life Years)	66	Brunei Darussalam	3	Both	27	Age-standardized	976	Diabetes mellitus type 2	102	High alcohol use	3	Rate	2014	-0.43213278911999997	4.02829553001	-3.4882128251299998
2	DALYs (Disability-Adjusted Life Years)	66	Brunei Darussalam	3	Both	27	Age-standardized	976	Diabetes mellitus type 2	102	High alcohol use	3	Rate	2015	-0.3633483388	4.14171049568	-3.41914740707
2	DALYs (Disability-Adjusted Life Years)	66	Brunei Darussalam	3	Both	27	Age-standardized	976	Diabetes mellitus type 2	102	High alcohol use	3	Rate	2016	-0.32850792488	4.36581854784	-3.29987238104
2	DALYs (Disability-Adjusted Life Years)	66	Brunei Darussalam	3	Both	27	Age-standardized	976	Diabetes mellitus type 2	102	High alcohol use	3	Rate	2017	-0.32138798972	4.4216868940300005	-3.2513254152
2	DALYs (Disability-Adjusted Life Years)	66	Brunei Darussalam	3	Both	27	Age-standardized	976	Diabetes mellitus type 2	102	High alcohol use	3	Rate	2018	-0.33590427947	4.350576128699999	-3.32231134546
2	DALYs (Disability-Adjusted Life Years)	66	Brunei Darussalam	3	Both	27	Age-standardized	976	Diabetes mellitus type 2	102	High alcohol use	3	Rate	2019	-0.3246472503	4.35656129115	-3.40076024683
2	DALYs (Disability-Adjusted Life Years)	66	Brunei Darussalam	3	Both	27	Age-standardized	976	Diabetes mellitus type 2	102	High alcohol use	3	Rate	2020	-0.33407696578	4.447520396200001	-3.43802232784
2	DALYs (Disability-Adjusted Life Years)	66	Brunei Darussalam	3	Both	27	Age-standardized	976	Diabetes mellitus type 2	102	High alcohol use	3	Rate	2021	-0.3435281384	4.40699674208	-3.67797494941
2	DALYs (Disability-Adjusted Life Years)	69	Singapore	3	Both	27	Age-standardized	976	Diabetes mellitus type 2	102	High alcohol use	3	Rate	1990	-3.63598317776	3.60367261355	-11.75234722379
2	DALYs (Disability-Adjusted Life Years)	69	Singapore	3	Both	27	Age-standardized	976	Diabetes mellitus type 2	102	High alcohol use	3	Rate	1991	-3.6720103212	3.54179769125	-11.9600306405
2	DALYs (Disability-Adjusted Life Years)	69	Singapore	3	Both	27	Age-standardized	976	Diabetes mellitus type 2	102	High alcohol use	3	Rate	1992	-3.6892286077799996	3.39680252864	-12.034633616019999
2	DALYs (Disability-Adjusted Life Years)	69	Singapore	3	Both	27	Age-standardized	976	Diabetes mellitus type 2	102	High alcohol use	3	Rate	1993	-3.75355677976	3.2762574303500003	-12.65771723891
2	DALYs (Disability-Adjusted Life Years)	69	Singapore	3	Both	27	Age-standardized	976	Diabetes mellitus type 2	102	High alcohol use	3	Rate	1994	-3.80470225927	3.63881921427	-12.62549354767
2	DALYs (Disability-Adjusted Life Years)	69	Singapore	3	Both	27	Age-standardized	976	Diabetes mellitus type 2	102	High alcohol use	3	Rate	1995	-3.78747685651	3.7102709945	-12.48798462165
2	DALYs (Disability-Adjusted Life Years)	69	Singapore	3	Both	27	Age-standardized	976	Diabetes mellitus type 2	102	High alcohol use	3	Rate	1996	-3.86415635709	3.5803178815099996	-12.74820651996
2	DALYs (Disability-Adjusted Life Years)	69	Singapore	3	Both	27	Age-standardized	976	Diabetes mellitus type 2	102	High alcohol use	3	Rate	1997	-3.9472888306600002	3.6768049879399998	-12.880443938629998
2	DALYs (Disability-Adjusted Life Years)	69	Singapore	3	Both	27	Age-standardized	976	Diabetes mellitus type 2	102	High alcohol use	3	Rate	1998	-4.10476914078	3.6450052604799996	-13.07701260162
2	DALYs (Disability-Adjusted Life Years)	69	Singapore	3	Both	27	Age-standardized	976	Diabetes mellitus type 2	102	High alcohol use	3	Rate	1999	-4.23420344517	3.6154068656900002	-13.310627170219998
2	DALYs (Disability-Adjusted Life Years)	69	Singapore	3	Both	27	Age-standardized	976	Diabetes mellitus type 2	102	High alcohol use	3	Rate	2000	-4.381527597	4.01199285177	-13.87621189674
2	DALYs (Disability-Adjusted Life Years)	69	Singapore	3	Both	27	Age-standardized	976	Diabetes mellitus type 2	102	High alcohol use	3	Rate	2001	-4.68656322303	3.8372921772099997	-14.1636006373
2	DALYs (Disability-Adjusted Life Years)	69	Singapore	3	Both	27	Age-standardized	976	Diabetes mellitus type 2	102	High alcohol use	3	Rate	2002	-5.037501439470001	3.3802885154599998	-14.52650960685
2	DALYs (Disability-Adjusted Life Years)	69	Singapore	3	Both	27	Age-standardized	976	Diabetes mellitus type 2	102	High alcohol use	3	Rate	2003	-5.43044930031	2.60922677652	-14.75931810107
2	DALYs (Disability-Adjusted Life Years)	69	Singapore	3	Both	27	Age-standardized	976	Diabetes mellitus type 2	102	High alcohol use	3	Rate	2004	-5.80622920321	2.00474198473	-15.38426105804
2	DALYs (Disability-Adjusted Life Years)	69	Singapore	3	Both	27	Age-standardized	976	Diabetes mellitus type 2	102	High alcohol use	3	Rate	2005	-5.96618413825	1.67673887826	-15.69528513427
2	DALYs (Disability-Adjusted Life Years)	69	Singapore	3	Both	27	Age-standardized	976	Diabetes mellitus type 2	102	High alcohol use	3	Rate	2006	-5.95039073098	1.94033246698	-15.24013350642
2	DALYs (Disability-Adjusted Life Years)	69	Singapore	3	Both	27	Age-standardized	976	Diabetes mellitus type 2	102	High alcohol use	3	Rate	2007	-5.86849431644	2.25373769785	-15.04899967778
2	DALYs (Disability-Adjusted Life Years)	69	Singapore	3	Both	27	Age-standardized	976	Diabetes mellitus type 2	102	High alcohol use	3	Rate	2008	-5.64714695506	2.5940853270199997	-14.52619988407
2	DALYs (Disability-Adjusted Life Years)	69	Singapore	3	Both	27	Age-standardized	976	Diabetes mellitus type 2	102	High alcohol use	3	Rate	2009	-5.435431788	2.93782813473	-14.14573279411
2	DALYs (Disability-Adjusted Life Years)	69	Singapore	3	Both	27	Age-standardized	976	Diabetes mellitus type 2	102	High alcohol use	3	Rate	2010	-5.31644100509	3.05398681202	-14.04147496039
2	DALYs (Disability-Adjusted Life Years)	69	Singapore	3	Both	27	Age-standardized	976	Diabetes mellitus type 2	102	High alcohol use	3	Rate	2011	-5.28081712556	3.22441894579	-14.12877712874
2	DALYs (Disability-Adjusted Life Years)	69	Singapore	3	Both	27	Age-standardized	976	Diabetes mellitus type 2	102	High alcohol use	3	Rate	2012	-5.21385919052	3.2736560504800005	-14.062291627119999
2	DALYs (Disability-Adjusted Life Years)	69	Singapore	3	Both	27	Age-standardized	976	Diabetes mellitus type 2	102	High alcohol use	3	Rate	2013	-5.19347432305	3.48487019122	-14.23290522765
2	DALYs (Disability-Adjusted Life Years)	69	Singapore	3	Both	27	Age-standardized	976	Diabetes mellitus type 2	102	High alcohol use	3	Rate	2014	-5.17034291273	3.6390977074600004	-14.44834689271
2	DALYs (Disability-Adjusted Life Years)	69	Singapore	3	Both	27	Age-standardized	976	Diabetes mellitus type 2	102	High alcohol use	3	Rate	2015	-5.10454059107	3.96739238519	-14.482087804139999
2	DALYs (Disability-Adjusted Life Years)	69	Singapore	3	Both	27	Age-standardized	976	Diabetes mellitus type 2	102	High alcohol use	3	Rate	2016	-4.94635264348	4.1816104553099995	-14.48955274168
2	DALYs (Disability-Adjusted Life Years)	69	Singapore	3	Both	27	Age-standardized	976	Diabetes mellitus type 2	102	High alcohol use	3	Rate	2017	-4.7391119924	4.78472066217	-14.32587097272
2	DALYs (Disability-Adjusted Life Years)	69	Singapore	3	Both	27	Age-standardized	976	Diabetes mellitus type 2	102	High alcohol use	3	Rate	2018	-4.51760675433	5.14886152513	-14.09967227401
2	DALYs (Disability-Adjusted Life Years)	69	Singapore	3	Both	27	Age-standardized	976	Diabetes mellitus type 2	102	High alcohol use	3	Rate	2019	-4.32840658234	5.6044287905	-14.09539921184
2	DALYs (Disability-Adjusted Life Years)	69	Singapore	3	Both	27	Age-standardized	976	Diabetes mellitus type 2	102	High alcohol use	3	Rate	2020	-4.18330733558	6.0523401540699995	-14.226799007170001
2	DALYs (Disability-Adjusted Life Years)	69	Singapore	3	Both	27	Age-standardized	976	Diabetes mellitus type 2	102	High alcohol use	3	Rate	2021	-4.14996733159	6.3021714293599995	-14.2906201027
2	DALYs (Disability-Adjusted Life Years)	67	Japan	3	Both	27	Age-standardized	976	Diabetes mellitus type 2	102	High alcohol use	3	Rate	1990	5.38642155582	18.28751490551	-5.11591486343
2	DALYs (Disability-Adjusted Life Years)	67	Japan	3	Both	27	Age-standardized	976	Diabetes mellitus type 2	102	High alcohol use	3	Rate	1991	5.33115110755	18.27676291841	-5.45130540228
2	DALYs (Disability-Adjusted Life Years)	67	Japan	3	Both	27	Age-standardized	976	Diabetes mellitus type 2	102	High alcohol use	3	Rate	1992	5.2385262597099995	18.146320687110002	-5.80415999726
2	DALYs (Disability-Adjusted Life Years)	67	Japan	3	Both	27	Age-standardized	976	Diabetes mellitus type 2	102	High alcohol use	3	Rate	1993	5.12089340505	17.92968752387	-6.10411318889
2	DALYs (Disability-Adjusted Life Years)	67	Japan	3	Both	27	Age-standardized	976	Diabetes mellitus type 2	102	High alcohol use	3	Rate	1994	4.84799920507	17.4165626727	-6.340803837369999
2	DALYs (Disability-Adjusted Life Years)	67	Japan	3	Both	27	Age-standardized	976	Diabetes mellitus type 2	102	High alcohol use	3	Rate	1995	4.3431817072	16.72031160194	-6.406153979990001
2	DALYs (Disability-Adjusted Life Years)	67	Japan	3	Both	27	Age-standardized	976	Diabetes mellitus type 2	102	High alcohol use	3	Rate	1996	4.088814165810001	17.048619300509998	-6.56409370196
2	DALYs (Disability-Adjusted Life Years)	67	Japan	3	Both	27	Age-standardized	976	Diabetes mellitus type 2	102	High alcohol use	3	Rate	1997	4.00230528828	17.20420323234	-6.90356944808
2	DALYs (Disability-Adjusted Life Years)	67	Japan	3	Both	27	Age-standardized	976	Diabetes mellitus type 2	102	High alcohol use	3	Rate	1998	3.97731086086	17.87519565438	-7.3962019239
2	DALYs (Disability-Adjusted Life Years)	67	Japan	3	Both	27	Age-standardized	976	Diabetes mellitus type 2	102	High alcohol use	3	Rate	1999	3.9383917128599997	18.39357848195	-7.66979249633
2	DALYs (Disability-Adjusted Life Years)	67	Japan	3	Both	27	Age-standardized	976	Diabetes mellitus type 2	102	High alcohol use	3	Rate	2000	3.8101923058600002	19.13389656222	-8.093115751480001
2	DALYs (Disability-Adjusted Life Years)	67	Japan	3	Both	27	Age-standardized	976	Diabetes mellitus type 2	102	High alcohol use	3	Rate	2001	3.6438632276800003	19.39547722521	-8.66207682776
2	DALYs (Disability-Adjusted Life Years)	67	Japan	3	Both	27	Age-standardized	976	Diabetes mellitus type 2	102	High alcohol use	3	Rate	2002	3.4791292233999997	19.82199167876	-9.25909698008
2	DALYs (Disability-Adjusted Life Years)	67	Japan	3	Both	27	Age-standardized	976	Diabetes mellitus type 2	102	High alcohol use	3	Rate	2003	3.30866965573	19.95750252053	-9.85722352414
2	DALYs (Disability-Adjusted Life Years)	67	Japan	3	Both	27	Age-standardized	976	Diabetes mellitus type 2	102	High alcohol use	3	Rate	2004	3.1267932443700004	20.040137605440002	-10.3664123384
2	DALYs (Disability-Adjusted Life Years)	67	Japan	3	Both	27	Age-standardized	976	Diabetes mellitus type 2	102	High alcohol use	3	Rate	2005	2.9537339677	20.36845210932	-10.73384735334
2	DALYs (Disability-Adjusted Life Years)	67	Japan	3	Both	27	Age-standardized	976	Diabetes mellitus type 2	102	High alcohol use	3	Rate	2006	2.72590708103	20.50554817636	-10.807607961479999
2	DALYs (Disability-Adjusted Life Years)	67	Japan	3	Both	27	Age-standardized	976	Diabetes mellitus type 2	102	High alcohol use	3	Rate	2007	2.4378602739299997	20.59875096308	-11.41120439158
2	DALYs (Disability-Adjusted Life Years)	67	Japan	3	Both	27	Age-standardized	976	Diabetes mellitus type 2	102	High alcohol use	3	Rate	2008	2.1610359619399997	20.42049754409	-11.69679948419
2	DALYs (Disability-Adjusted Life Years)	67	Japan	3	Both	27	Age-standardized	976	Diabetes mellitus type 2	102	High alcohol use	3	Rate	2009	1.9187173812199998	20.16476732637	-11.88803974006
2	DALYs (Disability-Adjusted Life Years)	67	Japan	3	Both	27	Age-standardized	976	Diabetes mellitus type 2	102	High alcohol use	3	Rate	2010	1.79850378724	20.078622591920002	-12.03046725545
2	DALYs (Disability-Adjusted Life Years)	67	Japan	3	Both	27	Age-standardized	976	Diabetes mellitus type 2	102	High alcohol use	3	Rate	2011	1.8179945889	20.21261514575	-12.13031826929
2	DALYs (Disability-Adjusted Life Years)	67	Japan	3	Both	27	Age-standardized	976	Diabetes mellitus type 2	102	High alcohol use	3	Rate	2012	1.90171806583	20.60259790728	-12.08830425341
2	DALYs (Disability-Adjusted Life Years)	67	Japan	3	Both	27	Age-standardized	976	Diabetes mellitus type 2	102	High alcohol use	3	Rate	2013	2.06093884292	21.207393102399998	-12.075315464380001
2	DALYs (Disability-Adjusted Life Years)	67	Japan	3	Both	27	Age-standardized	976	Diabetes mellitus type 2	102	High alcohol use	3	Rate	2014	2.23581321926	21.81073321565	-12.05359776175
2	DALYs (Disability-Adjusted Life Years)	67	Japan	3	Both	27	Age-standardized	976	Diabetes mellitus type 2	102	High alcohol use	3	Rate	2015	2.40513854866	22.24440611172	-11.8574886786
2	DALYs (Disability-Adjusted Life Years)	67	Japan	3	Both	27	Age-standardized	976	Diabetes mellitus type 2	102	High alcohol use	3	Rate	2016	2.66703566632	22.467758192679998	-11.84248232238
2	DALYs (Disability-Adjusted Life Years)	67	Japan	3	Both	27	Age-standardized	976	Diabetes mellitus type 2	102	High alcohol use	3	Rate	2017	3.08943013847	23.284094959009998	-11.67065274632
2	DALYs (Disability-Adjusted Life Years)	67	Japan	3	Both	27	Age-standardized	976	Diabetes mellitus type 2	102	High alcohol use	3	Rate	2018	3.5382988763600003	24.18381851186	-10.92399476498
2	DALYs (Disability-Adjusted Life Years)	67	Japan	3	Both	27	Age-standardized	976	Diabetes mellitus type 2	102	High alcohol use	3	Rate	2019	3.95152934278	24.78047526631	-10.65337110617
2	DALYs (Disability-Adjusted Life Years)	67	Japan	3	Both	27	Age-standardized	976	Diabetes mellitus type 2	102	High alcohol use	3	Rate	2020	4.46498536715	25.854765239680003	-11.30397975657
2	DALYs (Disability-Adjusted Life Years)	67	Japan	3	Both	27	Age-standardized	976	Diabetes mellitus type 2	102	High alcohol use	3	Rate	2021	4.65558770333	26.417861322220002	-11.43545924172
2	DALYs (Disability-Adjusted Life Years)	68	Republic of Korea	3	Both	27	Age-standardized	976	Diabetes mellitus type 2	102	High alcohol use	3	Rate	1990	20.81172192708	44.24748480578	2.48403133222
2	DALYs (Disability-Adjusted Life Years)	68	Republic of Korea	3	Both	27	Age-standardized	976	Diabetes mellitus type 2	102	High alcohol use	3	Rate	1991	20.61847941939	43.89722185311	2.45240588824
2	DALYs (Disability-Adjusted Life Years)	68	Republic of Korea	3	Both	27	Age-standardized	976	Diabetes mellitus type 2	102	High alcohol use	3	Rate	1992	20.18413036242	43.04372719273	2.40577530314
2	DALYs (Disability-Adjusted Life Years)	68	Republic of Korea	3	Both	27	Age-standardized	976	Diabetes mellitus type 2	102	High alcohol use	3	Rate	1993	20.15714820143	43.24417831182	2.52198886062
2	DALYs (Disability-Adjusted Life Years)	68	Republic of Korea	3	Both	27	Age-standardized	976	Diabetes mellitus type 2	102	High alcohol use	3	Rate	1994	20.36045726462	44.04384939551	2.62278430055
2	DALYs (Disability-Adjusted Life Years)	68	Republic of Korea	3	Both	27	Age-standardized	976	Diabetes mellitus type 2	102	High alcohol use	3	Rate	1995	20.210265478329998	43.5737534175	2.69079952072
2	DALYs (Disability-Adjusted Life Years)	68	Republic of Korea	3	Both	27	Age-standardized	976	Diabetes mellitus type 2	102	High alcohol use	3	Rate	1996	20.415781985000002	43.96418614342	3.02861436388
2	DALYs (Disability-Adjusted Life Years)	68	Republic of Korea	3	Both	27	Age-standardized	976	Diabetes mellitus type 2	102	High alcohol use	3	Rate	1997	20.78021889865	44.80984060406	3.0795465556900004
2	DALYs (Disability-Adjusted Life Years)	68	Republic of Korea	3	Both	27	Age-standardized	976	Diabetes mellitus type 2	102	High alcohol use	3	Rate	1998	21.572105302959997	46.97409716599	3.3206328408299997
2	DALYs (Disability-Adjusted Life Years)	68	Republic of Korea	3	Both	27	Age-standardized	976	Diabetes mellitus type 2	102	High alcohol use	3	Rate	1999	22.24863080596	49.091146828709995	3.5062292287099996
2	DALYs (Disability-Adjusted Life Years)	68	Republic of Korea	3	Both	27	Age-standardized	976	Diabetes mellitus type 2	102	High alcohol use	3	Rate	2000	22.73480741928	50.3046495971	3.65261718789
2	DALYs (Disability-Adjusted Life Years)	68	Republic of Korea	3	Both	27	Age-standardized	976	Diabetes mellitus type 2	102	High alcohol use	3	Rate	2001	22.95357508499	51.998995715359996	3.77189898765
2	DALYs (Disability-Adjusted Life Years)	68	Republic of Korea	3	Both	27	Age-standardized	976	Diabetes mellitus type 2	102	High alcohol use	3	Rate	2002	23.05435204553	52.60795255608	3.6677868562500002
2	DALYs (Disability-Adjusted Life Years)	68	Republic of Korea	3	Both	27	Age-standardized	976	Diabetes mellitus type 2	102	High alcohol use	3	Rate	2003	23.15793127877	53.460007734150004	3.0980880580199996
2	DALYs (Disability-Adjusted Life Years)	68	Republic of Korea	3	Both	27	Age-standardized	976	Diabetes mellitus type 2	102	High alcohol use	3	Rate	2004	23.15460876186	54.37988807828	2.5659823558199997
2	DALYs (Disability-Adjusted Life Years)	68	Republic of Korea	3	Both	27	Age-standardized	976	Diabetes mellitus type 2	102	High alcohol use	3	Rate	2005	22.89596176861	54.080972896300004	2.31937697574
2	DALYs (Disability-Adjusted Life Years)	68	Republic of Korea	3	Both	27	Age-standardized	976	Diabetes mellitus type 2	102	High alcohol use	3	Rate	2006	22.488442187769998	53.480809267800005	1.99985026005
2	DALYs (Disability-Adjusted Life Years)	68	Republic of Korea	3	Both	27	Age-standardized	976	Diabetes mellitus type 2	102	High alcohol use	3	Rate	2007	22.05425454818	52.857150819670004	1.55117333384
2	DALYs (Disability-Adjusted Life Years)	68	Republic of Korea	3	Both	27	Age-standardized	976	Diabetes mellitus type 2	102	High alcohol use	3	Rate	2008	21.7241232971	52.71604075963	1.4151176109399999
2	DALYs (Disability-Adjusted Life Years)	68	Republic of Korea	3	Both	27	Age-standardized	976	Diabetes mellitus type 2	102	High alcohol use	3	Rate	2009	21.50719524782	52.459569783090004	1.0709898765099999
2	DALYs (Disability-Adjusted Life Years)	68	Republic of Korea	3	Both	27	Age-standardized	976	Diabetes mellitus type 2	102	High alcohol use	3	Rate	2010	21.440910369410002	52.77118230146999	0.99591892598
2	DALYs (Disability-Adjusted Life Years)	68	Republic of Korea	3	Both	27	Age-standardized	976	Diabetes mellitus type 2	102	High alcohol use	3	Rate	2011	21.312810515259997	52.41584060028	1.0755467290799998
2	DALYs (Disability-Adjusted Life Years)	68	Republic of Korea	3	Both	27	Age-standardized	976	Diabetes mellitus type 2	102	High alcohol use	3	Rate	2012	21.16682171642	51.939841472219996	1.11872308671
2	DALYs (Disability-Adjusted Life Years)	68	Republic of Korea	3	Both	27	Age-standardized	976	Diabetes mellitus type 2	102	High alcohol use	3	Rate	2013	20.98795999265	51.58638589324	1.6803541884500002
2	DALYs (Disability-Adjusted Life Years)	68	Republic of Korea	3	Both	27	Age-standardized	976	Diabetes mellitus type 2	102	High alcohol use	3	Rate	2014	20.939290113560002	51.206555646270004	1.93938003327
2	DALYs (Disability-Adjusted Life Years)	68	Republic of Korea	3	Both	27	Age-standardized	976	Diabetes mellitus type 2	102	High alcohol use	3	Rate	2015	21.02562312891	51.97548817074	2.1953289204399997
2	DALYs (Disability-Adjusted Life Years)	68	Republic of Korea	3	Both	27	Age-standardized	976	Diabetes mellitus type 2	102	High alcohol use	3	Rate	2016	21.393775528739997	53.982876903889995	2.3468240426199998
2	DALYs (Disability-Adjusted Life Years)	68	Republic of Korea	3	Both	27	Age-standardized	976	Diabetes mellitus type 2	102	High alcohol use	3	Rate	2017	22.15456835873	55.73217711277	2.45976181557
2	DALYs (Disability-Adjusted Life Years)	68	Republic of Korea	3	Both	27	Age-standardized	976	Diabetes mellitus type 2	102	High alcohol use	3	Rate	2018	23.30307569072	59.11743136865	2.61208847645
2	DALYs (Disability-Adjusted Life Years)	68	Republic of Korea	3	Both	27	Age-standardized	976	Diabetes mellitus type 2	102	High alcohol use	3	Rate	2019	24.440131969200003	61.76023540901	2.63085686583
2	DALYs (Disability-Adjusted Life Years)	68	Republic of Korea	3	Both	27	Age-standardized	976	Diabetes mellitus type 2	102	High alcohol use	3	Rate	2020	25.628762728919998	64.84154016772	2.37789209635
2	DALYs (Disability-Adjusted Life Years)	68	Republic of Korea	3	Both	27	Age-standardized	976	Diabetes mellitus type 2	102	High alcohol use	3	Rate	2021	26.714021320239997	67.46523662018	2.41251707771
2	DALYs (Disability-Adjusted Life Years)	71	Australia	3	Both	27	Age-standardized	976	Diabetes mellitus type 2	102	High alcohol use	3	Rate	1990	17.05038291084	31.350078388740002	4.61936498009
2	DALYs (Disability-Adjusted Life Years)	71	Australia	3	Both	27	Age-standardized	976	Diabetes mellitus type 2	102	High alcohol use	3	Rate	1991	16.77668777447	31.42454625722	4.2701324962200005
2	DALYs (Disability-Adjusted Life Years)	71	Australia	3	Both	27	Age-standardized	976	Diabetes mellitus type 2	102	High alcohol use	3	Rate	1992	16.58002678899	31.61405199224	4.1974919898900005
2	DALYs (Disability-Adjusted Life Years)	71	Australia	3	Both	27	Age-standardized	976	Diabetes mellitus type 2	102	High alcohol use	3	Rate	1993	16.9075982117	32.41400741498	4.18863987762
2	DALYs (Disability-Adjusted Life Years)	71	Australia	3	Both	27	Age-standardized	976	Diabetes mellitus type 2	102	High alcohol use	3	Rate	1994	17.049326049570002	33.055603533370004	4.3988890626299995
2	DALYs (Disability-Adjusted Life Years)	71	Australia	3	Both	27	Age-standardized	976	Diabetes mellitus type 2	102	High alcohol use	3	Rate	1995	17.01761664911	33.24433973014	4.26501263513
2	DALYs (Disability-Adjusted Life Years)	71	Australia	3	Both	27	Age-standardized	976	Diabetes mellitus type 2	102	High alcohol use	3	Rate	1996	17.21963443418	34.033364516300004	4.21787791797
2	DALYs (Disability-Adjusted Life Years)	71	Australia	3	Both	27	Age-standardized	976	Diabetes mellitus type 2	102	High alcohol use	3	Rate	1997	16.82356569884	34.07488275124	3.4474259882000005
2	DALYs (Disability-Adjusted Life Years)	71	Australia	3	Both	27	Age-standardized	976	Diabetes mellitus type 2	102	High alcohol use	3	Rate	1998	16.58423722569	33.76381715236	2.8926581273
2	DALYs (Disability-Adjusted Life Years)	71	Australia	3	Both	27	Age-standardized	976	Diabetes mellitus type 2	102	High alcohol use	3	Rate	1999	16.69217408869	34.489435111809996	2.75717562373
2	DALYs (Disability-Adjusted Life Years)	71	Australia	3	Both	27	Age-standardized	976	Diabetes mellitus type 2	102	High alcohol use	3	Rate	2000	16.76622089863	35.367455367510004	2.35623599559
2	DALYs (Disability-Adjusted Life Years)	71	Australia	3	Both	27	Age-standardized	976	Diabetes mellitus type 2	102	High alcohol use	3	Rate	2001	16.7501009925	35.72447622537	2.18438534724
2	DALYs (Disability-Adjusted Life Years)	71	Australia	3	Both	27	Age-standardized	976	Diabetes mellitus type 2	102	High alcohol use	3	Rate	2002	17.02161771218	36.81912682898	2.1566804987599997
2	DALYs (Disability-Adjusted Life Years)	71	Australia	3	Both	27	Age-standardized	976	Diabetes mellitus type 2	102	High alcohol use	3	Rate	2003	17.24555074146	37.640917296800005	1.91231353344
2	DALYs (Disability-Adjusted Life Years)	71	Australia	3	Both	27	Age-standardized	976	Diabetes mellitus type 2	102	High alcohol use	3	Rate	2004	16.99226132065	37.44544745916	1.6739015659399998
2	DALYs (Disability-Adjusted Life Years)	71	Australia	3	Both	27	Age-standardized	976	Diabetes mellitus type 2	102	High alcohol use	3	Rate	2005	16.61989955656	37.1525779192	1.44007220187
2	DALYs (Disability-Adjusted Life Years)	71	Australia	3	Both	27	Age-standardized	976	Diabetes mellitus type 2	102	High alcohol use	3	Rate	2006	16.48948248342	37.462839918979995	1.32935821193
2	DALYs (Disability-Adjusted Life Years)	71	Australia	3	Both	27	Age-standardized	976	Diabetes mellitus type 2	102	High alcohol use	3	Rate	2007	16.61301127008	37.785274433830004	1.22504575956
2	DALYs (Disability-Adjusted Life Years)	71	Australia	3	Both	27	Age-standardized	976	Diabetes mellitus type 2	102	High alcohol use	3	Rate	2008	16.70065986567	38.783957822350004	1.0280006854100001
2	DALYs (Disability-Adjusted Life Years)	71	Australia	3	Both	27	Age-standardized	976	Diabetes mellitus type 2	102	High alcohol use	3	Rate	2009	16.48008956605	39.188349345949995	0.24239144269
2	DALYs (Disability-Adjusted Life Years)	71	Australia	3	Both	27	Age-standardized	976	Diabetes mellitus type 2	102	High alcohol use	3	Rate	2010	16.15126980427	38.63576774557	0.00011170044
2	DALYs (Disability-Adjusted Life Years)	71	Australia	3	Both	27	Age-standardized	976	Diabetes mellitus type 2	102	High alcohol use	3	Rate	2011	15.90596762197	38.416220754150004	-0.24012260206999997
2	DALYs (Disability-Adjusted Life Years)	71	Australia	3	Both	27	Age-standardized	976	Diabetes mellitus type 2	102	High alcohol use	3	Rate	2012	15.225374240950002	37.17375781333	-0.44669072938000004
2	DALYs (Disability-Adjusted Life Years)	71	Australia	3	Both	27	Age-standardized	976	Diabetes mellitus type 2	102	High alcohol use	3	Rate	2013	14.092090784540002	35.16778142857	-1.1002118181
2	DALYs (Disability-Adjusted Life Years)	71	Australia	3	Both	27	Age-standardized	976	Diabetes mellitus type 2	102	High alcohol use	3	Rate	2014	13.67155937598	34.83610128888	-1.40557780711
2	DALYs (Disability-Adjusted Life Years)	71	Australia	3	Both	27	Age-standardized	976	Diabetes mellitus type 2	102	High alcohol use	3	Rate	2015	13.91265796839	35.549378022599996	-1.2911487720300001
2	DALYs (Disability-Adjusted Life Years)	71	Australia	3	Both	27	Age-standardized	976	Diabetes mellitus type 2	102	High alcohol use	3	Rate	2016	14.163150345559998	36.317473974740004	-1.27694976877
2	DALYs (Disability-Adjusted Life Years)	71	Australia	3	Both	27	Age-standardized	976	Diabetes mellitus type 2	102	High alcohol use	3	Rate	2017	14.495707586619998	37.37989617166	-1.25923711358
2	DALYs (Disability-Adjusted Life Years)	71	Australia	3	Both	27	Age-standardized	976	Diabetes mellitus type 2	102	High alcohol use	3	Rate	2018	15.062415445360001	38.71292450562	-1.20747343972
2	DALYs (Disability-Adjusted Life Years)	71	Australia	3	Both	27	Age-standardized	976	Diabetes mellitus type 2	102	High alcohol use	3	Rate	2019	15.40528773905	39.380631064490004	-1.11939486639
2	DALYs (Disability-Adjusted Life Years)	71	Australia	3	Both	27	Age-standardized	976	Diabetes mellitus type 2	102	High alcohol use	3	Rate	2020	15.243604458039998	38.2131132796	-1.26631889551
2	DALYs (Disability-Adjusted Life Years)	71	Australia	3	Both	27	Age-standardized	976	Diabetes mellitus type 2	102	High alcohol use	3	Rate	2021	15.937273080339999	40.6367768304	-1.0578880237800001
2	DALYs (Disability-Adjusted Life Years)	72	New Zealand	3	Both	27	Age-standardized	976	Diabetes mellitus type 2	102	High alcohol use	3	Rate	1990	20.73586679888	42.82070613539	3.55595648728
2	DALYs (Disability-Adjusted Life Years)	72	New Zealand	3	Both	27	Age-standardized	976	Diabetes mellitus type 2	102	High alcohol use	3	Rate	1991	20.121676790600002	41.78605341654	3.6483844829599996
2	DALYs (Disability-Adjusted Life Years)	72	New Zealand	3	Both	27	Age-standardized	976	Diabetes mellitus type 2	102	High alcohol use	3	Rate	1992	19.4500851419	40.51508621809	2.9501666050599997
2	DALYs (Disability-Adjusted Life Years)	72	New Zealand	3	Both	27	Age-standardized	976	Diabetes mellitus type 2	102	High alcohol use	3	Rate	1993	19.18835343083	40.09543766511	2.5073472289
2	DALYs (Disability-Adjusted Life Years)	72	New Zealand	3	Both	27	Age-standardized	976	Diabetes mellitus type 2	102	High alcohol use	3	Rate	1994	18.46369285452	38.93971681839	2.04183935229
2	DALYs (Disability-Adjusted Life Years)	72	New Zealand	3	Both	27	Age-standardized	976	Diabetes mellitus type 2	102	High alcohol use	3	Rate	1995	18.74062172527	39.84131832762	1.84218114979
2	DALYs (Disability-Adjusted Life Years)	72	New Zealand	3	Both	27	Age-standardized	976	Diabetes mellitus type 2	102	High alcohol use	3	Rate	1996	18.76921472915	39.50209720446	1.7561007457100002
2	DALYs (Disability-Adjusted Life Years)	72	New Zealand	3	Both	27	Age-standardized	976	Diabetes mellitus type 2	102	High alcohol use	3	Rate	1997	18.66198795908	39.78221903888	1.47567061865
2	DALYs (Disability-Adjusted Life Years)	72	New Zealand	3	Both	27	Age-standardized	976	Diabetes mellitus type 2	102	High alcohol use	3	Rate	1998	19.01208452717	41.49863778178	1.1046291795699998
2	DALYs (Disability-Adjusted Life Years)	72	New Zealand	3	Both	27	Age-standardized	976	Diabetes mellitus type 2	102	High alcohol use	3	Rate	1999	18.02149746687	40.034463671590004	0.37588698314
2	DALYs (Disability-Adjusted Life Years)	72	New Zealand	3	Both	27	Age-standardized	976	Diabetes mellitus type 2	102	High alcohol use	3	Rate	2000	16.22017490764	36.71012574382	0.358732708
2	DALYs (Disability-Adjusted Life Years)	72	New Zealand	3	Both	27	Age-standardized	976	Diabetes mellitus type 2	102	High alcohol use	3	Rate	2001	15.82223498273	36.06010082954	0.21072598919000002
2	DALYs (Disability-Adjusted Life Years)	72	New Zealand	3	Both	27	Age-standardized	976	Diabetes mellitus type 2	102	High alcohol use	3	Rate	2002	15.686643372150002	36.170495597460004	-0.16911243796
2	DALYs (Disability-Adjusted Life Years)	72	New Zealand	3	Both	27	Age-standardized	976	Diabetes mellitus type 2	102	High alcohol use	3	Rate	2003	15.73539466171	36.89926882383	-0.43051246145000005
2	DALYs (Disability-Adjusted Life Years)	72	New Zealand	3	Both	27	Age-standardized	976	Diabetes mellitus type 2	102	High alcohol use	3	Rate	2004	15.16785215064	36.458664574770005	-0.7628470371
2	DALYs (Disability-Adjusted Life Years)	72	New Zealand	3	Both	27	Age-standardized	976	Diabetes mellitus type 2	102	High alcohol use	3	Rate	2005	15.01864459399	36.89296230421	-0.80812584098
2	DALYs (Disability-Adjusted Life Years)	72	New Zealand	3	Both	27	Age-standardized	976	Diabetes mellitus type 2	102	High alcohol use	3	Rate	2006	14.82581894411	36.49789010098	-1.03677221454
2	DALYs (Disability-Adjusted Life Years)	72	New Zealand	3	Both	27	Age-standardized	976	Diabetes mellitus type 2	102	High alcohol use	3	Rate	2007	14.576536317990001	36.73705017842	-1.33174728962
2	DALYs (Disability-Adjusted Life Years)	72	New Zealand	3	Both	27	Age-standardized	976	Diabetes mellitus type 2	102	High alcohol use	3	Rate	2008	14.330622997810002	36.652048993019996	-1.2648995192499999
2	DALYs (Disability-Adjusted Life Years)	72	New Zealand	3	Both	27	Age-standardized	976	Diabetes mellitus type 2	102	High alcohol use	3	Rate	2009	13.720302897129999	35.56571305911	-1.6986082066400001
2	DALYs (Disability-Adjusted Life Years)	72	New Zealand	3	Both	27	Age-standardized	976	Diabetes mellitus type 2	102	High alcohol use	3	Rate	2010	13.05081589002	34.64209439733	-1.8796548628599998
2	DALYs (Disability-Adjusted Life Years)	72	New Zealand	3	Both	27	Age-standardized	976	Diabetes mellitus type 2	102	High alcohol use	3	Rate	2011	12.693726284199998	34.60036649048	-2.00917954749
2	DALYs (Disability-Adjusted Life Years)	72	New Zealand	3	Both	27	Age-standardized	976	Diabetes mellitus type 2	102	High alcohol use	3	Rate	2012	12.211676063449998	33.8721536025	-2.30861749068
2	DALYs (Disability-Adjusted Life Years)	72	New Zealand	3	Both	27	Age-standardized	976	Diabetes mellitus type 2	102	High alcohol use	3	Rate	2013	12.1628788061	33.96695194023	-2.68501574628
2	DALYs (Disability-Adjusted Life Years)	72	New Zealand	3	Both	27	Age-standardized	976	Diabetes mellitus type 2	102	High alcohol use	3	Rate	2014	11.88449975042	34.0116664237	-2.98835012793
2	DALYs (Disability-Adjusted Life Years)	72	New Zealand	3	Both	27	Age-standardized	976	Diabetes mellitus type 2	102	High alcohol use	3	Rate	2015	11.514345213739999	33.621268764039996	-3.3742917544699997
2	DALYs (Disability-Adjusted Life Years)	72	New Zealand	3	Both	27	Age-standardized	976	Diabetes mellitus type 2	102	High alcohol use	3	Rate	2016	12.43938642383	35.9983810076	-3.6547638632599995
2	DALYs (Disability-Adjusted Life Years)	72	New Zealand	3	Both	27	Age-standardized	976	Diabetes mellitus type 2	102	High alcohol use	3	Rate	2017	12.860084864300001	37.05015827458	-3.63694585501
2	DALYs (Disability-Adjusted Life Years)	72	New Zealand	3	Both	27	Age-standardized	976	Diabetes mellitus type 2	102	High alcohol use	3	Rate	2018	13.202564640279999	38.564543558379995	-3.56314613202
2	DALYs (Disability-Adjusted Life Years)	72	New Zealand	3	Both	27	Age-standardized	976	Diabetes mellitus type 2	102	High alcohol use	3	Rate	2019	13.62917127897	39.37164115574	-3.5773653637100002
2	DALYs (Disability-Adjusted Life Years)	72	New Zealand	3	Both	27	Age-standardized	976	Diabetes mellitus type 2	102	High alcohol use	3	Rate	2020	13.9499288085	39.77261873241	-3.6465650615500005
2	DALYs (Disability-Adjusted Life Years)	72	New Zealand	3	Both	27	Age-standardized	976	Diabetes mellitus type 2	102	High alcohol use	3	Rate	2021	14.16504560476	40.915837608939995	-3.81517815899
2	DALYs (Disability-Adjusted Life Years)	75	Austria	3	Both	27	Age-standardized	976	Diabetes mellitus type 2	102	High alcohol use	3	Rate	1990	17.0973767198	33.28740821159	4.55484014271
2	DALYs (Disability-Adjusted Life Years)	75	Austria	3	Both	27	Age-standardized	976	Diabetes mellitus type 2	102	High alcohol use	3	Rate	1991	16.65148798928	32.72570214612	4.29421074677
2	DALYs (Disability-Adjusted Life Years)	75	Austria	3	Both	27	Age-standardized	976	Diabetes mellitus type 2	102	High alcohol use	3	Rate	1992	15.898950400270001	31.55124501447	3.7605212252199998
2	DALYs (Disability-Adjusted Life Years)	75	Austria	3	Both	27	Age-standardized	976	Diabetes mellitus type 2	102	High alcohol use	3	Rate	1993	15.400763381630002	30.87919221355	3.64533001427
2	DALYs (Disability-Adjusted Life Years)	75	Austria	3	Both	27	Age-standardized	976	Diabetes mellitus type 2	102	High alcohol use	3	Rate	1994	14.96658539661	30.330422957430002	3.5319979737600002
2	DALYs (Disability-Adjusted Life Years)	75	Austria	3	Both	27	Age-standardized	976	Diabetes mellitus type 2	102	High alcohol use	3	Rate	1995	15.129020921279999	30.83998334902	3.61421476058
2	DALYs (Disability-Adjusted Life Years)	75	Austria	3	Both	27	Age-standardized	976	Diabetes mellitus type 2	102	High alcohol use	3	Rate	1996	14.876364387750002	30.47410305353	3.51277663717
2	DALYs (Disability-Adjusted Life Years)	75	Austria	3	Both	27	Age-standardized	976	Diabetes mellitus type 2	102	High alcohol use	3	Rate	1997	14.336564878239999	29.696110698389997	3.26894477461
2	DALYs (Disability-Adjusted Life Years)	75	Austria	3	Both	27	Age-standardized	976	Diabetes mellitus type 2	102	High alcohol use	3	Rate	1998	13.72570202707	28.783757617990002	2.97056517832
2	DALYs (Disability-Adjusted Life Years)	75	Austria	3	Both	27	Age-standardized	976	Diabetes mellitus type 2	102	High alcohol use	3	Rate	1999	13.645864910260002	28.97071084773	2.77080213527
2	DALYs (Disability-Adjusted Life Years)	75	Austria	3	Both	27	Age-standardized	976	Diabetes mellitus type 2	102	High alcohol use	3	Rate	2000	13.75338739091	29.412328077139996	2.6271663111900003
2	DALYs (Disability-Adjusted Life Years)	75	Austria	3	Both	27	Age-standardized	976	Diabetes mellitus type 2	102	High alcohol use	3	Rate	2001	14.04636476461	30.15653531959	2.5570823644800003
2	DALYs (Disability-Adjusted Life Years)	75	Austria	3	Both	27	Age-standardized	976	Diabetes mellitus type 2	102	High alcohol use	3	Rate	2002	15.27034895987	32.5779917213	2.77548435277
2	DALYs (Disability-Adjusted Life Years)	75	Austria	3	Both	27	Age-standardized	976	Diabetes mellitus type 2	102	High alcohol use	3	Rate	2003	18.52390071528	38.438134992180004	3.73266745811
2	DALYs (Disability-Adjusted Life Years)	75	Austria	3	Both	27	Age-standardized	976	Diabetes mellitus type 2	102	High alcohol use	3	Rate	2004	20.69395787958	42.89535917479	4.3187385806
2	DALYs (Disability-Adjusted Life Years)	75	Austria	3	Both	27	Age-standardized	976	Diabetes mellitus type 2	102	High alcohol use	3	Rate	2005	20.31101506661	42.26974227514	4.11501519393
2	DALYs (Disability-Adjusted Life Years)	75	Austria	3	Both	27	Age-standardized	976	Diabetes mellitus type 2	102	High alcohol use	3	Rate	2006	19.39280393997	40.74345929126	3.74710910569
2	DALYs (Disability-Adjusted Life Years)	75	Austria	3	Both	27	Age-standardized	976	Diabetes mellitus type 2	102	High alcohol use	3	Rate	2007	17.59673001577	37.546580234130005	3.08498469798
2	DALYs (Disability-Adjusted Life Years)	75	Austria	3	Both	27	Age-standardized	976	Diabetes mellitus type 2	102	High alcohol use	3	Rate	2008	17.19219691209	37.35648636386	2.83514295367
2	DALYs (Disability-Adjusted Life Years)	75	Austria	3	Both	27	Age-standardized	976	Diabetes mellitus type 2	102	High alcohol use	3	Rate	2009	16.733367092	36.62997277375	2.6682452591700003
2	DALYs (Disability-Adjusted Life Years)	75	Austria	3	Both	27	Age-standardized	976	Diabetes mellitus type 2	102	High alcohol use	3	Rate	2010	15.84552643773	35.12239996787	2.28075200005
2	DALYs (Disability-Adjusted Life Years)	75	Austria	3	Both	27	Age-standardized	976	Diabetes mellitus type 2	102	High alcohol use	3	Rate	2011	15.33988748786	34.39639361089	1.93873816233
2	DALYs (Disability-Adjusted Life Years)	75	Austria	3	Both	27	Age-standardized	976	Diabetes mellitus type 2	102	High alcohol use	3	Rate	2012	15.033907020040001	34.45306677572	1.75534566577
2	DALYs (Disability-Adjusted Life Years)	75	Austria	3	Both	27	Age-standardized	976	Diabetes mellitus type 2	102	High alcohol use	3	Rate	2013	14.82290571516	34.378070518150004	1.42626693476
2	DALYs (Disability-Adjusted Life Years)	75	Austria	3	Both	27	Age-standardized	976	Diabetes mellitus type 2	102	High alcohol use	3	Rate	2014	15.1482824543	35.1405710978	1.4259269707
2	DALYs (Disability-Adjusted Life Years)	75	Austria	3	Both	27	Age-standardized	976	Diabetes mellitus type 2	102	High alcohol use	3	Rate	2015	15.603877067109998	36.345772737880004	1.4897659216
2	DALYs (Disability-Adjusted Life Years)	75	Austria	3	Both	27	Age-standardized	976	Diabetes mellitus type 2	102	High alcohol use	3	Rate	2016	15.47880328681	36.79591595003	1.40100305359
2	DALYs (Disability-Adjusted Life Years)	75	Austria	3	Both	27	Age-standardized	976	Diabetes mellitus type 2	102	High alcohol use	3	Rate	2017	15.11956076454	36.257813215910005	1.1832694412
2	DALYs (Disability-Adjusted Life Years)	75	Austria	3	Both	27	Age-standardized	976	Diabetes mellitus type 2	102	High alcohol use	3	Rate	2018	15.08772472083	36.54187888182	1.15308365178
2	DALYs (Disability-Adjusted Life Years)	75	Austria	3	Both	27	Age-standardized	976	Diabetes mellitus type 2	102	High alcohol use	3	Rate	2019	14.402721801840002	35.19932389805	0.83959954597
2	DALYs (Disability-Adjusted Life Years)	75	Austria	3	Both	27	Age-standardized	976	Diabetes mellitus type 2	102	High alcohol use	3	Rate	2020	14.491461259700001	35.357077982499995	0.6719434955
2	DALYs (Disability-Adjusted Life Years)	75	Austria	3	Both	27	Age-standardized	976	Diabetes mellitus type 2	102	High alcohol use	3	Rate	2021	14.03758975447	35.090780139130004	0.52646693995
2	DALYs (Disability-Adjusted Life Years)	76	Belgium	3	Both	27	Age-standardized	976	Diabetes mellitus type 2	102	High alcohol use	3	Rate	1990	15.9948109716	32.97181399512	3.08595939123
2	DALYs (Disability-Adjusted Life Years)	76	Belgium	3	Both	27	Age-standardized	976	Diabetes mellitus type 2	102	High alcohol use	3	Rate	1991	15.51409557181	32.21447165451	2.70690068976
2	DALYs (Disability-Adjusted Life Years)	76	Belgium	3	Both	27	Age-standardized	976	Diabetes mellitus type 2	102	High alcohol use	3	Rate	1992	15.380998452350001	32.13422805773	2.22607332113
2	DALYs (Disability-Adjusted Life Years)	76	Belgium	3	Both	27	Age-standardized	976	Diabetes mellitus type 2	102	High alcohol use	3	Rate	1993	15.568860403100002	32.983526537319996	2.01118090689
2	DALYs (Disability-Adjusted Life Years)	76	Belgium	3	Both	27	Age-standardized	976	Diabetes mellitus type 2	102	High alcohol use	3	Rate	1994	15.287532466190001	32.97602318306	1.7905298374999998
2	DALYs (Disability-Adjusted Life Years)	76	Belgium	3	Both	27	Age-standardized	976	Diabetes mellitus type 2	102	High alcohol use	3	Rate	1995	15.07295439107	32.806275367990004	1.4584182588399999
2	DALYs (Disability-Adjusted Life Years)	76	Belgium	3	Both	27	Age-standardized	976	Diabetes mellitus type 2	102	High alcohol use	3	Rate	1996	14.75540025689	32.567848803749996	1.21054624157
2	DALYs (Disability-Adjusted Life Years)	76	Belgium	3	Both	27	Age-standardized	976	Diabetes mellitus type 2	102	High alcohol use	3	Rate	1997	14.862051991989999	33.203087932420004	1.09510828265
2	DALYs (Disability-Adjusted Life Years)	76	Belgium	3	Both	27	Age-standardized	976	Diabetes mellitus type 2	102	High alcohol use	3	Rate	1998	15.16450589532	34.064985540929996	1.00153686973
2	DALYs (Disability-Adjusted Life Years)	76	Belgium	3	Both	27	Age-standardized	976	Diabetes mellitus type 2	102	High alcohol use	3	Rate	1999	16.17030702435	35.82531434446	1.06339564121
2	DALYs (Disability-Adjusted Life Years)	76	Belgium	3	Both	27	Age-standardized	976	Diabetes mellitus type 2	102	High alcohol use	3	Rate	2000	14.42003052515	32.58965760625	0.58921845378
2	DALYs (Disability-Adjusted Life Years)	76	Belgium	3	Both	27	Age-standardized	976	Diabetes mellitus type 2	102	High alcohol use	3	Rate	2001	14.22585149689	33.2194195118	0.2452888107
2	DALYs (Disability-Adjusted Life Years)	76	Belgium	3	Both	27	Age-standardized	976	Diabetes mellitus type 2	102	High alcohol use	3	Rate	2002	14.693496709	35.065961936419995	0.16613712495
2	DALYs (Disability-Adjusted Life Years)	76	Belgium	3	Both	27	Age-standardized	976	Diabetes mellitus type 2	102	High alcohol use	3	Rate	2003	15.26061569576	36.61127597727	0.08322519979000001
2	DALYs (Disability-Adjusted Life Years)	76	Belgium	3	Both	27	Age-standardized	976	Diabetes mellitus type 2	102	High alcohol use	3	Rate	2004	15.445359372430001	37.71766274825	-0.09314019285000001
2	DALYs (Disability-Adjusted Life Years)	76	Belgium	3	Both	27	Age-standardized	976	Diabetes mellitus type 2	102	High alcohol use	3	Rate	2005	15.36226552107	38.2225808308	-0.10538054330999999
2	DALYs (Disability-Adjusted Life Years)	76	Belgium	3	Both	27	Age-standardized	976	Diabetes mellitus type 2	102	High alcohol use	3	Rate	2006	15.27333136593	38.58808349037	-0.32064401538
2	DALYs (Disability-Adjusted Life Years)	76	Belgium	3	Both	27	Age-standardized	976	Diabetes mellitus type 2	102	High alcohol use	3	Rate	2007	15.18678117122	38.665775505810004	-0.51049122172
2	DALYs (Disability-Adjusted Life Years)	76	Belgium	3	Both	27	Age-standardized	976	Diabetes mellitus type 2	102	High alcohol use	3	Rate	2008	15.356363568210002	39.83461618406	-0.75961713817
2	DALYs (Disability-Adjusted Life Years)	76	Belgium	3	Both	27	Age-standardized	976	Diabetes mellitus type 2	102	High alcohol use	3	Rate	2009	15.22332770894	39.9606097499	-1.04633956729
2	DALYs (Disability-Adjusted Life Years)	76	Belgium	3	Both	27	Age-standardized	976	Diabetes mellitus type 2	102	High alcohol use	3	Rate	2010	14.86936704177	39.86762870968	-1.2926262449600001
2	DALYs (Disability-Adjusted Life Years)	76	Belgium	3	Both	27	Age-standardized	976	Diabetes mellitus type 2	102	High alcohol use	3	Rate	2011	14.65271000758	40.02997969502	-1.64670890248
2	DALYs (Disability-Adjusted Life Years)	76	Belgium	3	Both	27	Age-standardized	976	Diabetes mellitus type 2	102	High alcohol use	3	Rate	2012	14.548988594259999	40.64112569778	-1.8056009321500002
2	DALYs (Disability-Adjusted Life Years)	76	Belgium	3	Both	27	Age-standardized	976	Diabetes mellitus type 2	102	High alcohol use	3	Rate	2013	14.16134037459	40.463847086840005	-1.96807075669
2	DALYs (Disability-Adjusted Life Years)	76	Belgium	3	Both	27	Age-standardized	976	Diabetes mellitus type 2	102	High alcohol use	3	Rate	2014	13.90688802022	40.61213594242	-2.27706324623
2	DALYs (Disability-Adjusted Life Years)	76	Belgium	3	Both	27	Age-standardized	976	Diabetes mellitus type 2	102	High alcohol use	3	Rate	2015	13.69664003501	40.38722731485	-2.55742882372
2	DALYs (Disability-Adjusted Life Years)	76	Belgium	3	Both	27	Age-standardized	976	Diabetes mellitus type 2	102	High alcohol use	3	Rate	2016	13.61559782927	40.820073585589995	-2.76279875357
2	DALYs (Disability-Adjusted Life Years)	76	Belgium	3	Both	27	Age-standardized	976	Diabetes mellitus type 2	102	High alcohol use	3	Rate	2017	13.508575027480001	40.98460332769	-3.0983565193300002
2	DALYs (Disability-Adjusted Life Years)	76	Belgium	3	Both	27	Age-standardized	976	Diabetes mellitus type 2	102	High alcohol use	3	Rate	2018	13.60218814823	41.711657391740005	-3.42031844671
2	DALYs (Disability-Adjusted Life Years)	76	Belgium	3	Both	27	Age-standardized	976	Diabetes mellitus type 2	102	High alcohol use	3	Rate	2019	13.64000828612	41.63366744035	-3.76362795707
2	DALYs (Disability-Adjusted Life Years)	76	Belgium	3	Both	27	Age-standardized	976	Diabetes mellitus type 2	102	High alcohol use	3	Rate	2020	13.498844021319998	41.86409856122	-4.229335504090001
2	DALYs (Disability-Adjusted Life Years)	76	Belgium	3	Both	27	Age-standardized	976	Diabetes mellitus type 2	102	High alcohol use	3	Rate	2021	13.64179027319	42.92009080293	-4.2206309848500005
2	DALYs (Disability-Adjusted Life Years)	74	Andorra	3	Both	27	Age-standardized	976	Diabetes mellitus type 2	102	High alcohol use	3	Rate	1990	19.028005027349998	38.77446506756	4.19961176587
2	DALYs (Disability-Adjusted Life Years)	74	Andorra	3	Both	27	Age-standardized	976	Diabetes mellitus type 2	102	High alcohol use	3	Rate	1991	18.9651393268	38.87928894743	4.12268761089
2	DALYs (Disability-Adjusted Life Years)	74	Andorra	3	Both	27	Age-standardized	976	Diabetes mellitus type 2	102	High alcohol use	3	Rate	1992	19.02728632474	39.55231279624	4.0874633211299995
2	DALYs (Disability-Adjusted Life Years)	74	Andorra	3	Both	27	Age-standardized	976	Diabetes mellitus type 2	102	High alcohol use	3	Rate	1993	18.99463806574	40.02559230496	4.01138180547
2	DALYs (Disability-Adjusted Life Years)	74	Andorra	3	Both	27	Age-standardized	976	Diabetes mellitus type 2	102	High alcohol use	3	Rate	1994	18.80369869381	39.80333569114	3.772068739
2	DALYs (Disability-Adjusted Life Years)	74	Andorra	3	Both	27	Age-standardized	976	Diabetes mellitus type 2	102	High alcohol use	3	Rate	1995	18.64207261089	39.19585606909	3.62686809679
2	DALYs (Disability-Adjusted Life Years)	74	Andorra	3	Both	27	Age-standardized	976	Diabetes mellitus type 2	102	High alcohol use	3	Rate	1996	18.48501513428	39.40625673076	3.2993523116500003
2	DALYs (Disability-Adjusted Life Years)	74	Andorra	3	Both	27	Age-standardized	976	Diabetes mellitus type 2	102	High alcohol use	3	Rate	1997	18.32124728447	39.02634490923	3.0646270726600005
2	DALYs (Disability-Adjusted Life Years)	74	Andorra	3	Both	27	Age-standardized	976	Diabetes mellitus type 2	102	High alcohol use	3	Rate	1998	18.194968706970002	38.91208417347	2.8982535620600003
2	DALYs (Disability-Adjusted Life Years)	74	Andorra	3	Both	27	Age-standardized	976	Diabetes mellitus type 2	102	High alcohol use	3	Rate	1999	18.10876054796	38.72346638219	2.72822621385
2	DALYs (Disability-Adjusted Life Years)	74	Andorra	3	Both	27	Age-standardized	976	Diabetes mellitus type 2	102	High alcohol use	3	Rate	2000	18.01442247964	38.81732366789	2.71236957787
2	DALYs (Disability-Adjusted Life Years)	74	Andorra	3	Both	27	Age-standardized	976	Diabetes mellitus type 2	102	High alcohol use	3	Rate	2001	16.68219920709	36.24722844734	2.2196853721100003
2	DALYs (Disability-Adjusted Life Years)	74	Andorra	3	Both	27	Age-standardized	976	Diabetes mellitus type 2	102	High alcohol use	3	Rate	2002	15.91810724902	35.42527384844	1.89514497787
2	DALYs (Disability-Adjusted Life Years)	74	Andorra	3	Both	27	Age-standardized	976	Diabetes mellitus type 2	102	High alcohol use	3	Rate	2003	15.77546320642	35.69356729941	1.42965847443
2	DALYs (Disability-Adjusted Life Years)	74	Andorra	3	Both	27	Age-standardized	976	Diabetes mellitus type 2	102	High alcohol use	3	Rate	2004	15.584599034570001	35.5852447166	1.0268395006400002
2	DALYs (Disability-Adjusted Life Years)	74	Andorra	3	Both	27	Age-standardized	976	Diabetes mellitus type 2	102	High alcohol use	3	Rate	2005	15.164409854879999	35.09704500259	0.85571193639
2	DALYs (Disability-Adjusted Life Years)	74	Andorra	3	Both	27	Age-standardized	976	Diabetes mellitus type 2	102	High alcohol use	3	Rate	2006	14.945840089170002	35.55285032882	0.62258081929
2	DALYs (Disability-Adjusted Life Years)	74	Andorra	3	Both	27	Age-standardized	976	Diabetes mellitus type 2	102	High alcohol use	3	Rate	2007	14.65461664443	35.669168005660005	0.37097713200000004
2	DALYs (Disability-Adjusted Life Years)	74	Andorra	3	Both	27	Age-standardized	976	Diabetes mellitus type 2	102	High alcohol use	3	Rate	2008	15.00292070129	36.28946208608	0.27587281985
2	DALYs (Disability-Adjusted Life Years)	74	Andorra	3	Both	27	Age-standardized	976	Diabetes mellitus type 2	102	High alcohol use	3	Rate	2009	15.280918100380001	37.25143071283	-0.014541786800000001
2	DALYs (Disability-Adjusted Life Years)	74	Andorra	3	Both	27	Age-standardized	976	Diabetes mellitus type 2	102	High alcohol use	3	Rate	2010	15.661452981770001	38.576726577639995	-0.03600054298
2	DALYs (Disability-Adjusted Life Years)	74	Andorra	3	Both	27	Age-standardized	976	Diabetes mellitus type 2	102	High alcohol use	3	Rate	2011	15.18346812595	38.23124492053	-0.36222751128
2	DALYs (Disability-Adjusted Life Years)	74	Andorra	3	Both	27	Age-standardized	976	Diabetes mellitus type 2	102	High alcohol use	3	Rate	2012	14.903851597389998	38.197444823489995	-0.66485812143
2	DALYs (Disability-Adjusted Life Years)	74	Andorra	3	Both	27	Age-standardized	976	Diabetes mellitus type 2	102	High alcohol use	3	Rate	2013	14.82874452743	37.71642637827	-1.05698008336
2	DALYs (Disability-Adjusted Life Years)	74	Andorra	3	Both	27	Age-standardized	976	Diabetes mellitus type 2	102	High alcohol use	3	Rate	2014	14.866245672180002	38.48833105215	-1.33815821394
2	DALYs (Disability-Adjusted Life Years)	74	Andorra	3	Both	27	Age-standardized	976	Diabetes mellitus type 2	102	High alcohol use	3	Rate	2015	14.98129656678	39.66508285399	-1.5109581062200002
2	DALYs (Disability-Adjusted Life Years)	74	Andorra	3	Both	27	Age-standardized	976	Diabetes mellitus type 2	102	High alcohol use	3	Rate	2016	15.25722939739	41.06803151456	-1.7207075838499999
2	DALYs (Disability-Adjusted Life Years)	74	Andorra	3	Both	27	Age-standardized	976	Diabetes mellitus type 2	102	High alcohol use	3	Rate	2017	15.616275727040001	41.7469305737	-1.7236707362
2	DALYs (Disability-Adjusted Life Years)	74	Andorra	3	Both	27	Age-standardized	976	Diabetes mellitus type 2	102	High alcohol use	3	Rate	2018	16.00366336218	43.19586550877	-1.6020117001899998
2	DALYs (Disability-Adjusted Life Years)	74	Andorra	3	Both	27	Age-standardized	976	Diabetes mellitus type 2	102	High alcohol use	3	Rate	2019	16.303531597459997	44.071616347369996	-1.8667598565299999
2	DALYs (Disability-Adjusted Life Years)	74	Andorra	3	Both	27	Age-standardized	976	Diabetes mellitus type 2	102	High alcohol use	3	Rate	2020	15.309277805539999	43.631569620789996	-2.56844688545
2	DALYs (Disability-Adjusted Life Years)	74	Andorra	3	Both	27	Age-standardized	976	Diabetes mellitus type 2	102	High alcohol use	3	Rate	2021	15.51316519633	43.74804326384	-2.8215614104899998
2	DALYs (Disability-Adjusted Life Years)	77	Cyprus	3	Both	27	Age-standardized	976	Diabetes mellitus type 2	102	High alcohol use	3	Rate	1990	45.18579024085	87.77205241711	10.95239528519
2	DALYs (Disability-Adjusted Life Years)	77	Cyprus	3	Both	27	Age-standardized	976	Diabetes mellitus type 2	102	High alcohol use	3	Rate	1991	44.87072135545	87.63922437817	10.643706846459999
2	DALYs (Disability-Adjusted Life Years)	77	Cyprus	3	Both	27	Age-standardized	976	Diabetes mellitus type 2	102	High alcohol use	3	Rate	1992	44.42267308916	87.36775151026	10.30833080767
2	DALYs (Disability-Adjusted Life Years)	77	Cyprus	3	Both	27	Age-standardized	976	Diabetes mellitus type 2	102	High alcohol use	3	Rate	1993	43.413072776490004	85.99841486177	9.55692489998
2	DALYs (Disability-Adjusted Life Years)	77	Cyprus	3	Both	27	Age-standardized	976	Diabetes mellitus type 2	102	High alcohol use	3	Rate	1994	42.26083512785	84.90738206582	9.05341898339
2	DALYs (Disability-Adjusted Life Years)	77	Cyprus	3	Both	27	Age-standardized	976	Diabetes mellitus type 2	102	High alcohol use	3	Rate	1995	42.53264710164	85.19757677880999	9.29045216472
2	DALYs (Disability-Adjusted Life Years)	77	Cyprus	3	Both	27	Age-standardized	976	Diabetes mellitus type 2	102	High alcohol use	3	Rate	1996	42.62576878304	86.39620301784	9.3177621621
2	DALYs (Disability-Adjusted Life Years)	77	Cyprus	3	Both	27	Age-standardized	976	Diabetes mellitus type 2	102	High alcohol use	3	Rate	1997	43.26937644854	86.88464403005	8.74705163952
2	DALYs (Disability-Adjusted Life Years)	77	Cyprus	3	Both	27	Age-standardized	976	Diabetes mellitus type 2	102	High alcohol use	3	Rate	1998	43.785693443759996	89.22511876138	8.82558859275
2	DALYs (Disability-Adjusted Life Years)	77	Cyprus	3	Both	27	Age-standardized	976	Diabetes mellitus type 2	102	High alcohol use	3	Rate	1999	43.68600957806	90.79351437227	8.64007171324
2	DALYs (Disability-Adjusted Life Years)	77	Cyprus	3	Both	27	Age-standardized	976	Diabetes mellitus type 2	102	High alcohol use	3	Rate	2000	43.86397205703	93.29488727188	8.70474326286
2	DALYs (Disability-Adjusted Life Years)	77	Cyprus	3	Both	27	Age-standardized	976	Diabetes mellitus type 2	102	High alcohol use	3	Rate	2001	43.91457074856	93.4307854436	8.89205575385
2	DALYs (Disability-Adjusted Life Years)	77	Cyprus	3	Both	27	Age-standardized	976	Diabetes mellitus type 2	102	High alcohol use	3	Rate	2002	44.78934097705	93.20539535896	9.7501082567
2	DALYs (Disability-Adjusted Life Years)	77	Cyprus	3	Both	27	Age-standardized	976	Diabetes mellitus type 2	102	High alcohol use	3	Rate	2003	45.26402446284	94.01513865291	10.251577487099999
2	DALYs (Disability-Adjusted Life Years)	77	Cyprus	3	Both	27	Age-standardized	976	Diabetes mellitus type 2	102	High alcohol use	3	Rate	2004	44.31494174158	91.00691382911	9.95809323604
2	DALYs (Disability-Adjusted Life Years)	77	Cyprus	3	Both	27	Age-standardized	976	Diabetes mellitus type 2	102	High alcohol use	3	Rate	2005	43.40666391312	89.45970840957	9.338601660450001
2	DALYs (Disability-Adjusted Life Years)	77	Cyprus	3	Both	27	Age-standardized	976	Diabetes mellitus type 2	102	High alcohol use	3	Rate	2006	42.347575918480004	88.00922949855	8.74022924889
2	DALYs (Disability-Adjusted Life Years)	77	Cyprus	3	Both	27	Age-standardized	976	Diabetes mellitus type 2	102	High alcohol use	3	Rate	2007	40.063101347359996	84.8702911171	8.0148363106
2	DALYs (Disability-Adjusted Life Years)	77	Cyprus	3	Both	27	Age-standardized	976	Diabetes mellitus type 2	102	High alcohol use	3	Rate	2008	37.86868357966	81.4704822395	7.03091236056
2	DALYs (Disability-Adjusted Life Years)	77	Cyprus	3	Both	27	Age-standardized	976	Diabetes mellitus type 2	102	High alcohol use	3	Rate	2009	36.29311402094	78.48638864651001	5.86752242171
2	DALYs (Disability-Adjusted Life Years)	77	Cyprus	3	Both	27	Age-standardized	976	Diabetes mellitus type 2	102	High alcohol use	3	Rate	2010	35.05564488762	75.23465241735	5.13185764053
2	DALYs (Disability-Adjusted Life Years)	77	Cyprus	3	Both	27	Age-standardized	976	Diabetes mellitus type 2	102	High alcohol use	3	Rate	2011	33.42021478087	72.95386209498	4.59769911479
2	DALYs (Disability-Adjusted Life Years)	77	Cyprus	3	Both	27	Age-standardized	976	Diabetes mellitus type 2	102	High alcohol use	3	Rate	2012	31.53676082733	69.4682704308	3.78325300911
2	DALYs (Disability-Adjusted Life Years)	77	Cyprus	3	Both	27	Age-standardized	976	Diabetes mellitus type 2	102	High alcohol use	3	Rate	2013	29.86485064743	67.17086453774	2.9139509333099998
2	DALYs (Disability-Adjusted Life Years)	77	Cyprus	3	Both	27	Age-standardized	976	Diabetes mellitus type 2	102	High alcohol use	3	Rate	2014	28.302656343569996	64.18253091044001	2.37787221775
2	DALYs (Disability-Adjusted Life Years)	77	Cyprus	3	Both	27	Age-standardized	976	Diabetes mellitus type 2	102	High alcohol use	3	Rate	2015	27.224092377239998	63.081483183239996	1.93705595933
2	DALYs (Disability-Adjusted Life Years)	77	Cyprus	3	Both	27	Age-standardized	976	Diabetes mellitus type 2	102	High alcohol use	3	Rate	2016	26.042535738660003	60.82043856138	1.4166191076299999
2	DALYs (Disability-Adjusted Life Years)	77	Cyprus	3	Both	27	Age-standardized	976	Diabetes mellitus type 2	102	High alcohol use	3	Rate	2017	25.84243982824	60.83882387813	1.09546257792
2	DALYs (Disability-Adjusted Life Years)	77	Cyprus	3	Both	27	Age-standardized	976	Diabetes mellitus type 2	102	High alcohol use	3	Rate	2018	25.40145436676	60.73834023783	0.80061546482
2	DALYs (Disability-Adjusted Life Years)	77	Cyprus	3	Both	27	Age-standardized	976	Diabetes mellitus type 2	102	High alcohol use	3	Rate	2019	25.1483110897	60.465613330740005	0.1650242421
2	DALYs (Disability-Adjusted Life Years)	77	Cyprus	3	Both	27	Age-standardized	976	Diabetes mellitus type 2	102	High alcohol use	3	Rate	2020	24.03808949278	59.156111442889994	-0.56709640785
2	DALYs (Disability-Adjusted Life Years)	77	Cyprus	3	Both	27	Age-standardized	976	Diabetes mellitus type 2	102	High alcohol use	3	Rate	2021	23.50006733016	57.94267399176	-1.17376685322
2	DALYs (Disability-Adjusted Life Years)	80	France	3	Both	27	Age-standardized	976	Diabetes mellitus type 2	102	High alcohol use	3	Rate	1990	13.400369473679998	25.924763284199997	3.6403054638200003
2	DALYs (Disability-Adjusted Life Years)	80	France	3	Both	27	Age-standardized	976	Diabetes mellitus type 2	102	High alcohol use	3	Rate	1991	13.0740814274	25.57571549982	3.51344981873
2	DALYs (Disability-Adjusted Life Years)	80	France	3	Both	27	Age-standardized	976	Diabetes mellitus type 2	102	High alcohol use	3	Rate	1992	12.662330213779999	24.87159025788	3.4252793651499998
2	DALYs (Disability-Adjusted Life Years)	80	France	3	Both	27	Age-standardized	976	Diabetes mellitus type 2	102	High alcohol use	3	Rate	1993	12.63812031604	24.963731226990003	3.2681629168599997
2	DALYs (Disability-Adjusted Life Years)	80	France	3	Both	27	Age-standardized	976	Diabetes mellitus type 2	102	High alcohol use	3	Rate	1994	12.446701236929998	24.5736787515	3.10820261677
2	DALYs (Disability-Adjusted Life Years)	80	France	3	Both	27	Age-standardized	976	Diabetes mellitus type 2	102	High alcohol use	3	Rate	1995	12.45421206434	24.80242761959	3.03939464208
2	DALYs (Disability-Adjusted Life Years)	80	France	3	Both	27	Age-standardized	976	Diabetes mellitus type 2	102	High alcohol use	3	Rate	1996	12.677436230360001	25.23648455696	2.97530242464
2	DALYs (Disability-Adjusted Life Years)	80	France	3	Both	27	Age-standardized	976	Diabetes mellitus type 2	102	High alcohol use	3	Rate	1997	12.970332716889999	26.08655627472	2.88726394382
2	DALYs (Disability-Adjusted Life Years)	80	France	3	Both	27	Age-standardized	976	Diabetes mellitus type 2	102	High alcohol use	3	Rate	1998	14.484155635670001	29.29710700192	3.15552374937
2	DALYs (Disability-Adjusted Life Years)	80	France	3	Both	27	Age-standardized	976	Diabetes mellitus type 2	102	High alcohol use	3	Rate	1999	15.606279607860001	31.29436173938	3.1776377290499997
2	DALYs (Disability-Adjusted Life Years)	80	France	3	Both	27	Age-standardized	976	Diabetes mellitus type 2	102	High alcohol use	3	Rate	2000	16.35323210222	32.88600701202	3.30441621834
2	DALYs (Disability-Adjusted Life Years)	80	France	3	Both	27	Age-standardized	976	Diabetes mellitus type 2	102	High alcohol use	3	Rate	2001	16.61959706945	33.67142177235	3.29149348348
2	DALYs (Disability-Adjusted Life Years)	80	France	3	Both	27	Age-standardized	976	Diabetes mellitus type 2	102	High alcohol use	3	Rate	2002	16.58833589702	34.195621020000004	3.06337818731
2	DALYs (Disability-Adjusted Life Years)	80	France	3	Both	27	Age-standardized	976	Diabetes mellitus type 2	102	High alcohol use	3	Rate	2003	16.6407830247	34.84805358135	2.9166460078400003
2	DALYs (Disability-Adjusted Life Years)	80	France	3	Both	27	Age-standardized	976	Diabetes mellitus type 2	102	High alcohol use	3	Rate	2004	16.09520458188	34.18399428127	2.63512545911
[truncated: 4,529 more rows]
