# Supplementary material for: Global burden and projections of cardiometabolic diseases attributable to high alcohol use: a comparative risk assessment based on the GBD 2021 study
Source: Front Nutr. 2026 Mar 6;13:1698730. doi: 10.3389/fnut.2026.1698730 (PMC13002442; doi:10.3389/fnut.2026.1698730)
Supplement: Supplementary file 2 [file Data_Sheet_2.zip › Supplementary Data/Figure 4/Figure 4-A&C.csv]

measure_id	measure_name	location_id	location_name	sex_id	sex_name	age_id	age_name	cause_id	cause_name	rei_id	rei_name	metric_id	metric_name	year	val	upper	lower
1	Deaths	6	China	3	Both	27	Age-standardized	976	Diabetes mellitus type 2	102	High alcohol use	3	Rate	2021	0.15159406775	0.28035368426	0.06042794752
1	Deaths	10	Cambodia	3	Both	27	Age-standardized	976	Diabetes mellitus type 2	102	High alcohol use	3	Rate	2021	0.62324423254	1.2644950883700001	0.22223909377999998
1	Deaths	7	Democratic People's Republic of Korea	3	Both	27	Age-standardized	976	Diabetes mellitus type 2	102	High alcohol use	3	Rate	2021	0.10473479921	0.24025107232	0.02495581349
1	Deaths	12	Lao People's Democratic Republic	3	Both	27	Age-standardized	976	Diabetes mellitus type 2	102	High alcohol use	3	Rate	2021	0.6401610893299999	1.45489423116	0.12884731701
1	Deaths	8	Taiwan (Province of China)	3	Both	27	Age-standardized	976	Diabetes mellitus type 2	102	High alcohol use	3	Rate	2021	0.25770060505	0.51969466472	0.09377438394
1	Deaths	11	Indonesia	3	Both	27	Age-standardized	976	Diabetes mellitus type 2	102	High alcohol use	3	Rate	2021	0.010385581770000001	0.05077953344	-0.01249846734
1	Deaths	14	Maldives	3	Both	27	Age-standardized	976	Diabetes mellitus type 2	102	High alcohol use	3	Rate	2021	-0.01662415739	0.03087313665	-0.05582341666
1	Deaths	13	Malaysia	3	Both	27	Age-standardized	976	Diabetes mellitus type 2	102	High alcohol use	3	Rate	2021	0.0499384672	0.13430021796	0.00091219952
1	Deaths	16	Philippines	3	Both	27	Age-standardized	976	Diabetes mellitus type 2	102	High alcohol use	3	Rate	2021	0.8796230608600001	1.8096978618000001	0.2839011251
1	Deaths	15	Myanmar	3	Both	27	Age-standardized	976	Diabetes mellitus type 2	102	High alcohol use	3	Rate	2021	0.52481411243	1.12038484536	0.16881777711
1	Deaths	18	Thailand	3	Both	27	Age-standardized	976	Diabetes mellitus type 2	102	High alcohol use	3	Rate	2021	0.35668574552000004	0.69809001624	0.12742907068
1	Deaths	17	Sri Lanka	3	Both	27	Age-standardized	976	Diabetes mellitus type 2	102	High alcohol use	3	Rate	2021	0.5122338421	0.99950635383	0.17951625397
1	Deaths	20	Viet Nam	3	Both	27	Age-standardized	976	Diabetes mellitus type 2	102	High alcohol use	3	Rate	2021	0.71758299114	1.46330304754	0.26593702037
1	Deaths	19	Timor-Leste	3	Both	27	Age-standardized	976	Diabetes mellitus type 2	102	High alcohol use	3	Rate	2021	0.2101084614	0.45261967715	0.0598011353
1	Deaths	22	Fiji	3	Both	27	Age-standardized	976	Diabetes mellitus type 2	102	High alcohol use	3	Rate	2021	2.6994821306400003	5.53964463511	0.7674528758799999
1	Deaths	23	Kiribati	3	Both	27	Age-standardized	976	Diabetes mellitus type 2	102	High alcohol use	3	Rate	2021	0.27124714605	1.1744266915300001	-0.14824929747
1	Deaths	25	Micronesia (Federated States of)	3	Both	27	Age-standardized	976	Diabetes mellitus type 2	102	High alcohol use	3	Rate	2021	0.77211456055	1.74493303124	0.10124097486999999
1	Deaths	24	Marshall Islands	3	Both	27	Age-standardized	976	Diabetes mellitus type 2	102	High alcohol use	3	Rate	2021	0.9194479409899999	2.56714187972	0.21195374449999999
1	Deaths	28	Solomon Islands	3	Both	27	Age-standardized	976	Diabetes mellitus type 2	102	High alcohol use	3	Rate	2021	0.22711615762999998	0.6771203767499999	-0.10277326915
1	Deaths	27	Samoa	3	Both	27	Age-standardized	976	Diabetes mellitus type 2	102	High alcohol use	3	Rate	2021	0.6231571030799999	1.38121925979	0.16199329614
1	Deaths	26	Papua New Guinea	3	Both	27	Age-standardized	976	Diabetes mellitus type 2	102	High alcohol use	3	Rate	2021	0.49695656311999997	0.99598032897	0.13101725525000002
1	Deaths	29	Tonga	3	Both	27	Age-standardized	976	Diabetes mellitus type 2	102	High alcohol use	3	Rate	2021	0.3082897194	0.8227850262099999	0.02321425648
1	Deaths	33	Armenia	3	Both	27	Age-standardized	976	Diabetes mellitus type 2	102	High alcohol use	3	Rate	2021	0.21089032543	0.42110521244	0.050502518169999996
1	Deaths	37	Kyrgyzstan	3	Both	27	Age-standardized	976	Diabetes mellitus type 2	102	High alcohol use	3	Rate	2021	0.12508015446999998	0.24412989299	0.03885761077
1	Deaths	30	Vanuatu	3	Both	27	Age-standardized	976	Diabetes mellitus type 2	102	High alcohol use	3	Rate	2021	0.74631776092	1.53836027547	0.23119724344
1	Deaths	35	Georgia	3	Both	27	Age-standardized	976	Diabetes mellitus type 2	102	High alcohol use	3	Rate	2021	0.46646511619000003	0.95134183704	0.14764845233
1	Deaths	40	Turkmenistan	3	Both	27	Age-standardized	976	Diabetes mellitus type 2	102	High alcohol use	3	Rate	2021	0.45023957476000004	0.90149005489	0.14449718343
1	Deaths	36	Kazakhstan	3	Both	27	Age-standardized	976	Diabetes mellitus type 2	102	High alcohol use	3	Rate	2021	0.18359221237999998	0.35536572697	0.05645297277
1	Deaths	34	Azerbaijan	3	Both	27	Age-standardized	976	Diabetes mellitus type 2	102	High alcohol use	3	Rate	2021	0.39888953514000003	0.8023994831699999	0.12900464575
1	Deaths	44	Bosnia and Herzegovina	3	Both	27	Age-standardized	976	Diabetes mellitus type 2	102	High alcohol use	3	Rate	2021	0.7805970661199999	1.4912451167799998	0.27781772475
1	Deaths	38	Mongolia	3	Both	27	Age-standardized	976	Diabetes mellitus type 2	102	High alcohol use	3	Rate	2021	0.29533642421	0.5757387616799999	0.10245196929
1	Deaths	39	Tajikistan	3	Both	27	Age-standardized	976	Diabetes mellitus type 2	102	High alcohol use	3	Rate	2021	0.08686135061	0.19153641677	0.02913133013
1	Deaths	41	Uzbekistan	3	Both	27	Age-standardized	976	Diabetes mellitus type 2	102	High alcohol use	3	Rate	2021	0.41530210699	0.8053004642900001	0.14740011523
1	Deaths	48	Hungary	3	Both	27	Age-standardized	976	Diabetes mellitus type 2	102	High alcohol use	3	Rate	2021	0.54409097733	1.0038351860699999	0.19097307527000001
1	Deaths	47	Czechia	3	Both	27	Age-standardized	976	Diabetes mellitus type 2	102	High alcohol use	3	Rate	2021	0.9827141199900001	1.7897820379500002	0.39616399612
1	Deaths	43	Albania	3	Both	27	Age-standardized	976	Diabetes mellitus type 2	102	High alcohol use	3	Rate	2021	0.08941316306000001	0.18587358056	0.02494289848
1	Deaths	45	Bulgaria	3	Both	27	Age-standardized	976	Diabetes mellitus type 2	102	High alcohol use	3	Rate	2021	0.7211234289699999	1.34608568149	0.26818217466
1	Deaths	46	Croatia	3	Both	27	Age-standardized	976	Diabetes mellitus type 2	102	High alcohol use	3	Rate	2021	0.5364735928100001	1.04331227585	0.17822207358
1	Deaths	52	Romania	3	Both	27	Age-standardized	976	Diabetes mellitus type 2	102	High alcohol use	3	Rate	2021	0.29473962945	0.5543657820200001	0.10814688087
1	Deaths	59	Latvia	3	Both	27	Age-standardized	976	Diabetes mellitus type 2	102	High alcohol use	3	Rate	2021	0.55227767294	1.00911635569	0.22261003821999997
1	Deaths	49	North Macedonia	3	Both	27	Age-standardized	976	Diabetes mellitus type 2	102	High alcohol use	3	Rate	2021	0.8128145866400001	1.53808444622	0.24506071611000002
1	Deaths	51	Poland	3	Both	27	Age-standardized	976	Diabetes mellitus type 2	102	High alcohol use	3	Rate	2021	0.50479395378	0.96896085242	0.1859031144
1	Deaths	53	Serbia	3	Both	27	Age-standardized	976	Diabetes mellitus type 2	102	High alcohol use	3	Rate	2021	0.7021493666899999	1.32770216109	0.25032632451000003
1	Deaths	54	Slovakia	3	Both	27	Age-standardized	976	Diabetes mellitus type 2	102	High alcohol use	3	Rate	2021	0.35345579525000004	0.67007135198	0.12243819104
1	Deaths	50	Montenegro	3	Both	27	Age-standardized	976	Diabetes mellitus type 2	102	High alcohol use	3	Rate	2021	0.56275032359	1.09511939835	0.18564487358
1	Deaths	66	Brunei Darussalam	3	Both	27	Age-standardized	976	Diabetes mellitus type 2	102	High alcohol use	3	Rate	2021	0.0058049304700000005	0.08589816119	-0.04003176277
1	Deaths	60	Lithuania	3	Both	27	Age-standardized	976	Diabetes mellitus type 2	102	High alcohol use	3	Rate	2021	0.36130305865	0.66368093983	0.14183984629
1	Deaths	67	Japan	3	Both	27	Age-standardized	976	Diabetes mellitus type 2	102	High alcohol use	3	Rate	2021	0.03565529159	0.09766837586	-0.00503093403
1	Deaths	57	Belarus	3	Both	27	Age-standardized	976	Diabetes mellitus type 2	102	High alcohol use	3	Rate	2021	0.13082607938	0.25339443954	0.04136594252
1	Deaths	55	Slovenia	3	Both	27	Age-standardized	976	Diabetes mellitus type 2	102	High alcohol use	3	Rate	2021	0.17412896086	0.45118847287	-0.01454710408
1	Deaths	63	Ukraine	3	Both	27	Age-standardized	976	Diabetes mellitus type 2	102	High alcohol use	3	Rate	2021	0.06345413772	0.14440449257	0.00839244775
1	Deaths	58	Estonia	3	Both	27	Age-standardized	976	Diabetes mellitus type 2	102	High alcohol use	3	Rate	2021	0.37725333377	0.66962051844	0.14349546147
1	Deaths	61	Republic of Moldova	3	Both	27	Age-standardized	976	Diabetes mellitus type 2	102	High alcohol use	3	Rate	2021	0.34269702111	0.60471365049	0.13295842893
1	Deaths	62	Russian Federation	3	Both	27	Age-standardized	976	Diabetes mellitus type 2	102	High alcohol use	3	Rate	2021	0.30014573884	0.55825916306	0.11235297178
1	Deaths	68	Republic of Korea	3	Both	27	Age-standardized	976	Diabetes mellitus type 2	102	High alcohol use	3	Rate	2021	0.32021716767	0.65240221958	0.10706501299
1	Deaths	69	Singapore	3	Both	27	Age-standardized	976	Diabetes mellitus type 2	102	High alcohol use	3	Rate	2021	-0.00188488001	0.01004981663	-0.01216790952
1	Deaths	74	Andorra	3	Both	27	Age-standardized	976	Diabetes mellitus type 2	102	High alcohol use	3	Rate	2021	0.39489954387000004	0.80499692342	0.11842538047000001
1	Deaths	78	Denmark	3	Both	27	Age-standardized	976	Diabetes mellitus type 2	102	High alcohol use	3	Rate	2021	0.44837923862	0.8977708087199999	0.10917518076999999
1	Deaths	75	Austria	3	Both	27	Age-standardized	976	Diabetes mellitus type 2	102	High alcohol use	3	Rate	2021	0.4314809381	0.8283041586200001	0.13696534524
1	Deaths	82	Greece	3	Both	27	Age-standardized	976	Diabetes mellitus type 2	102	High alcohol use	3	Rate	2021	0.20994514249	0.42539246177999995	0.04019382103
1	Deaths	77	Cyprus	3	Both	27	Age-standardized	976	Diabetes mellitus type 2	102	High alcohol use	3	Rate	2021	0.81619656807	1.64723400511	0.19646358061000002
1	Deaths	72	New Zealand	3	Both	27	Age-standardized	976	Diabetes mellitus type 2	102	High alcohol use	3	Rate	2021	0.29470384691	0.60366297751	0.051919500900000005
1	Deaths	80	France	3	Both	27	Age-standardized	976	Diabetes mellitus type 2	102	High alcohol use	3	Rate	2021	0.3598776365	0.70170346796	0.11340555316999999
1	Deaths	71	Australia	3	Both	27	Age-standardized	976	Diabetes mellitus type 2	102	High alcohol use	3	Rate	2021	0.39327156023	0.78703211326	0.09550056803000001
1	Deaths	76	Belgium	3	Both	27	Age-standardized	976	Diabetes mellitus type 2	102	High alcohol use	3	Rate	2021	0.22288639935	0.43455633148	0.06434733465
1	Deaths	79	Finland	3	Both	27	Age-standardized	976	Diabetes mellitus type 2	102	High alcohol use	3	Rate	2021	0.1288738278	0.28456403621	0.01970221062
1	Deaths	84	Ireland	3	Both	27	Age-standardized	976	Diabetes mellitus type 2	102	High alcohol use	3	Rate	2021	0.18834867548	0.37057927203	0.05963624266
1	Deaths	81	Germany	3	Both	27	Age-standardized	976	Diabetes mellitus type 2	102	High alcohol use	3	Rate	2021	0.53244921651	0.9939163471999999	0.17966220344
1	Deaths	83	Iceland	3	Both	27	Age-standardized	976	Diabetes mellitus type 2	102	High alcohol use	3	Rate	2021	0.15769378038999998	0.31612185646	0.037056240930000005
1	Deaths	85	Israel	3	Both	27	Age-standardized	976	Diabetes mellitus type 2	102	High alcohol use	3	Rate	2021	0.07784599244	0.30373366796	-0.10476385147
1	Deaths	86	Italy	3	Both	27	Age-standardized	976	Diabetes mellitus type 2	102	High alcohol use	3	Rate	2021	0.46586455356	0.8966136886799999	0.15443862499
1	Deaths	89	Netherlands	3	Both	27	Age-standardized	976	Diabetes mellitus type 2	102	High alcohol use	3	Rate	2021	0.32888767221	0.6643577778699999	0.08964631499999999
1	Deaths	87	Luxembourg	3	Both	27	Age-standardized	976	Diabetes mellitus type 2	102	High alcohol use	3	Rate	2021	0.29956076319999997	0.5793778845800001	0.09373730319
1	Deaths	91	Portugal	3	Both	27	Age-standardized	976	Diabetes mellitus type 2	102	High alcohol use	3	Rate	2021	0.55375137804	1.0439201978300001	0.18354959321
1	Deaths	93	Sweden	3	Both	27	Age-standardized	976	Diabetes mellitus type 2	102	High alcohol use	3	Rate	2021	0.23693340153	0.52357543806	0.041704698899999997
1	Deaths	88	Malta	3	Both	27	Age-standardized	976	Diabetes mellitus type 2	102	High alcohol use	3	Rate	2021	0.34171555604000003	0.72887381394	0.06473009225000001
1	Deaths	90	Norway	3	Both	27	Age-standardized	976	Diabetes mellitus type 2	102	High alcohol use	3	Rate	2021	0.13286040511	0.29691835323	0.007366868370000001
1	Deaths	97	Argentina	3	Both	27	Age-standardized	976	Diabetes mellitus type 2	102	High alcohol use	3	Rate	2021	0.48463721104	1.02107288958	0.11048467629
1	Deaths	95	United Kingdom	3	Both	27	Age-standardized	976	Diabetes mellitus type 2	102	High alcohol use	3	Rate	2021	0.15549586504	0.31383648503	0.03676812941
1	Deaths	92	Spain	3	Both	27	Age-standardized	976	Diabetes mellitus type 2	102	High alcohol use	3	Rate	2021	0.25020638775	0.48382890440000004	0.07669246566
1	Deaths	99	Uruguay	3	Both	27	Age-standardized	976	Diabetes mellitus type 2	102	High alcohol use	3	Rate	2021	0.48401003801	1.0031772834800001	0.13063662186
1	Deaths	101	Canada	3	Both	27	Age-standardized	976	Diabetes mellitus type 2	102	High alcohol use	3	Rate	2021	0.33267674869	0.6257706455900001	0.10788381457
1	Deaths	94	Switzerland	3	Both	27	Age-standardized	976	Diabetes mellitus type 2	102	High alcohol use	3	Rate	2021	0.2293737153	0.45047790995000003	0.06692023047
1	Deaths	98	Chile	3	Both	27	Age-standardized	976	Diabetes mellitus type 2	102	High alcohol use	3	Rate	2021	0.40954696660999995	0.8247731029600001	0.12244121630999999
1	Deaths	102	United States of America	3	Both	27	Age-standardized	976	Diabetes mellitus type 2	102	High alcohol use	3	Rate	2021	0.51517058949	0.94432406802	0.17489559709000002
1	Deaths	108	Belize	3	Both	27	Age-standardized	976	Diabetes mellitus type 2	102	High alcohol use	3	Rate	2021	0.9477904472199999	1.84733196278	0.29563840895
1	Deaths	106	Bahamas	3	Both	27	Age-standardized	976	Diabetes mellitus type 2	102	High alcohol use	3	Rate	2021	0.63215076689	1.35722768798	0.14128651326
1	Deaths	112	Grenada	3	Both	27	Age-standardized	976	Diabetes mellitus type 2	102	High alcohol use	3	Rate	2021	2.0037751683300002	3.7046534936200004	0.75907245281
1	Deaths	105	Antigua and Barbuda	3	Both	27	Age-standardized	976	Diabetes mellitus type 2	102	High alcohol use	3	Rate	2021	1.2312019055499999	2.30127854686	0.42096660501
1	Deaths	110	Dominica	3	Both	27	Age-standardized	976	Diabetes mellitus type 2	102	High alcohol use	3	Rate	2021	1.54634023066	3.08279844015	0.49126041602
1	Deaths	107	Barbados	3	Both	27	Age-standardized	976	Diabetes mellitus type 2	102	High alcohol use	3	Rate	2021	1.5750041670100001	3.1058952463300002	0.56723764035
1	Deaths	116	Saint Lucia	3	Both	27	Age-standardized	976	Diabetes mellitus type 2	102	High alcohol use	3	Rate	2021	1.67989358861	3.15664757829	0.5897469145299999
1	Deaths	111	Dominican Republic	3	Both	27	Age-standardized	976	Diabetes mellitus type 2	102	High alcohol use	3	Rate	2021	0.50066659632	1.01425648577	0.11711401792
1	Deaths	109	Cuba	3	Both	27	Age-standardized	976	Diabetes mellitus type 2	102	High alcohol use	3	Rate	2021	0.19278720532000002	0.36616294742	0.061728516809999995
1	Deaths	114	Haiti	3	Both	27	Age-standardized	976	Diabetes mellitus type 2	102	High alcohol use	3	Rate	2021	1.2477859446800001	2.6916369114	0.38648330168
1	Deaths	115	Jamaica	3	Both	27	Age-standardized	976	Diabetes mellitus type 2	102	High alcohol use	3	Rate	2021	0.82810222149	1.66454576836	0.22025622469999998
1	Deaths	118	Suriname	3	Both	27	Age-standardized	976	Diabetes mellitus type 2	102	High alcohol use	3	Rate	2021	0.73116202573	1.5551749149	0.16829005724
1	Deaths	113	Guyana	3	Both	27	Age-standardized	976	Diabetes mellitus type 2	102	High alcohol use	3	Rate	2021	1.63396319467	3.3724026261	0.45220708305
1	Deaths	117	Saint Vincent and the Grenadines	3	Both	27	Age-standardized	976	Diabetes mellitus type 2	102	High alcohol use	3	Rate	2021	2.1506777161299997	4.11820607337	0.63662004186
1	Deaths	119	Trinidad and Tobago	3	Both	27	Age-standardized	976	Diabetes mellitus type 2	102	High alcohol use	3	Rate	2021	2.35395232197	4.69466621037	0.68701925171
1	Deaths	121	Bolivia (Plurinational State of)	3	Both	27	Age-standardized	976	Diabetes mellitus type 2	102	High alcohol use	3	Rate	2021	0.60813188049	1.49339664152	-0.00236106812
1	Deaths	123	Peru	3	Both	27	Age-standardized	976	Diabetes mellitus type 2	102	High alcohol use	3	Rate	2021	0.39873898541999997	0.89406571152	0.04734166876
1	Deaths	122	Ecuador	3	Both	27	Age-standardized	976	Diabetes mellitus type 2	102	High alcohol use	3	Rate	2021	0.28675988386	0.66147285363	0.02097543724
1	Deaths	127	El Salvador	3	Both	27	Age-standardized	976	Diabetes mellitus type 2	102	High alcohol use	3	Rate	2021	0.61194129916	1.1955703975199998	0.15517055239
1	Deaths	125	Colombia	3	Both	27	Age-standardized	976	Diabetes mellitus type 2	102	High alcohol use	3	Rate	2021	0.18920278833	0.37236091965	0.04943730064
1	Deaths	131	Nicaragua	3	Both	27	Age-standardized	976	Diabetes mellitus type 2	102	High alcohol use	3	Rate	2021	0.5515136686500001	1.0455854797500002	0.15221202074
1	Deaths	126	Costa Rica	3	Both	27	Age-standardized	976	Diabetes mellitus type 2	102	High alcohol use	3	Rate	2021	0.41988919755000004	0.77540041819	0.11378081316
1	Deaths	129	Honduras	3	Both	27	Age-standardized	976	Diabetes mellitus type 2	102	High alcohol use	3	Rate	2021	0.40672925290000006	0.7851812641099999	0.13975138737
1	Deaths	130	Mexico	3	Both	27	Age-standardized	976	Diabetes mellitus type 2	102	High alcohol use	3	Rate	2021	1.8507140516	3.4056362029200002	0.60938834745
1	Deaths	128	Guatemala	3	Both	27	Age-standardized	976	Diabetes mellitus type 2	102	High alcohol use	3	Rate	2021	0.70831736533	1.40692776935	0.16386057848000002
1	Deaths	133	Venezuela (Bolivarian Republic of)	3	Both	27	Age-standardized	976	Diabetes mellitus type 2	102	High alcohol use	3	Rate	2021	0.8976712054399999	1.74816442534	0.23450235318
1	Deaths	132	Panama	3	Both	27	Age-standardized	976	Diabetes mellitus type 2	102	High alcohol use	3	Rate	2021	0.72748174517	1.36512437068	0.24290925779
1	Deaths	136	Paraguay	3	Both	27	Age-standardized	976	Diabetes mellitus type 2	102	High alcohol use	3	Rate	2021	1.66049593988	3.53541528315	0.48090620182
1	Deaths	142	Iran (Islamic Republic of)	3	Both	27	Age-standardized	976	Diabetes mellitus type 2	102	High alcohol use	3	Rate	2021	0.04904758553	0.09224354851	0.0192042015
1	Deaths	135	Brazil	3	Both	27	Age-standardized	976	Diabetes mellitus type 2	102	High alcohol use	3	Rate	2021	0.48099213193	0.9393867718600001	0.13866645063
1	Deaths	140	Bahrain	3	Both	27	Age-standardized	976	Diabetes mellitus type 2	102	High alcohol use	3	Rate	2021	0.28750121767	0.55530923119	0.10515055228
1	Deaths	139	Algeria	3	Both	27	Age-standardized	976	Diabetes mellitus type 2	102	High alcohol use	3	Rate	2021	0.038016721780000005	0.07442474486	0.01380125442
1	Deaths	144	Jordan	3	Both	27	Age-standardized	976	Diabetes mellitus type 2	102	High alcohol use	3	Rate	2021	0.047724778259999996	0.09311480421	0.01653231428
1	Deaths	146	Lebanon	3	Both	27	Age-standardized	976	Diabetes mellitus type 2	102	High alcohol use	3	Rate	2021	0.22007528724000003	0.43033402209000005	0.062427866109999994
1	Deaths	141	Egypt	3	Both	27	Age-standardized	976	Diabetes mellitus type 2	102	High alcohol use	3	Rate	2021	0.042621900319999996	0.08228669269	0.01456697205
1	Deaths	143	Iraq	3	Both	27	Age-standardized	976	Diabetes mellitus type 2	102	High alcohol use	3	Rate	2021	0.0445502676	0.08691938099	0.01605768079
1	Deaths	150	Oman	3	Both	27	Age-standardized	976	Diabetes mellitus type 2	102	High alcohol use	3	Rate	2021	0.050421359310000004	0.0991777805	0.0106110859
1	Deaths	148	Morocco	3	Both	27	Age-standardized	976	Diabetes mellitus type 2	102	High alcohol use	3	Rate	2021	0.00977774761	0.0195959332	0.00335530866
1	Deaths	145	Kuwait	3	Both	27	Age-standardized	976	Diabetes mellitus type 2	102	High alcohol use	3	Rate	2021	0.00424432578	0.01592582473	-0.00125967347
1	Deaths	149	Palestine	3	Both	27	Age-standardized	976	Diabetes mellitus type 2	102	High alcohol use	3	Rate	2021	0.15982015014	0.29499271486	0.06334009612
1	Deaths	147	Libya	3	Both	27	Age-standardized	976	Diabetes mellitus type 2	102	High alcohol use	3	Rate	2021	0.03255399517	0.06493377355999999	0.01010804696
1	Deaths	153	Syrian Arab Republic	3	Both	27	Age-standardized	976	Diabetes mellitus type 2	102	High alcohol use	3	Rate	2021	0.04063972801	0.09164322646999999	0.00967558517
1	Deaths	151	Qatar	3	Both	27	Age-standardized	976	Diabetes mellitus type 2	102	High alcohol use	3	Rate	2021	0.11854502139999999	0.23632817187000002	0.03679351492
1	Deaths	155	Turkey	3	Both	27	Age-standardized	976	Diabetes mellitus type 2	102	High alcohol use	3	Rate	2021	0.15804295051	0.29674277052	0.05878552537
1	Deaths	152	Saudi Arabia	3	Both	27	Age-standardized	976	Diabetes mellitus type 2	102	High alcohol use	3	Rate	2021	0.01637700344	0.04620771237	-0.00116073921
1	Deaths	157	Yemen	3	Both	27	Age-standardized	976	Diabetes mellitus type 2	102	High alcohol use	3	Rate	2021	0.01295619631	0.029535096570000002	0.00327969963
1	Deaths	154	Tunisia	3	Both	27	Age-standardized	976	Diabetes mellitus type 2	102	High alcohol use	3	Rate	2021	0.08123906318	0.15994727582999999	0.02758540775
1	Deaths	161	Bangladesh	3	Both	27	Age-standardized	976	Diabetes mellitus type 2	102	High alcohol use	3	Rate	2021	0.022499461659999997	0.06973715872	-0.0043202927
1	Deaths	163	India	3	Both	27	Age-standardized	976	Diabetes mellitus type 2	102	High alcohol use	3	Rate	2021	0.37846400928	0.7292675533699999	0.1223424085
1	Deaths	156	United Arab Emirates	3	Both	27	Age-standardized	976	Diabetes mellitus type 2	102	High alcohol use	3	Rate	2021	0.22546053963999999	0.48935310126000003	0.03913010234
1	Deaths	160	Afghanistan	3	Both	27	Age-standardized	976	Diabetes mellitus type 2	102	High alcohol use	3	Rate	2021	0.00133392673	0.0068313565900000005	-0.0034991117
1	Deaths	165	Pakistan	3	Both	27	Age-standardized	976	Diabetes mellitus type 2	102	High alcohol use	3	Rate	2021	0.03161547997	0.13654746640999998	-0.048633883370000006
1	Deaths	162	Bhutan	3	Both	27	Age-standardized	976	Diabetes mellitus type 2	102	High alcohol use	3	Rate	2021	-0.00026118203	0.10067019718999999	-0.07887820422
1	Deaths	164	Nepal	3	Both	27	Age-standardized	976	Diabetes mellitus type 2	102	High alcohol use	3	Rate	2021	0.26958336915000003	0.69363408178	0.01059869242
1	Deaths	168	Angola	3	Both	27	Age-standardized	976	Diabetes mellitus type 2	102	High alcohol use	3	Rate	2021	0.98264119003	2.2759796712	0.22075551253999998
1	Deaths	172	Equatorial Guinea	3	Both	27	Age-standardized	976	Diabetes mellitus type 2	102	High alcohol use	3	Rate	2021	1.65313859428	3.6758181104	0.24344574480999998
1	Deaths	170	Congo	3	Both	27	Age-standardized	976	Diabetes mellitus type 2	102	High alcohol use	3	Rate	2021	1.12504467212	3.3468093852000003	-0.10474290071
1	Deaths	169	Central African Republic	3	Both	27	Age-standardized	976	Diabetes mellitus type 2	102	High alcohol use	3	Rate	2021	-0.02289784316	0.7681117534399999	-0.67335434708
1	Deaths	171	Democratic Republic of the Congo	3	Both	27	Age-standardized	976	Diabetes mellitus type 2	102	High alcohol use	3	Rate	2021	0.1122030342	0.83432450289	-0.4165400402
1	Deaths	176	Comoros	3	Both	27	Age-standardized	976	Diabetes mellitus type 2	102	High alcohol use	3	Rate	2021	0.04538096711	0.18011635809999998	-0.03587091152
1	Deaths	173	Gabon	3	Both	27	Age-standardized	976	Diabetes mellitus type 2	102	High alcohol use	3	Rate	2021	2.3073645788599997	5.17034768349	0.54087956371
1	Deaths	175	Burundi	3	Both	27	Age-standardized	976	Diabetes mellitus type 2	102	High alcohol use	3	Rate	2021	0.62531004228	1.52427588734	0.07515345025
1	Deaths	178	Eritrea	3	Both	27	Age-standardized	976	Diabetes mellitus type 2	102	High alcohol use	3	Rate	2021	-0.21958046938999998	0.10799387346	-0.59035699306
1	Deaths	177	Djibouti	3	Both	27	Age-standardized	976	Diabetes mellitus type 2	102	High alcohol use	3	Rate	2021	-0.10756258522	-0.010077621509999999	-0.25252572842
1	Deaths	180	Kenya	3	Both	27	Age-standardized	976	Diabetes mellitus type 2	102	High alcohol use	3	Rate	2021	0.46162991676000004	1.25015240074	-0.02196435813
1	Deaths	179	Ethiopia	3	Both	27	Age-standardized	976	Diabetes mellitus type 2	102	High alcohol use	3	Rate	2021	0.11686863123999999	0.7984315338500001	-0.32075309212
1	Deaths	182	Malawi	3	Both	27	Age-standardized	976	Diabetes mellitus type 2	102	High alcohol use	3	Rate	2021	0.40539960642000006	1.0759973683200001	0.0170786991
1	Deaths	181	Madagascar	3	Both	27	Age-standardized	976	Diabetes mellitus type 2	102	High alcohol use	3	Rate	2021	-0.04780640924	0.2125348198	-0.25532158818
1	Deaths	183	Mauritius	3	Both	27	Age-standardized	976	Diabetes mellitus type 2	102	High alcohol use	3	Rate	2021	0.8446166609	2.38761263733	-0.08714124856000001
1	Deaths	196	South Africa	3	Both	27	Age-standardized	976	Diabetes mellitus type 2	102	High alcohol use	3	Rate	2021	1.8703502133899998	3.58154723071	0.68831148199
1	Deaths	203	Cabo Verde	3	Both	27	Age-standardized	976	Diabetes mellitus type 2	102	High alcohol use	3	Rate	2021	0.5374030780300001	1.34564422353	0.05320972472
1	Deaths	215	Sao Tome and Principe	3	Both	27	Age-standardized	976	Diabetes mellitus type 2	102	High alcohol use	3	Rate	2021	0.45661001866999995	0.9641547989300001	0.13953691402
1	Deaths	189	United Republic of Tanzania	3	Both	27	Age-standardized	976	Diabetes mellitus type 2	102	High alcohol use	3	Rate	2021	0.75706597236	1.59379599742	0.20629855181999998
1	Deaths	184	Mozambique	3	Both	27	Age-standardized	976	Diabetes mellitus type 2	102	High alcohol use	3	Rate	2021	-0.29604496252	0.39091914942	-0.8533777369300001
1	Deaths	298	American Samoa	3	Both	27	Age-standardized	976	Diabetes mellitus type 2	102	High alcohol use	3	Rate	2021	0.03495257231	0.29935956276	-0.15889057721
1	Deaths	185	Rwanda	3	Both	27	Age-standardized	976	Diabetes mellitus type 2	102	High alcohol use	3	Rate	2021	0.6720869928200001	1.6939135609299998	0.07137682335
1	Deaths	194	Lesotho	3	Both	27	Age-standardized	976	Diabetes mellitus type 2	102	High alcohol use	3	Rate	2021	1.21065867894	2.9189623647	0.13912241483999999
1	Deaths	197	Eswatini	3	Both	27	Age-standardized	976	Diabetes mellitus type 2	102	High alcohol use	3	Rate	2021	2.20173277871	4.48210006493	0.7595036453
1	Deaths	200	Benin	3	Both	27	Age-standardized	976	Diabetes mellitus type 2	102	High alcohol use	3	Rate	2021	0.18178050187	0.56839056325	-0.06276479873
1	Deaths	198	Zimbabwe	3	Both	27	Age-standardized	976	Diabetes mellitus type 2	102	High alcohol use	3	Rate	2021	0.71026833521	1.55955076497	0.1215379575
1	Deaths	201	Burkina Faso	3	Both	27	Age-standardized	976	Diabetes mellitus type 2	102	High alcohol use	3	Rate	2021	0.96114526822	1.8939026552999998	0.34950097755000004
1	Deaths	413	Tokelau	3	Both	27	Age-standardized	976	Diabetes mellitus type 2	102	High alcohol use	3	Rate	2021	0.9311833786399999	2.12215447586	0.19462213725
1	Deaths	207	Ghana	3	Both	27	Age-standardized	976	Diabetes mellitus type 2	102	High alcohol use	3	Rate	2021	0.7446469366	1.98632997618	0.06973974876
1	Deaths	206	Gambia	3	Both	27	Age-standardized	976	Diabetes mellitus type 2	102	High alcohol use	3	Rate	2021	0.36284012242	1.08139220624	-0.03437298892
1	Deaths	208	Guinea	3	Both	27	Age-standardized	976	Diabetes mellitus type 2	102	High alcohol use	3	Rate	2021	0.0464880081	0.35045219278	-0.1658335378
1	Deaths	187	Somalia	3	Both	27	Age-standardized	976	Diabetes mellitus type 2	102	High alcohol use	3	Rate	2021	0.0	0.0	0.0
1	Deaths	211	Mali	3	Both	27	Age-standardized	976	Diabetes mellitus type 2	102	High alcohol use	3	Rate	2021	0.20941186145000001	0.48584451738	0.05584530021
1	Deaths	216	Senegal	3	Both	27	Age-standardized	976	Diabetes mellitus type 2	102	High alcohol use	3	Rate	2021	-0.11182024033000001	0.03988964864	-0.27258898455
1	Deaths	218	Togo	3	Both	27	Age-standardized	976	Diabetes mellitus type 2	102	High alcohol use	3	Rate	2021	0.18717578772	0.68584639329	-0.052420387340000006
1	Deaths	186	Seychelles	3	Both	27	Age-standardized	976	Diabetes mellitus type 2	102	High alcohol use	3	Rate	2021	0.23773482354	0.51902850975	0.06477334862
1	Deaths	212	Mauritania	3	Both	27	Age-standardized	976	Diabetes mellitus type 2	102	High alcohol use	3	Rate	2021	0.0	0.0	0.0
1	Deaths	349	Greenland	3	Both	27	Age-standardized	976	Diabetes mellitus type 2	102	High alcohol use	3	Rate	2021	0.40282502185999997	0.83879673838	0.12290872644
1	Deaths	191	Zambia	3	Both	27	Age-standardized	976	Diabetes mellitus type 2	102	High alcohol use	3	Rate	2021	0.6562349033	1.74286183914	-0.0009163430700000001
1	Deaths	190	Uganda	3	Both	27	Age-standardized	976	Diabetes mellitus type 2	102	High alcohol use	3	Rate	2021	0.9501700693899999	2.18842582928	0.24991107634999998
1	Deaths	205	Côte d'Ivoire	3	Both	27	Age-standardized	976	Diabetes mellitus type 2	102	High alcohol use	3	Rate	2021	1.04598398845	2.3267815388999997	0.25722297056
1	Deaths	320	Cook Islands	3	Both	27	Age-standardized	976	Diabetes mellitus type 2	102	High alcohol use	3	Rate	2021	5.01155976422	9.02354524075	1.97891113764
1	Deaths	217	Sierra Leone	3	Both	27	Age-standardized	976	Diabetes mellitus type 2	102	High alcohol use	3	Rate	2021	0.4153933038	0.88415046956	0.12816696562
1	Deaths	193	Botswana	3	Both	27	Age-standardized	976	Diabetes mellitus type 2	102	High alcohol use	3	Rate	2021	0.70017059593	1.38501928444	0.21332525343
1	Deaths	195	Namibia	3	Both	27	Age-standardized	976	Diabetes mellitus type 2	102	High alcohol use	3	Rate	2021	2.36047466696	4.85281489497	0.72857132934
1	Deaths	213	Niger	3	Both	27	Age-standardized	976	Diabetes mellitus type 2	102	High alcohol use	3	Rate	2021	-0.059597736729999996	0.00317832739	-0.13773037318
1	Deaths	385	Puerto Rico	3	Both	27	Age-standardized	976	Diabetes mellitus type 2	102	High alcohol use	3	Rate	2021	0.8968521733199999	1.71856792221	0.3101168359
1	Deaths	210	Liberia	3	Both	27	Age-standardized	976	Diabetes mellitus type 2	102	High alcohol use	3	Rate	2021	0.5433137232	1.34387704276	0.09083981349999999
1	Deaths	422	United States Virgin Islands	3	Both	27	Age-standardized	976	Diabetes mellitus type 2	102	High alcohol use	3	Rate	2021	0.8039467215299999	2.14124248644	-0.049778214259999995
1	Deaths	380	Palau	3	Both	27	Age-standardized	976	Diabetes mellitus type 2	102	High alcohol use	3	Rate	2021	1.25154410771	3.5415698378200005	-0.06520461301
1	Deaths	204	Chad	3	Both	27	Age-standardized	976	Diabetes mellitus type 2	102	High alcohol use	3	Rate	2021	0.1978190727	0.9226786465	-0.19683996325000003
1	Deaths	367	Monaco	3	Both	27	Age-standardized	976	Diabetes mellitus type 2	102	High alcohol use	3	Rate	2021	0.09439596936	0.30968618754	-0.032447680709999996
1	Deaths	416	Tuvalu	3	Both	27	Age-standardized	976	Diabetes mellitus type 2	102	High alcohol use	3	Rate	2021	0.56011010447	1.4099351789699999	0.049476612499999996
1	Deaths	209	Guinea-Bissau	3	Both	27	Age-standardized	976	Diabetes mellitus type 2	102	High alcohol use	3	Rate	2021	0.5433243048899999	1.29321042508	0.04139578172
1	Deaths	396	San Marino	3	Both	27	Age-standardized	976	Diabetes mellitus type 2	102	High alcohol use	3	Rate	2021	0.156851101	0.3728213853	-0.01419194769
1	Deaths	214	Nigeria	3	Both	27	Age-standardized	976	Diabetes mellitus type 2	102	High alcohol use	3	Rate	2021	0.95047378573	1.83656340952	0.35253522812
1	Deaths	202	Cameroon	3	Both	27	Age-standardized	976	Diabetes mellitus type 2	102	High alcohol use	3	Rate	2021	1.24019070975	2.8450529865500003	0.31580018133
1	Deaths	351	Guam	3	Both	27	Age-standardized	976	Diabetes mellitus type 2	102	High alcohol use	3	Rate	2021	0.31050205192999997	0.72888464637	0.007915720079999999
1	Deaths	369	Nauru	3	Both	27	Age-standardized	976	Diabetes mellitus type 2	102	High alcohol use	3	Rate	2021	2.86634277694	5.88704605991	0.95329584274
1	Deaths	376	Northern Mariana Islands	3	Both	27	Age-standardized	976	Diabetes mellitus type 2	102	High alcohol use	3	Rate	2021	0.83111114698	2.26214847997	-0.00357693144
1	Deaths	374	Niue	3	Both	27	Age-standardized	976	Diabetes mellitus type 2	102	High alcohol use	3	Rate	2021	2.1857962147800003	4.65141371326	0.438516415
1	Deaths	305	Bermuda	3	Both	27	Age-standardized	976	Diabetes mellitus type 2	102	High alcohol use	3	Rate	2021	0.63251216061	1.20924794011	0.20134795346999998
1	Deaths	522	Sudan	3	Both	27	Age-standardized	976	Diabetes mellitus type 2	102	High alcohol use	3	Rate	2021	-2.8939990000000003e-05	2.796e-08	-0.00025003371
1	Deaths	393	Saint Kitts and Nevis	3	Both	27	Age-standardized	976	Diabetes mellitus type 2	102	High alcohol use	3	Rate	2021	0.55446214235	2.06423676515	-0.07226830875
1	Deaths	435	South Sudan	3	Both	27	Age-standardized	976	Diabetes mellitus type 2	102	High alcohol use	3	Rate	2021	-0.13370891274	-0.00746147965	-0.3196658467
2	DALYs (Disability-Adjusted Life Years)	6	China	3	Both	27	Age-standardized	976	Diabetes mellitus type 2	102	High alcohol use	3	Rate	2021	9.27013354903	20.57107909558	2.05716198521
2	DALYs (Disability-Adjusted Life Years)	10	Cambodia	3	Both	27	Age-standardized	976	Diabetes mellitus type 2	102	High alcohol use	3	Rate	2021	24.8962645689	50.4808143259	8.819364512870001
2	DALYs (Disability-Adjusted Life Years)	11	Indonesia	3	Both	27	Age-standardized	976	Diabetes mellitus type 2	102	High alcohol use	3	Rate	2021	0.30045529035	2.07675318056	-0.81600815607
2	DALYs (Disability-Adjusted Life Years)	7	Democratic People's Republic of Korea	3	Both	27	Age-standardized	976	Diabetes mellitus type 2	102	High alcohol use	3	Rate	2021	5.18542530499	14.32817814815	-0.48169472554
2	DALYs (Disability-Adjusted Life Years)	12	Lao People's Democratic Republic	3	Both	27	Age-standardized	976	Diabetes mellitus type 2	102	High alcohol use	3	Rate	2021	26.55271183598	65.28555517171999	4.10187931362
2	DALYs (Disability-Adjusted Life Years)	15	Myanmar	3	Both	27	Age-standardized	976	Diabetes mellitus type 2	102	High alcohol use	3	Rate	2021	19.556440467919998	42.20278288558	5.85438283051
2	DALYs (Disability-Adjusted Life Years)	8	Taiwan (Province of China)	3	Both	27	Age-standardized	976	Diabetes mellitus type 2	102	High alcohol use	3	Rate	2021	11.13127562802	24.15946572775	2.4515022369099997
2	DALYs (Disability-Adjusted Life Years)	13	Malaysia	3	Both	27	Age-standardized	976	Diabetes mellitus type 2	102	High alcohol use	3	Rate	2021	2.76586015751	8.37315738091	-0.55888405604
2	DALYs (Disability-Adjusted Life Years)	16	Philippines	3	Both	27	Age-standardized	976	Diabetes mellitus type 2	102	High alcohol use	3	Rate	2021	31.02543391648	64.77322570284	9.31638574625
2	DALYs (Disability-Adjusted Life Years)	18	Thailand	3	Both	27	Age-standardized	976	Diabetes mellitus type 2	102	High alcohol use	3	Rate	2021	18.20766159963	36.38296870299	6.396794926489999
2	DALYs (Disability-Adjusted Life Years)	14	Maldives	3	Both	27	Age-standardized	976	Diabetes mellitus type 2	102	High alcohol use	3	Rate	2021	-1.72774012753	1.5437440183200002	-4.697972400689999
2	DALYs (Disability-Adjusted Life Years)	17	Sri Lanka	3	Both	27	Age-standardized	976	Diabetes mellitus type 2	102	High alcohol use	3	Rate	2021	23.74204799039	46.56326231032	8.040968157030001
2	DALYs (Disability-Adjusted Life Years)	19	Timor-Leste	3	Both	27	Age-standardized	976	Diabetes mellitus type 2	102	High alcohol use	3	Rate	2021	11.12861179909	25.2238059703	3.2693671926700003
2	DALYs (Disability-Adjusted Life Years)	20	Viet Nam	3	Both	27	Age-standardized	976	Diabetes mellitus type 2	102	High alcohol use	3	Rate	2021	25.520255356859998	51.78983810287001	8.99507690744
2	DALYs (Disability-Adjusted Life Years)	22	Fiji	3	Both	27	Age-standardized	976	Diabetes mellitus type 2	102	High alcohol use	3	Rate	2021	89.70288218018	179.0780245215	24.20327926189
2	DALYs (Disability-Adjusted Life Years)	23	Kiribati	3	Both	27	Age-standardized	976	Diabetes mellitus type 2	102	High alcohol use	3	Rate	2021	8.25979393181	42.75827982895	-8.65059707468
2	DALYs (Disability-Adjusted Life Years)	24	Marshall Islands	3	Both	27	Age-standardized	976	Diabetes mellitus type 2	102	High alcohol use	3	Rate	2021	41.16041483975	106.83893467780001	7.2952042953600005
2	DALYs (Disability-Adjusted Life Years)	25	Micronesia (Federated States of)	3	Both	27	Age-standardized	976	Diabetes mellitus type 2	102	High alcohol use	3	Rate	2021	29.157296681600002	66.03635000155	0.8548445079700001
2	DALYs (Disability-Adjusted Life Years)	27	Samoa	3	Both	27	Age-standardized	976	Diabetes mellitus type 2	102	High alcohol use	3	Rate	2021	27.732557933229998	62.61482396603	5.6388166350599995
2	DALYs (Disability-Adjusted Life Years)	26	Papua New Guinea	3	Both	27	Age-standardized	976	Diabetes mellitus type 2	102	High alcohol use	3	Rate	2021	18.04025383256	38.29131426419	3.55888801639
2	DALYs (Disability-Adjusted Life Years)	28	Solomon Islands	3	Both	27	Age-standardized	976	Diabetes mellitus type 2	102	High alcohol use	3	Rate	2021	6.11215944627	22.94707956389	-7.1465427427699995
2	DALYs (Disability-Adjusted Life Years)	29	Tonga	3	Both	27	Age-standardized	976	Diabetes mellitus type 2	102	High alcohol use	3	Rate	2021	11.33898049334	33.08505207499	-0.18007837897999998
2	DALYs (Disability-Adjusted Life Years)	30	Vanuatu	3	Both	27	Age-standardized	976	Diabetes mellitus type 2	102	High alcohol use	3	Rate	2021	29.297573426910002	61.24824906364	6.73733724746
2	DALYs (Disability-Adjusted Life Years)	33	Armenia	3	Both	27	Age-standardized	976	Diabetes mellitus type 2	102	High alcohol use	3	Rate	2021	10.99984084692	24.02965635916	1.02709616313
2	DALYs (Disability-Adjusted Life Years)	34	Azerbaijan	3	Both	27	Age-standardized	976	Diabetes mellitus type 2	102	High alcohol use	3	Rate	2021	17.62371410871	34.4596841289	5.260879135230001
2	DALYs (Disability-Adjusted Life Years)	37	Kyrgyzstan	3	Both	27	Age-standardized	976	Diabetes mellitus type 2	102	High alcohol use	3	Rate	2021	8.7435100808	19.93426515593	1.4476233232
2	DALYs (Disability-Adjusted Life Years)	35	Georgia	3	Both	27	Age-standardized	976	Diabetes mellitus type 2	102	High alcohol use	3	Rate	2021	22.6994053289	47.063067945040004	3.97588775682
2	DALYs (Disability-Adjusted Life Years)	38	Mongolia	3	Both	27	Age-standardized	976	Diabetes mellitus type 2	102	High alcohol use	3	Rate	2021	16.86862391614	36.08407675997	3.3700412614900004
2	DALYs (Disability-Adjusted Life Years)	36	Kazakhstan	3	Both	27	Age-standardized	976	Diabetes mellitus type 2	102	High alcohol use	3	Rate	2021	15.72150811903	34.6403805171	1.73979325743
2	DALYs (Disability-Adjusted Life Years)	39	Tajikistan	3	Both	27	Age-standardized	976	Diabetes mellitus type 2	102	High alcohol use	3	Rate	2021	5.43755814576	12.024528446849999	1.43712310418
2	DALYs (Disability-Adjusted Life Years)	40	Turkmenistan	3	Both	27	Age-standardized	976	Diabetes mellitus type 2	102	High alcohol use	3	Rate	2021	18.74390796058	38.703166620859996	4.31213236273
2	DALYs (Disability-Adjusted Life Years)	43	Albania	3	Both	27	Age-standardized	976	Diabetes mellitus type 2	102	High alcohol use	3	Rate	2021	6.84593331734	17.67852794464	0.32731838134
2	DALYs (Disability-Adjusted Life Years)	44	Bosnia and Herzegovina	3	Both	27	Age-standardized	976	Diabetes mellitus type 2	102	High alcohol use	3	Rate	2021	32.91434690198	67.39678542874	8.46847140968
2	DALYs (Disability-Adjusted Life Years)	41	Uzbekistan	3	Both	27	Age-standardized	976	Diabetes mellitus type 2	102	High alcohol use	3	Rate	2021	19.13569141896	39.344484839850004	5.53755475986
2	DALYs (Disability-Adjusted Life Years)	45	Bulgaria	3	Both	27	Age-standardized	976	Diabetes mellitus type 2	102	High alcohol use	3	Rate	2021	37.68969964928	77.53776717665001	9.39749944196
2	DALYs (Disability-Adjusted Life Years)	48	Hungary	3	Both	27	Age-standardized	976	Diabetes mellitus type 2	102	High alcohol use	3	Rate	2021	28.8509448547	63.130689565269996	6.671604282200001
2	DALYs (Disability-Adjusted Life Years)	46	Croatia	3	Both	27	Age-standardized	976	Diabetes mellitus type 2	102	High alcohol use	3	Rate	2021	24.79630553042	54.17915920241	4.84533118044
2	DALYs (Disability-Adjusted Life Years)	49	North Macedonia	3	Both	27	Age-standardized	976	Diabetes mellitus type 2	102	High alcohol use	3	Rate	2021	32.67435311891	72.72652419821999	5.80699262267
2	DALYs (Disability-Adjusted Life Years)	47	Czechia	3	Both	27	Age-standardized	976	Diabetes mellitus type 2	102	High alcohol use	3	Rate	2021	42.3564376378	85.73239750056	12.202467874
2	DALYs (Disability-Adjusted Life Years)	53	Serbia	3	Both	27	Age-standardized	976	Diabetes mellitus type 2	102	High alcohol use	3	Rate	2021	33.66844203933	69.32728133265	9.11673866129
2	DALYs (Disability-Adjusted Life Years)	50	Montenegro	3	Both	27	Age-standardized	976	Diabetes mellitus type 2	102	High alcohol use	3	Rate	2021	26.42093328496	57.59516841402	5.225502120120001
2	DALYs (Disability-Adjusted Life Years)	54	Slovakia	3	Both	27	Age-standardized	976	Diabetes mellitus type 2	102	High alcohol use	3	Rate	2021	20.860611023220002	46.6112640932	3.98434739927
2	DALYs (Disability-Adjusted Life Years)	51	Poland	3	Both	27	Age-standardized	976	Diabetes mellitus type 2	102	High alcohol use	3	Rate	2021	29.30507468949	64.32886041536	6.19791014855
2	DALYs (Disability-Adjusted Life Years)	55	Slovenia	3	Both	27	Age-standardized	976	Diabetes mellitus type 2	102	High alcohol use	3	Rate	2021	8.09961569551	27.85222203762	-5.754386557569999
2	DALYs (Disability-Adjusted Life Years)	52	Romania	3	Both	27	Age-standardized	976	Diabetes mellitus type 2	102	High alcohol use	3	Rate	2021	18.66532912355	40.65659430289	3.9683359772999998
2	DALYs (Disability-Adjusted Life Years)	59	Latvia	3	Both	27	Age-standardized	976	Diabetes mellitus type 2	102	High alcohol use	3	Rate	2021	27.30345947891	55.4278537346	6.42477026856
2	DALYs (Disability-Adjusted Life Years)	57	Belarus	3	Both	27	Age-standardized	976	Diabetes mellitus type 2	102	High alcohol use	3	Rate	2021	8.874793775670001	19.57298304123	0.43317209437
2	DALYs (Disability-Adjusted Life Years)	60	Lithuania	3	Both	27	Age-standardized	976	Diabetes mellitus type 2	102	High alcohol use	3	Rate	2021	17.86396957272	38.41187201189	2.37668460696
2	DALYs (Disability-Adjusted Life Years)	58	Estonia	3	Both	27	Age-standardized	976	Diabetes mellitus type 2	102	High alcohol use	3	Rate	2021	20.33078463213	43.39193739863	3.3537818631799996
2	DALYs (Disability-Adjusted Life Years)	61	Republic of Moldova	3	Both	27	Age-standardized	976	Diabetes mellitus type 2	102	High alcohol use	3	Rate	2021	21.244119148640003	44.33404770816	3.27521256839
2	DALYs (Disability-Adjusted Life Years)	62	Russian Federation	3	Both	27	Age-standardized	976	Diabetes mellitus type 2	102	High alcohol use	3	Rate	2021	14.887384505990001	31.93250971898	2.9113396441700004
2	DALYs (Disability-Adjusted Life Years)	66	Brunei Darussalam	3	Both	27	Age-standardized	976	Diabetes mellitus type 2	102	High alcohol use	3	Rate	2021	-0.3435281384	4.40699674208	-3.67797494941
2	DALYs (Disability-Adjusted Life Years)	69	Singapore	3	Both	27	Age-standardized	976	Diabetes mellitus type 2	102	High alcohol use	3	Rate	2021	-4.14996733159	6.3021714293599995	-14.2906201027
2	DALYs (Disability-Adjusted Life Years)	67	Japan	3	Both	27	Age-standardized	976	Diabetes mellitus type 2	102	High alcohol use	3	Rate	2021	4.65558770333	26.417861322220002	-11.43545924172
2	DALYs (Disability-Adjusted Life Years)	63	Ukraine	3	Both	27	Age-standardized	976	Diabetes mellitus type 2	102	High alcohol use	3	Rate	2021	6.6170346241399995	18.18918764585	-2.82530229975
2	DALYs (Disability-Adjusted Life Years)	71	Australia	3	Both	27	Age-standardized	976	Diabetes mellitus type 2	102	High alcohol use	3	Rate	2021	15.937273080339999	40.6367768304	-1.0578880237800001
2	DALYs (Disability-Adjusted Life Years)	68	Republic of Korea	3	Both	27	Age-standardized	976	Diabetes mellitus type 2	102	High alcohol use	3	Rate	2021	26.714021320239997	67.46523662018	2.41251707771
2	DALYs (Disability-Adjusted Life Years)	72	New Zealand	3	Both	27	Age-standardized	976	Diabetes mellitus type 2	102	High alcohol use	3	Rate	2021	14.16504560476	40.915837608939995	-3.81517815899
2	DALYs (Disability-Adjusted Life Years)	75	Austria	3	Both	27	Age-standardized	976	Diabetes mellitus type 2	102	High alcohol use	3	Rate	2021	14.03758975447	35.090780139130004	0.52646693995
2	DALYs (Disability-Adjusted Life Years)	76	Belgium	3	Both	27	Age-standardized	976	Diabetes mellitus type 2	102	High alcohol use	3	Rate	2021	13.64179027319	42.92009080293	-4.2206309848500005
2	DALYs (Disability-Adjusted Life Years)	80	France	3	Both	27	Age-standardized	976	Diabetes mellitus type 2	102	High alcohol use	3	Rate	2021	13.17705176364	33.51080408301	-0.08922431988
2	DALYs (Disability-Adjusted Life Years)	74	Andorra	3	Both	27	Age-standardized	976	Diabetes mellitus type 2	102	High alcohol use	3	Rate	2021	15.51316519633	43.74804326384	-2.8215614104899998
2	DALYs (Disability-Adjusted Life Years)	77	Cyprus	3	Both	27	Age-standardized	976	Diabetes mellitus type 2	102	High alcohol use	3	Rate	2021	23.50006733016	57.94267399176	-1.17376685322
2	DALYs (Disability-Adjusted Life Years)	81	Germany	3	Both	27	Age-standardized	976	Diabetes mellitus type 2	102	High alcohol use	3	Rate	2021	21.23950311743	51.755004543080005	0.99555086104
2	DALYs (Disability-Adjusted Life Years)	78	Denmark	3	Both	27	Age-standardized	976	Diabetes mellitus type 2	102	High alcohol use	3	Rate	2021	12.02838283677	34.75380865545	-4.0148631973
2	DALYs (Disability-Adjusted Life Years)	82	Greece	3	Both	27	Age-standardized	976	Diabetes mellitus type 2	102	High alcohol use	3	Rate	2021	9.60525769972	36.138799342409996	-8.06287984621
2	DALYs (Disability-Adjusted Life Years)	79	Finland	3	Both	27	Age-standardized	976	Diabetes mellitus type 2	102	High alcohol use	3	Rate	2021	9.001581154550001	36.97697291651	-8.98090974888
2	DALYs (Disability-Adjusted Life Years)	85	Israel	3	Both	27	Age-standardized	976	Diabetes mellitus type 2	102	High alcohol use	3	Rate	2021	-1.32286069884	13.187730386410001	-14.44805717053
2	DALYs (Disability-Adjusted Life Years)	86	Italy	3	Both	27	Age-standardized	976	Diabetes mellitus type 2	102	High alcohol use	3	Rate	2021	17.26621358929	40.48577026187	0.8524840860899999
2	DALYs (Disability-Adjusted Life Years)	83	Iceland	3	Both	27	Age-standardized	976	Diabetes mellitus type 2	102	High alcohol use	3	Rate	2021	7.628932654880001	29.61758029189	-7.1208594750200005
2	DALYs (Disability-Adjusted Life Years)	84	Ireland	3	Both	27	Age-standardized	976	Diabetes mellitus type 2	102	High alcohol use	3	Rate	2021	9.83602758229	28.912716584379996	-2.22901266836
2	DALYs (Disability-Adjusted Life Years)	87	Luxembourg	3	Both	27	Age-standardized	976	Diabetes mellitus type 2	102	High alcohol use	3	Rate	2021	13.968538654669999	38.11480987435	-2.26471689885
2	DALYs (Disability-Adjusted Life Years)	91	Portugal	3	Both	27	Age-standardized	976	Diabetes mellitus type 2	102	High alcohol use	3	Rate	2021	26.13712058596	64.44273378043	0.87129798217
2	DALYs (Disability-Adjusted Life Years)	88	Malta	3	Both	27	Age-standardized	976	Diabetes mellitus type 2	102	High alcohol use	3	Rate	2021	14.071895086809999	44.40330367261	-6.3890618882
2	DALYs (Disability-Adjusted Life Years)	89	Netherlands	3	Both	27	Age-standardized	976	Diabetes mellitus type 2	102	High alcohol use	3	Rate	2021	13.063367907089999	35.43660848309	-2.4094900092500002
2	DALYs (Disability-Adjusted Life Years)	92	Spain	3	Both	27	Age-standardized	976	Diabetes mellitus type 2	102	High alcohol use	3	Rate	2021	18.23230829288	50.64994118638	-2.02116234568
2	DALYs (Disability-Adjusted Life Years)	90	Norway	3	Both	27	Age-standardized	976	Diabetes mellitus type 2	102	High alcohol use	3	Rate	2021	4.89284712137	24.08068708651	-8.61376974899
2	DALYs (Disability-Adjusted Life Years)	93	Sweden	3	Both	27	Age-standardized	976	Diabetes mellitus type 2	102	High alcohol use	3	Rate	2021	9.07128008964	32.24517316086	-7.20968841452
2	DALYs (Disability-Adjusted Life Years)	94	Switzerland	3	Both	27	Age-standardized	976	Diabetes mellitus type 2	102	High alcohol use	3	Rate	2021	14.733784435219999	47.991683948100004	-6.7573998060100005
2	DALYs (Disability-Adjusted Life Years)	97	Argentina	3	Both	27	Age-standardized	976	Diabetes mellitus type 2	102	High alcohol use	3	Rate	2021	18.79512334813	46.47481271881	-0.44291534668
2	DALYs (Disability-Adjusted Life Years)	98	Chile	3	Both	27	Age-standardized	976	Diabetes mellitus type 2	102	High alcohol use	3	Rate	2021	24.50475946945	55.90653250311	3.4448300909899996
2	DALYs (Disability-Adjusted Life Years)	95	United Kingdom	3	Both	27	Age-standardized	976	Diabetes mellitus type 2	102	High alcohol use	3	Rate	2021	10.65871307616	43.53443698281	-11.18172716527
2	DALYs (Disability-Adjusted Life Years)	101	Canada	3	Both	27	Age-standardized	976	Diabetes mellitus type 2	102	High alcohol use	3	Rate	2021	27.838358125019997	58.08054101084	6.32051082928
2	DALYs (Disability-Adjusted Life Years)	99	Uruguay	3	Both	27	Age-standardized	976	Diabetes mellitus type 2	102	High alcohol use	3	Rate	2021	19.95169596791	46.14883652593	1.42032410803
2	DALYs (Disability-Adjusted Life Years)	102	United States of America	3	Both	27	Age-standardized	976	Diabetes mellitus type 2	102	High alcohol use	3	Rate	2021	38.15730419157	76.88347652117	7.632647606970001
2	DALYs (Disability-Adjusted Life Years)	107	Barbados	3	Both	27	Age-standardized	976	Diabetes mellitus type 2	102	High alcohol use	3	Rate	2021	63.7683792573	126.13825485933	20.09948542403
2	DALYs (Disability-Adjusted Life Years)	108	Belize	3	Both	27	Age-standardized	976	Diabetes mellitus type 2	102	High alcohol use	3	Rate	2021	38.236905171880004	78.15835157037	8.610715239240001
2	DALYs (Disability-Adjusted Life Years)	105	Antigua and Barbuda	3	Both	27	Age-standardized	976	Diabetes mellitus type 2	102	High alcohol use	3	Rate	2021	50.59219798557	100.43374413505	12.921081219129999
2	DALYs (Disability-Adjusted Life Years)	112	Grenada	3	Both	27	Age-standardized	976	Diabetes mellitus type 2	102	High alcohol use	3	Rate	2021	78.23526759946	150.10439545396	25.567455611439996
2	DALYs (Disability-Adjusted Life Years)	106	Bahamas	3	Both	27	Age-standardized	976	Diabetes mellitus type 2	102	High alcohol use	3	Rate	2021	29.79822128487	69.80627227247	0.96504891766
2	DALYs (Disability-Adjusted Life Years)	109	Cuba	3	Both	27	Age-standardized	976	Diabetes mellitus type 2	102	High alcohol use	3	Rate	2021	15.394244434420001	34.70092439686	2.5465223725
2	DALYs (Disability-Adjusted Life Years)	113	Guyana	3	Both	27	Age-standardized	976	Diabetes mellitus type 2	102	High alcohol use	3	Rate	2021	66.82596691895	146.01826356503	10.56400512784
2	DALYs (Disability-Adjusted Life Years)	110	Dominica	3	Both	27	Age-standardized	976	Diabetes mellitus type 2	102	High alcohol use	3	Rate	2021	61.82204584404	131.16015562984	13.673758268290001
2	DALYs (Disability-Adjusted Life Years)	117	Saint Vincent and the Grenadines	3	Both	27	Age-standardized	976	Diabetes mellitus type 2	102	High alcohol use	3	Rate	2021	87.75137048977	184.88413294889	20.08813920062
2	DALYs (Disability-Adjusted Life Years)	111	Dominican Republic	3	Both	27	Age-standardized	976	Diabetes mellitus type 2	102	High alcohol use	3	Rate	2021	27.9762557807	62.58670779876	3.40028903777
2	DALYs (Disability-Adjusted Life Years)	114	Haiti	3	Both	27	Age-standardized	976	Diabetes mellitus type 2	102	High alcohol use	3	Rate	2021	49.81579673819	106.33300792351999	12.12365390929
2	DALYs (Disability-Adjusted Life Years)	118	Suriname	3	Both	27	Age-standardized	976	Diabetes mellitus type 2	102	High alcohol use	3	Rate	2021	36.091022160040005	82.18976988275	4.7727141265599995
2	DALYs (Disability-Adjusted Life Years)	115	Jamaica	3	Both	27	Age-standardized	976	Diabetes mellitus type 2	102	High alcohol use	3	Rate	2021	28.635140035280003	59.79987445778	4.35995291465
2	DALYs (Disability-Adjusted Life Years)	116	Saint Lucia	3	Both	27	Age-standardized	976	Diabetes mellitus type 2	102	High alcohol use	3	Rate	2021	79.62910515214	158.34370137985	23.192457308159998
2	DALYs (Disability-Adjusted Life Years)	119	Trinidad and Tobago	3	Both	27	Age-standardized	976	Diabetes mellitus type 2	102	High alcohol use	3	Rate	2021	86.26243733254	176.05600622366	18.69504907816
2	DALYs (Disability-Adjusted Life Years)	123	Peru	3	Both	27	Age-standardized	976	Diabetes mellitus type 2	102	High alcohol use	3	Rate	2021	14.362200877720001	37.07987179215	-0.83123055474
2	DALYs (Disability-Adjusted Life Years)	121	Bolivia (Plurinational State of)	3	Both	27	Age-standardized	976	Diabetes mellitus type 2	102	High alcohol use	3	Rate	2021	18.907763846829997	54.59014326659	-8.28349302577
2	DALYs (Disability-Adjusted Life Years)	128	Guatemala	3	Both	27	Age-standardized	976	Diabetes mellitus type 2	102	High alcohol use	3	Rate	2021	26.400838159489997	57.6100156512	1.03687474891
2	DALYs (Disability-Adjusted Life Years)	122	Ecuador	3	Both	27	Age-standardized	976	Diabetes mellitus type 2	102	High alcohol use	3	Rate	2021	12.66429495347	35.247674211799996	-3.13938742927
2	DALYs (Disability-Adjusted Life Years)	125	Colombia	3	Both	27	Age-standardized	976	Diabetes mellitus type 2	102	High alcohol use	3	Rate	2021	11.83943448497	27.152747113349996	0.35627308025
2	DALYs (Disability-Adjusted Life Years)	126	Costa Rica	3	Both	27	Age-standardized	976	Diabetes mellitus type 2	102	High alcohol use	3	Rate	2021	21.953116384180003	45.34124146606	1.48903685416
2	DALYs (Disability-Adjusted Life Years)	129	Honduras	3	Both	27	Age-standardized	976	Diabetes mellitus type 2	102	High alcohol use	3	Rate	2021	21.64747062871	43.678969777830005	4.95727512811
2	DALYs (Disability-Adjusted Life Years)	127	El Salvador	3	Both	27	Age-standardized	976	Diabetes mellitus type 2	102	High alcohol use	3	Rate	2021	23.3495680187	48.841558345299994	2.49530917579
2	DALYs (Disability-Adjusted Life Years)	130	Mexico	3	Both	27	Age-standardized	976	Diabetes mellitus type 2	102	High alcohol use	3	Rate	2021	63.835805396670004	122.99297646608	14.4312736793
2	DALYs (Disability-Adjusted Life Years)	133	Venezuela (Bolivarian Republic of)	3	Both	27	Age-standardized	976	Diabetes mellitus type 2	102	High alcohol use	3	Rate	2021	32.28249185845	67.48592613333	4.74110721053
2	DALYs (Disability-Adjusted Life Years)	139	Algeria	3	Both	27	Age-standardized	976	Diabetes mellitus type 2	102	High alcohol use	3	Rate	2021	3.3672884684400004	6.52484807495	1.1605243193900001
2	DALYs (Disability-Adjusted Life Years)	131	Nicaragua	3	Both	27	Age-standardized	976	Diabetes mellitus type 2	102	High alcohol use	3	Rate	2021	27.334952190979998	54.75569285062	4.56334795009
2	DALYs (Disability-Adjusted Life Years)	135	Brazil	3	Both	27	Age-standardized	976	Diabetes mellitus type 2	102	High alcohol use	3	Rate	2021	19.07893626724	41.823157653399996	3.4272541916500003
2	DALYs (Disability-Adjusted Life Years)	132	Panama	3	Both	27	Age-standardized	976	Diabetes mellitus type 2	102	High alcohol use	3	Rate	2021	33.89197444742	68.35771369659	8.05875981945
2	DALYs (Disability-Adjusted Life Years)	136	Paraguay	3	Both	27	Age-standardized	976	Diabetes mellitus type 2	102	High alcohol use	3	Rate	2021	52.464876453669994	116.86617843305999	10.45806786209
2	DALYs (Disability-Adjusted Life Years)	140	Bahrain	3	Both	27	Age-standardized	976	Diabetes mellitus type 2	102	High alcohol use	3	Rate	2021	11.40672181609	22.02520012994	3.75932465456
2	DALYs (Disability-Adjusted Life Years)	144	Jordan	3	Both	27	Age-standardized	976	Diabetes mellitus type 2	102	High alcohol use	3	Rate	2021	2.76157648023	5.36913361645	0.9298095754400001
2	DALYs (Disability-Adjusted Life Years)	141	Egypt	3	Both	27	Age-standardized	976	Diabetes mellitus type 2	102	High alcohol use	3	Rate	2021	1.8438962253100002	3.5319719586600002	0.61594086968
2	DALYs (Disability-Adjusted Life Years)	145	Kuwait	3	Both	27	Age-standardized	976	Diabetes mellitus type 2	102	High alcohol use	3	Rate	2021	0.31068501781	1.46863766818	-0.27882898036
2	DALYs (Disability-Adjusted Life Years)	142	Iran (Islamic Republic of)	3	Both	27	Age-standardized	976	Diabetes mellitus type 2	102	High alcohol use	3	Rate	2021	2.92648534171	5.6669304427	0.93696112827
2	DALYs (Disability-Adjusted Life Years)	149	Palestine	3	Both	27	Age-standardized	976	Diabetes mellitus type 2	102	High alcohol use	3	Rate	2021	7.3476731023	14.250145657420001	2.67197090853
2	DALYs (Disability-Adjusted Life Years)	146	Lebanon	3	Both	27	Age-standardized	976	Diabetes mellitus type 2	102	High alcohol use	3	Rate	2021	12.38828420823	25.944066594619997	2.9769697320299997
2	DALYs (Disability-Adjusted Life Years)	143	Iraq	3	Both	27	Age-standardized	976	Diabetes mellitus type 2	102	High alcohol use	3	Rate	2021	2.3475216097	4.431290139090001	0.87479802556
2	DALYs (Disability-Adjusted Life Years)	150	Oman	3	Both	27	Age-standardized	976	Diabetes mellitus type 2	102	High alcohol use	3	Rate	2021	2.30405297177	4.72169309645	0.33569559087
2	DALYs (Disability-Adjusted Life Years)	147	Libya	3	Both	27	Age-standardized	976	Diabetes mellitus type 2	102	High alcohol use	3	Rate	2021	2.33401183838	4.6486649685599994	0.59630402918
2	DALYs (Disability-Adjusted Life Years)	148	Morocco	3	Both	27	Age-standardized	976	Diabetes mellitus type 2	102	High alcohol use	3	Rate	2021	1.25116116073	2.84892116461	0.29411442331
2	DALYs (Disability-Adjusted Life Years)	151	Qatar	3	Both	27	Age-standardized	976	Diabetes mellitus type 2	102	High alcohol use	3	Rate	2021	5.9769447866	12.017838877219999	1.78724103392
2	DALYs (Disability-Adjusted Life Years)	152	Saudi Arabia	3	Both	27	Age-standardized	976	Diabetes mellitus type 2	102	High alcohol use	3	Rate	2021	0.89861687364	2.72430641878	-0.24278420438
2	DALYs (Disability-Adjusted Life Years)	155	Turkey	3	Both	27	Age-standardized	976	Diabetes mellitus type 2	102	High alcohol use	3	Rate	2021	8.189426932709999	16.07338641033	2.66072618623
2	DALYs (Disability-Adjusted Life Years)	156	United Arab Emirates	3	Both	27	Age-standardized	976	Diabetes mellitus type 2	102	High alcohol use	3	Rate	2021	11.70556468809	24.971758575029998	2.0443778412399998
2	DALYs (Disability-Adjusted Life Years)	153	Syrian Arab Republic	3	Both	27	Age-standardized	976	Diabetes mellitus type 2	102	High alcohol use	3	Rate	2021	2.69156060817	6.11059422833	0.57164655753
2	DALYs (Disability-Adjusted Life Years)	160	Afghanistan	3	Both	27	Age-standardized	976	Diabetes mellitus type 2	102	High alcohol use	3	Rate	2021	-0.07723579393999999	0.5115206182	-0.69981626757
2	DALYs (Disability-Adjusted Life Years)	157	Yemen	3	Both	27	Age-standardized	976	Diabetes mellitus type 2	102	High alcohol use	3	Rate	2021	0.8802808540499999	1.95834158824	0.14634106863000002
2	DALYs (Disability-Adjusted Life Years)	154	Tunisia	3	Both	27	Age-standardized	976	Diabetes mellitus type 2	102	High alcohol use	3	Rate	2021	7.24924021276	14.22741108303	2.43963019704
2	DALYs (Disability-Adjusted Life Years)	161	Bangladesh	3	Both	27	Age-standardized	976	Diabetes mellitus type 2	102	High alcohol use	3	Rate	2021	0.8336786592	3.05775426948	-0.74750904233
2	DALYs (Disability-Adjusted Life Years)	162	Bhutan	3	Both	27	Age-standardized	976	Diabetes mellitus type 2	102	High alcohol use	3	Rate	2021	-1.33378051944	3.6888528176800004	-5.940572889729999
2	DALYs (Disability-Adjusted Life Years)	165	Pakistan	3	Both	27	Age-standardized	976	Diabetes mellitus type 2	102	High alcohol use	3	Rate	2021	0.23157847052	5.7720194113000005	-5.0087424255199995
2	DALYs (Disability-Adjusted Life Years)	163	India	3	Both	27	Age-standardized	976	Diabetes mellitus type 2	102	High alcohol use	3	Rate	2021	14.31038263019	30.844538126299998	3.46187434925
2	DALYs (Disability-Adjusted Life Years)	164	Nepal	3	Both	27	Age-standardized	976	Diabetes mellitus type 2	102	High alcohol use	3	Rate	2021	9.99345734958	30.85199066314	-3.09399250789
2	DALYs (Disability-Adjusted Life Years)	171	Democratic Republic of the Congo	3	Both	27	Age-standardized	976	Diabetes mellitus type 2	102	High alcohol use	3	Rate	2021	-1.50326690261	25.45655133296	-22.38669408383
2	DALYs (Disability-Adjusted Life Years)	168	Angola	3	Both	27	Age-standardized	976	Diabetes mellitus type 2	102	High alcohol use	3	Rate	2021	29.992566083899998	80.71356527411001	2.60659536383
2	DALYs (Disability-Adjusted Life Years)	172	Equatorial Guinea	3	Both	27	Age-standardized	976	Diabetes mellitus type 2	102	High alcohol use	3	Rate	2021	42.31539871115	108.64151895893	1.92700210934
2	DALYs (Disability-Adjusted Life Years)	169	Central African Republic	3	Both	27	Age-standardized	976	Diabetes mellitus type 2	102	High alcohol use	3	Rate	2021	-8.54939852237	24.78637057191	-35.93591456056
2	DALYs (Disability-Adjusted Life Years)	173	Gabon	3	Both	27	Age-standardized	976	Diabetes mellitus type 2	102	High alcohol use	3	Rate	2021	62.613868804560006	145.40085960697	8.86390307224
2	DALYs (Disability-Adjusted Life Years)	170	Congo	3	Both	27	Age-standardized	976	Diabetes mellitus type 2	102	High alcohol use	3	Rate	2021	25.187934690720002	98.74879120434	-18.36361498616
2	DALYs (Disability-Adjusted Life Years)	176	Comoros	3	Both	27	Age-standardized	976	Diabetes mellitus type 2	102	High alcohol use	3	Rate	2021	1.05478648796	5.4867443838100005	-1.88127010542
2	DALYs (Disability-Adjusted Life Years)	177	Djibouti	3	Both	27	Age-standardized	976	Diabetes mellitus type 2	102	High alcohol use	3	Rate	2021	-4.49683889355	-0.42501508940000005	-10.60758994245
2	DALYs (Disability-Adjusted Life Years)	178	Eritrea	3	Both	27	Age-standardized	976	Diabetes mellitus type 2	102	High alcohol use	3	Rate	2021	-10.3664924894	3.082995414	-24.82042787599
2	DALYs (Disability-Adjusted Life Years)	175	Burundi	3	Both	27	Age-standardized	976	Diabetes mellitus type 2	102	High alcohol use	3	Rate	2021	16.62368696787	44.30485551355	-0.35333160585
2	DALYs (Disability-Adjusted Life Years)	181	Madagascar	3	Both	27	Age-standardized	976	Diabetes mellitus type 2	102	High alcohol use	3	Rate	2021	-3.18652669314	7.353894583870001	-11.48872061954
2	DALYs (Disability-Adjusted Life Years)	179	Ethiopia	3	Both	27	Age-standardized	976	Diabetes mellitus type 2	102	High alcohol use	3	Rate	2021	0.9923007813700001	25.18721682443	-15.03796168934
2	DALYs (Disability-Adjusted Life Years)	182	Malawi	3	Both	27	Age-standardized	976	Diabetes mellitus type 2	102	High alcohol use	3	Rate	2021	10.31472785615	30.76503585688	-1.62371374277
2	DALYs (Disability-Adjusted Life Years)	180	Kenya	3	Both	27	Age-standardized	976	Diabetes mellitus type 2	102	High alcohol use	3	Rate	2021	11.102263056089999	33.59484960561	-4.03525627421
2	DALYs (Disability-Adjusted Life Years)	183	Mauritius	3	Both	27	Age-standardized	976	Diabetes mellitus type 2	102	High alcohol use	3	Rate	2021	25.621966011389997	82.07375487494	-10.795115307
2	DALYs (Disability-Adjusted Life Years)	187	Somalia	3	Both	27	Age-standardized	976	Diabetes mellitus type 2	102	High alcohol use	3	Rate	2021	0.0	0.0	0.0
2	DALYs (Disability-Adjusted Life Years)	184	Mozambique	3	Both	27	Age-standardized	976	Diabetes mellitus type 2	102	High alcohol use	3	Rate	2021	-13.769976888299999	13.445901261249999	-37.17202254688
2	DALYs (Disability-Adjusted Life Years)	185	Rwanda	3	Both	27	Age-standardized	976	Diabetes mellitus type 2	102	High alcohol use	3	Rate	2021	16.95969302729	48.0780165423	-0.44107159307
2	DALYs (Disability-Adjusted Life Years)	193	Botswana	3	Both	27	Age-standardized	976	Diabetes mellitus type 2	102	High alcohol use	3	Rate	2021	20.41237884182	44.26177324448	5.05984098042
2	DALYs (Disability-Adjusted Life Years)	189	United Republic of Tanzania	3	Both	27	Age-standardized	976	Diabetes mellitus type 2	102	High alcohol use	3	Rate	2021	20.26973484959	44.52600698505	4.77270900687
2	DALYs (Disability-Adjusted Life Years)	186	Seychelles	3	Both	27	Age-standardized	976	Diabetes mellitus type 2	102	High alcohol use	3	Rate	2021	18.71425465886	41.64894925042	4.14364103278
2	DALYs (Disability-Adjusted Life Years)	190	Uganda	3	Both	27	Age-standardized	976	Diabetes mellitus type 2	102	High alcohol use	3	Rate	2021	26.96211624752	64.20112995625	5.48419761861
2	DALYs (Disability-Adjusted Life Years)	194	Lesotho	3	Both	27	Age-standardized	976	Diabetes mellitus type 2	102	High alcohol use	3	Rate	2021	31.70431534949	88.61359296065	-1.13515616489
2	DALYs (Disability-Adjusted Life Years)	191	Zambia	3	Both	27	Age-standardized	976	Diabetes mellitus type 2	102	High alcohol use	3	Rate	2021	18.44925905896	56.35186686438	-6.44691786733
2	DALYs (Disability-Adjusted Life Years)	195	Namibia	3	Both	27	Age-standardized	976	Diabetes mellitus type 2	102	High alcohol use	3	Rate	2021	59.564634376479994	124.41884261598	16.65014715382
2	DALYs (Disability-Adjusted Life Years)	198	Zimbabwe	3	Both	27	Age-standardized	976	Diabetes mellitus type 2	102	High alcohol use	3	Rate	2021	18.459107336379997	44.05545699945	0.96254769077
2	DALYs (Disability-Adjusted Life Years)	196	South Africa	3	Both	27	Age-standardized	976	Diabetes mellitus type 2	102	High alcohol use	3	Rate	2021	52.43971132088	102.98223376725001	16.57432767095
2	DALYs (Disability-Adjusted Life Years)	197	Eswatini	3	Both	27	Age-standardized	976	Diabetes mellitus type 2	102	High alcohol use	3	Rate	2021	59.24982422256	120.78191647968	18.77163469748
2	DALYs (Disability-Adjusted Life Years)	200	Benin	3	Both	27	Age-standardized	976	Diabetes mellitus type 2	102	High alcohol use	3	Rate	2021	4.0208934243600005	22.042058851980002	-7.691886004600001
2	DALYs (Disability-Adjusted Life Years)	201	Burkina Faso	3	Both	27	Age-standardized	976	Diabetes mellitus type 2	102	High alcohol use	3	Rate	2021	27.974939444310003	58.59434340623	8.81493452736
2	DALYs (Disability-Adjusted Life Years)	204	Chad	3	Both	27	Age-standardized	976	Diabetes mellitus type 2	102	High alcohol use	3	Rate	2021	3.6848603057300005	29.42657908444	-13.742764421090001
2	DALYs (Disability-Adjusted Life Years)	205	Côte d'Ivoire	3	Both	27	Age-standardized	976	Diabetes mellitus type 2	102	High alcohol use	3	Rate	2021	30.784552011819997	77.17233872476	4.19426809987
2	DALYs (Disability-Adjusted Life Years)	202	Cameroon	3	Both	27	Age-standardized	976	Diabetes mellitus type 2	102	High alcohol use	3	Rate	2021	33.88809183302	82.20512711011	3.75067846099
2	DALYs (Disability-Adjusted Life Years)	203	Cabo Verde	3	Both	27	Age-standardized	976	Diabetes mellitus type 2	102	High alcohol use	3	Rate	2021	16.90045454889	50.09598937083	-3.2765711379900004
2	DALYs (Disability-Adjusted Life Years)	206	Gambia	3	Both	27	Age-standardized	976	Diabetes mellitus type 2	102	High alcohol use	3	Rate	2021	9.41424522545	36.14694539554	-5.3931637193299995
2	DALYs (Disability-Adjusted Life Years)	209	Guinea-Bissau	3	Both	27	Age-standardized	976	Diabetes mellitus type 2	102	High alcohol use	3	Rate	2021	15.452318394499999	44.12610512529	-2.73158411787
2	DALYs (Disability-Adjusted Life Years)	207	Ghana	3	Both	27	Age-standardized	976	Diabetes mellitus type 2	102	High alcohol use	3	Rate	2021	19.883702444569998	62.08348860818	-3.11337975648
2	DALYs (Disability-Adjusted Life Years)	210	Liberia	3	Both	27	Age-standardized	976	Diabetes mellitus type 2	102	High alcohol use	3	Rate	2021	17.0058334878	45.63601423684	-1.20416755012
2	DALYs (Disability-Adjusted Life Years)	211	Mali	3	Both	27	Age-standardized	976	Diabetes mellitus type 2	102	High alcohol use	3	Rate	2021	7.387806766580001	17.10585966444	1.7278513093499999
2	DALYs (Disability-Adjusted Life Years)	208	Guinea	3	Both	27	Age-standardized	976	Diabetes mellitus type 2	102	High alcohol use	3	Rate	2021	-0.2605633489	10.21359722202	-7.895365062200001
2	DALYs (Disability-Adjusted Life Years)	214	Nigeria	3	Both	27	Age-standardized	976	Diabetes mellitus type 2	102	High alcohol use	3	Rate	2021	25.423359081090002	49.298110028370004	9.00191359838
2	DALYs (Disability-Adjusted Life Years)	215	Sao Tome and Principe	3	Both	27	Age-standardized	976	Diabetes mellitus type 2	102	High alcohol use	3	Rate	2021	17.90619032859	41.153431717480004	3.18923467479
2	DALYs (Disability-Adjusted Life Years)	212	Mauritania	3	Both	27	Age-standardized	976	Diabetes mellitus type 2	102	High alcohol use	3	Rate	2021	0.0	0.0	0.0
2	DALYs (Disability-Adjusted Life Years)	213	Niger	3	Both	27	Age-standardized	976	Diabetes mellitus type 2	102	High alcohol use	3	Rate	2021	-3.6898205713	-0.36938993478	-7.77897701832
2	DALYs (Disability-Adjusted Life Years)	305	Bermuda	3	Both	27	Age-standardized	976	Diabetes mellitus type 2	102	High alcohol use	3	Rate	2021	35.65112719804	73.11081636881	9.037822108799999
2	DALYs (Disability-Adjusted Life Years)	216	Senegal	3	Both	27	Age-standardized	976	Diabetes mellitus type 2	102	High alcohol use	3	Rate	2021	-6.59760317548	0.51966129235	-14.56597275738
2	DALYs (Disability-Adjusted Life Years)	217	Sierra Leone	3	Both	27	Age-standardized	976	Diabetes mellitus type 2	102	High alcohol use	3	Rate	2021	14.49478600577	31.95056049631	3.69102978471
2	DALYs (Disability-Adjusted Life Years)	218	Togo	3	Both	27	Age-standardized	976	Diabetes mellitus type 2	102	High alcohol use	3	Rate	2021	4.19669630475	18.84133694201	-5.01428926037
2	DALYs (Disability-Adjusted Life Years)	320	Cook Islands	3	Both	27	Age-standardized	976	Diabetes mellitus type 2	102	High alcohol use	3	Rate	2021	205.73594545628998	370.84429512021	77.54404609255
2	DALYs (Disability-Adjusted Life Years)	349	Greenland	3	Both	27	Age-standardized	976	Diabetes mellitus type 2	102	High alcohol use	3	Rate	2021	20.96839903423	43.13306694011	3.9607880896400003
2	DALYs (Disability-Adjusted Life Years)	298	American Samoa	3	Both	27	Age-standardized	976	Diabetes mellitus type 2	102	High alcohol use	3	Rate	2021	-2.32675674087	10.57845286251	-13.779838258069999
2	DALYs (Disability-Adjusted Life Years)	367	Monaco	3	Both	27	Age-standardized	976	Diabetes mellitus type 2	102	High alcohol use	3	Rate	2021	3.1552243516400003	26.8833383103	-12.767188093760002
2	DALYs (Disability-Adjusted Life Years)	351	Guam	3	Both	27	Age-standardized	976	Diabetes mellitus type 2	102	High alcohol use	3	Rate	2021	18.69130306672	49.38757614111	-2.37115275458
2	DALYs (Disability-Adjusted Life Years)	369	Nauru	3	Both	27	Age-standardized	976	Diabetes mellitus type 2	102	High alcohol use	3	Rate	2021	107.26330960703001	211.81935863094	31.83617759919
2	DALYs (Disability-Adjusted Life Years)	385	Puerto Rico	3	Both	27	Age-standardized	976	Diabetes mellitus type 2	102	High alcohol use	3	Rate	2021	43.78204498171	89.85588372208	11.33848524319
2	DALYs (Disability-Adjusted Life Years)	393	Saint Kitts and Nevis	3	Both	27	Age-standardized	976	Diabetes mellitus type 2	102	High alcohol use	3	Rate	2021	21.98131208812	90.64347030937	-7.56466052303
2	DALYs (Disability-Adjusted Life Years)	374	Niue	3	Both	27	Age-standardized	976	Diabetes mellitus type 2	102	High alcohol use	3	Rate	2021	93.98501391353	199.39599703187	14.66769170485
2	DALYs (Disability-Adjusted Life Years)	376	Northern Mariana Islands	3	Both	27	Age-standardized	976	Diabetes mellitus type 2	102	High alcohol use	3	Rate	2021	32.647156733610004	93.0385058688	-2.82662802512
2	DALYs (Disability-Adjusted Life Years)	380	Palau	3	Both	27	Age-standardized	976	Diabetes mellitus type 2	102	High alcohol use	3	Rate	2021	50.448932228370005	146.86264835238998	-9.1498778044
2	DALYs (Disability-Adjusted Life Years)	422	United States Virgin Islands	3	Both	27	Age-standardized	976	Diabetes mellitus type 2	102	High alcohol use	3	Rate	2021	51.4705184286	139.33254931859	-8.99916801402
2	DALYs (Disability-Adjusted Life Years)	396	San Marino	3	Both	27	Age-standardized	976	Diabetes mellitus type 2	102	High alcohol use	3	Rate	2021	9.98021199894	37.21389701589	-7.46042818422
2	DALYs (Disability-Adjusted Life Years)	413	Tokelau	3	Both	27	Age-standardized	976	Diabetes mellitus type 2	102	High alcohol use	3	Rate	2021	45.18658707223	108.27428428401001	5.832352627580001
2	DALYs (Disability-Adjusted Life Years)	416	Tuvalu	3	Both	27	Age-standardized	976	Diabetes mellitus type 2	102	High alcohol use	3	Rate	2021	20.45969609123	53.72893333734	-1.24518689449
2	DALYs (Disability-Adjusted Life Years)	435	South Sudan	3	Both	27	Age-standardized	976	Diabetes mellitus type 2	102	High alcohol use	3	Rate	2021	-5.14448647802	-0.35156604012	-12.41897428126
2	DALYs (Disability-Adjusted Life Years)	522	Sudan	3	Both	27	Age-standardized	976	Diabetes mellitus type 2	102	High alcohol use	3	Rate	2021	-0.00886676996	2.63e-09	-0.06678753043
