# Supplementary material for: Global burden and projections of cardiometabolic diseases attributable to high alcohol use: a comparative risk assessment based on the GBD 2021 study
Source: Front Nutr. 2026 Mar 6;13:1698730. doi: 10.3389/fnut.2026.1698730 (PMC13002442; doi:10.3389/fnut.2026.1698730)
Supplement: Supplementary file 2 [file Data_Sheet_2.zip › Supplementary Data/Figure 4/Figure 4-B.csv]

measure_id	measure_name	location_id	location_name	sex_id	sex_name	age_id	age_name	cause_id	cause_name	rei_id	rei_name	metric_id	metric_name	year	val	upper	lower
1	Deaths	6	China	3	Both	27	Age-standardized	976	Diabetes mellitus type 2	102	High alcohol use	3	Rate	1990	0.0822100041	0.17036816213	0.01942722853
1	Deaths	6	China	3	Both	27	Age-standardized	976	Diabetes mellitus type 2	102	High alcohol use	3	Rate	1991	0.08405890258	0.17026501047	0.02200322565
1	Deaths	6	China	3	Both	27	Age-standardized	976	Diabetes mellitus type 2	102	High alcohol use	3	Rate	1992	0.08695215181999999	0.17058493104	0.026127246
1	Deaths	6	China	3	Both	27	Age-standardized	976	Diabetes mellitus type 2	102	High alcohol use	3	Rate	1993	0.08811739506999999	0.16979495039	0.027326307220000002
1	Deaths	6	China	3	Both	27	Age-standardized	976	Diabetes mellitus type 2	102	High alcohol use	3	Rate	1994	0.08946043889000001	0.1802392038	0.02678668469
1	Deaths	6	China	3	Both	27	Age-standardized	976	Diabetes mellitus type 2	102	High alcohol use	3	Rate	1995	0.09124218059	0.17930921314	0.026409059110000004
1	Deaths	6	China	3	Both	27	Age-standardized	976	Diabetes mellitus type 2	102	High alcohol use	3	Rate	1996	0.09096581243	0.17184478786	0.026627550720000004
1	Deaths	6	China	3	Both	27	Age-standardized	976	Diabetes mellitus type 2	102	High alcohol use	3	Rate	1997	0.08819690978	0.16823293101	0.024563102010000004
1	Deaths	6	China	3	Both	27	Age-standardized	976	Diabetes mellitus type 2	102	High alcohol use	3	Rate	1998	0.08475646575	0.17119817452	0.02297576229
1	Deaths	6	China	3	Both	27	Age-standardized	976	Diabetes mellitus type 2	102	High alcohol use	3	Rate	1999	0.08278106457000001	0.16418257589	0.02181673084
1	Deaths	6	China	3	Both	27	Age-standardized	976	Diabetes mellitus type 2	102	High alcohol use	3	Rate	2000	0.08476882273	0.16760574504	0.01930180891
1	Deaths	6	China	3	Both	27	Age-standardized	976	Diabetes mellitus type 2	102	High alcohol use	3	Rate	2001	0.08688177883999999	0.17086374477	0.02343780536
1	Deaths	6	China	3	Both	27	Age-standardized	976	Diabetes mellitus type 2	102	High alcohol use	3	Rate	2002	0.08941009145	0.17581075849	0.02623801339
1	Deaths	6	China	3	Both	27	Age-standardized	976	Diabetes mellitus type 2	102	High alcohol use	3	Rate	2003	0.09400432585	0.18469123598	0.028576689729999997
1	Deaths	6	China	3	Both	27	Age-standardized	976	Diabetes mellitus type 2	102	High alcohol use	3	Rate	2004	0.09821386891	0.19529050828000002	0.03139314761
1	Deaths	6	China	3	Both	27	Age-standardized	976	Diabetes mellitus type 2	102	High alcohol use	3	Rate	2005	0.09988095029	0.19696250221	0.03436101463
1	Deaths	6	China	3	Both	27	Age-standardized	976	Diabetes mellitus type 2	102	High alcohol use	3	Rate	2006	0.09932003736999999	0.19262387667999997	0.03534279552
1	Deaths	6	China	3	Both	27	Age-standardized	976	Diabetes mellitus type 2	102	High alcohol use	3	Rate	2007	0.10589461711	0.20959917374000003	0.0397487655
1	Deaths	6	China	3	Both	27	Age-standardized	976	Diabetes mellitus type 2	102	High alcohol use	3	Rate	2008	0.11657852691000001	0.22260854497000002	0.04656228485
1	Deaths	6	China	3	Both	27	Age-standardized	976	Diabetes mellitus type 2	102	High alcohol use	3	Rate	2009	0.12752971147	0.23696316659000002	0.054383987339999995
1	Deaths	6	China	3	Both	27	Age-standardized	976	Diabetes mellitus type 2	102	High alcohol use	3	Rate	2010	0.13606515615	0.25599511361	0.05683270876
1	Deaths	6	China	3	Both	27	Age-standardized	976	Diabetes mellitus type 2	102	High alcohol use	3	Rate	2011	0.14000661979	0.25214966097	0.05928937149
1	Deaths	6	China	3	Both	27	Age-standardized	976	Diabetes mellitus type 2	102	High alcohol use	3	Rate	2012	0.14409284669	0.26320152414	0.06248313502
1	Deaths	6	China	3	Both	27	Age-standardized	976	Diabetes mellitus type 2	102	High alcohol use	3	Rate	2013	0.14832547261	0.26246567655999997	0.06546058523
1	Deaths	6	China	3	Both	27	Age-standardized	976	Diabetes mellitus type 2	102	High alcohol use	3	Rate	2014	0.15075530926	0.26479737628	0.06579696696
1	Deaths	6	China	3	Both	27	Age-standardized	976	Diabetes mellitus type 2	102	High alcohol use	3	Rate	2015	0.15255344539000001	0.28425483245	0.06166833737999999
1	Deaths	6	China	3	Both	27	Age-standardized	976	Diabetes mellitus type 2	102	High alcohol use	3	Rate	2016	0.153272312	0.26928198154	0.06599329457
1	Deaths	6	China	3	Both	27	Age-standardized	976	Diabetes mellitus type 2	102	High alcohol use	3	Rate	2017	0.15279781448	0.28345748235	0.06416188819
1	Deaths	6	China	3	Both	27	Age-standardized	976	Diabetes mellitus type 2	102	High alcohol use	3	Rate	2018	0.15173220979	0.28565489521	0.060959819
1	Deaths	6	China	3	Both	27	Age-standardized	976	Diabetes mellitus type 2	102	High alcohol use	3	Rate	2019	0.15064161339	0.27699167811000003	0.06109347887
1	Deaths	6	China	3	Both	27	Age-standardized	976	Diabetes mellitus type 2	102	High alcohol use	3	Rate	2020	0.15210099083	0.28529469888000003	0.05755262852
1	Deaths	6	China	3	Both	27	Age-standardized	976	Diabetes mellitus type 2	102	High alcohol use	3	Rate	2021	0.15159406775	0.28035368426	0.06042794752
1	Deaths	8	Taiwan (Province of China)	3	Both	27	Age-standardized	976	Diabetes mellitus type 2	102	High alcohol use	3	Rate	1990	0.50824588546	0.92787749284	0.20056404079999998
1	Deaths	8	Taiwan (Province of China)	3	Both	27	Age-standardized	976	Diabetes mellitus type 2	102	High alcohol use	3	Rate	1991	0.5296195085000001	0.96371357494	0.21008495356
1	Deaths	8	Taiwan (Province of China)	3	Both	27	Age-standardized	976	Diabetes mellitus type 2	102	High alcohol use	3	Rate	1992	0.57405979037	1.05816621649	0.22891174636000003
1	Deaths	8	Taiwan (Province of China)	3	Both	27	Age-standardized	976	Diabetes mellitus type 2	102	High alcohol use	3	Rate	1993	0.61732380502	1.14936865772	0.25150825169
1	Deaths	8	Taiwan (Province of China)	3	Both	27	Age-standardized	976	Diabetes mellitus type 2	102	High alcohol use	3	Rate	1994	0.66196214694	1.23673354936	0.27130113765999997
1	Deaths	8	Taiwan (Province of China)	3	Both	27	Age-standardized	976	Diabetes mellitus type 2	102	High alcohol use	3	Rate	1995	0.71131569001	1.32874585497	0.29238614123
1	Deaths	8	Taiwan (Province of China)	3	Both	27	Age-standardized	976	Diabetes mellitus type 2	102	High alcohol use	3	Rate	1996	0.7161223613600001	1.34239934123	0.29165368148
1	Deaths	8	Taiwan (Province of China)	3	Both	27	Age-standardized	976	Diabetes mellitus type 2	102	High alcohol use	3	Rate	1997	0.67635661956	1.25862507094	0.27622178728
1	Deaths	8	Taiwan (Province of China)	3	Both	27	Age-standardized	976	Diabetes mellitus type 2	102	High alcohol use	3	Rate	1998	0.65076491362	1.21458221734	0.26315509497
1	Deaths	8	Taiwan (Province of China)	3	Both	27	Age-standardized	976	Diabetes mellitus type 2	102	High alcohol use	3	Rate	1999	0.63139869857	1.18913958296	0.2534449502
1	Deaths	8	Taiwan (Province of China)	3	Both	27	Age-standardized	976	Diabetes mellitus type 2	102	High alcohol use	3	Rate	2000	0.60939677641	1.1449197309199999	0.24448260796000001
1	Deaths	8	Taiwan (Province of China)	3	Both	27	Age-standardized	976	Diabetes mellitus type 2	102	High alcohol use	3	Rate	2001	0.55262109331	1.0335371237600002	0.22525989916
1	Deaths	8	Taiwan (Province of China)	3	Both	27	Age-standardized	976	Diabetes mellitus type 2	102	High alcohol use	3	Rate	2002	0.48235076439999997	0.91086192428	0.19533803478999998
1	Deaths	8	Taiwan (Province of China)	3	Both	27	Age-standardized	976	Diabetes mellitus type 2	102	High alcohol use	3	Rate	2003	0.44854267455	0.8615416591199999	0.17296296187000001
1	Deaths	8	Taiwan (Province of China)	3	Both	27	Age-standardized	976	Diabetes mellitus type 2	102	High alcohol use	3	Rate	2004	0.39395431021	0.7673445442400001	0.14585310741000002
1	Deaths	8	Taiwan (Province of China)	3	Both	27	Age-standardized	976	Diabetes mellitus type 2	102	High alcohol use	3	Rate	2005	0.39065392117	0.7647335395200001	0.14086025309
1	Deaths	8	Taiwan (Province of China)	3	Both	27	Age-standardized	976	Diabetes mellitus type 2	102	High alcohol use	3	Rate	2006	0.36342775643999997	0.72133958296	0.13165130619999998
1	Deaths	8	Taiwan (Province of China)	3	Both	27	Age-standardized	976	Diabetes mellitus type 2	102	High alcohol use	3	Rate	2007	0.33951445666	0.66912331908	0.124867299
1	Deaths	8	Taiwan (Province of China)	3	Both	27	Age-standardized	976	Diabetes mellitus type 2	102	High alcohol use	3	Rate	2008	0.28393606161	0.55991830267	0.10488867558
1	Deaths	8	Taiwan (Province of China)	3	Both	27	Age-standardized	976	Diabetes mellitus type 2	102	High alcohol use	3	Rate	2009	0.25956629134	0.5215947696	0.09734410208
1	Deaths	8	Taiwan (Province of China)	3	Both	27	Age-standardized	976	Diabetes mellitus type 2	102	High alcohol use	3	Rate	2010	0.24887900770000002	0.50619378257	0.09220978393
1	Deaths	8	Taiwan (Province of China)	3	Both	27	Age-standardized	976	Diabetes mellitus type 2	102	High alcohol use	3	Rate	2011	0.26221243244	0.53398490095	0.09658466456999999
1	Deaths	8	Taiwan (Province of China)	3	Both	27	Age-standardized	976	Diabetes mellitus type 2	102	High alcohol use	3	Rate	2012	0.25956096267	0.52920799278	0.095853899
1	Deaths	8	Taiwan (Province of China)	3	Both	27	Age-standardized	976	Diabetes mellitus type 2	102	High alcohol use	3	Rate	2013	0.25856382431	0.53407462008	0.09631807800000002
1	Deaths	8	Taiwan (Province of China)	3	Both	27	Age-standardized	976	Diabetes mellitus type 2	102	High alcohol use	3	Rate	2014	0.26199462898	0.5422009182900001	0.09777033795
1	Deaths	8	Taiwan (Province of China)	3	Both	27	Age-standardized	976	Diabetes mellitus type 2	102	High alcohol use	3	Rate	2015	0.25668380452	0.52824731358	0.09458962723
1	Deaths	8	Taiwan (Province of China)	3	Both	27	Age-standardized	976	Diabetes mellitus type 2	102	High alcohol use	3	Rate	2016	0.26280467386	0.53732839957	0.09727469252
1	Deaths	8	Taiwan (Province of China)	3	Both	27	Age-standardized	976	Diabetes mellitus type 2	102	High alcohol use	3	Rate	2017	0.25475429412	0.51100421375	0.09607011588000001
1	Deaths	8	Taiwan (Province of China)	3	Both	27	Age-standardized	976	Diabetes mellitus type 2	102	High alcohol use	3	Rate	2018	0.25586536724000003	0.51203509956	0.09766062815000001
1	Deaths	8	Taiwan (Province of China)	3	Both	27	Age-standardized	976	Diabetes mellitus type 2	102	High alcohol use	3	Rate	2019	0.25938294475	0.51484016264	0.09692520900999999
1	Deaths	8	Taiwan (Province of China)	3	Both	27	Age-standardized	976	Diabetes mellitus type 2	102	High alcohol use	3	Rate	2020	0.2514155674	0.49809554636000003	0.09297670109999999
1	Deaths	8	Taiwan (Province of China)	3	Both	27	Age-standardized	976	Diabetes mellitus type 2	102	High alcohol use	3	Rate	2021	0.25770060505	0.51969466472	0.09377438394
1	Deaths	10	Cambodia	3	Both	27	Age-standardized	976	Diabetes mellitus type 2	102	High alcohol use	3	Rate	1990	-0.05289056080000001	0.08678176963	-0.19073978829
1	Deaths	10	Cambodia	3	Both	27	Age-standardized	976	Diabetes mellitus type 2	102	High alcohol use	3	Rate	1991	-0.03084149281	0.12834724146	-0.17492950299
1	Deaths	10	Cambodia	3	Both	27	Age-standardized	976	Diabetes mellitus type 2	102	High alcohol use	3	Rate	1992	-0.0110939415	0.16361629791	-0.15455991837
1	Deaths	10	Cambodia	3	Both	27	Age-standardized	976	Diabetes mellitus type 2	102	High alcohol use	3	Rate	1993	0.0061530283	0.20102480933000003	-0.14090893481
1	Deaths	10	Cambodia	3	Both	27	Age-standardized	976	Diabetes mellitus type 2	102	High alcohol use	3	Rate	1994	0.0206809794	0.22753837006	-0.1299894362
1	Deaths	10	Cambodia	3	Both	27	Age-standardized	976	Diabetes mellitus type 2	102	High alcohol use	3	Rate	1995	0.03227545894	0.2556929224	-0.12482803798
1	Deaths	10	Cambodia	3	Both	27	Age-standardized	976	Diabetes mellitus type 2	102	High alcohol use	3	Rate	1996	0.04071919728	0.26778763692	-0.11026508170999999
1	Deaths	10	Cambodia	3	Both	27	Age-standardized	976	Diabetes mellitus type 2	102	High alcohol use	3	Rate	1997	0.0480678583	0.27566325535	-0.09576600496
1	Deaths	10	Cambodia	3	Both	27	Age-standardized	976	Diabetes mellitus type 2	102	High alcohol use	3	Rate	1998	0.05464585128	0.29266521149	-0.08795908852999999
1	Deaths	10	Cambodia	3	Both	27	Age-standardized	976	Diabetes mellitus type 2	102	High alcohol use	3	Rate	1999	0.06044235905	0.29922245688	-0.07812055419000001
1	Deaths	10	Cambodia	3	Both	27	Age-standardized	976	Diabetes mellitus type 2	102	High alcohol use	3	Rate	2000	0.06638163434	0.30311575437	-0.07279364509
1	Deaths	10	Cambodia	3	Both	27	Age-standardized	976	Diabetes mellitus type 2	102	High alcohol use	3	Rate	2001	0.07174585459	0.31178769367	-0.06445020646
1	Deaths	10	Cambodia	3	Both	27	Age-standardized	976	Diabetes mellitus type 2	102	High alcohol use	3	Rate	2002	0.07661507434999999	0.31094486115	-0.05764227238
1	Deaths	10	Cambodia	3	Both	27	Age-standardized	976	Diabetes mellitus type 2	102	High alcohol use	3	Rate	2003	0.08184235782999999	0.31740514302	-0.055741323239999994
1	Deaths	10	Cambodia	3	Both	27	Age-standardized	976	Diabetes mellitus type 2	102	High alcohol use	3	Rate	2004	0.08869661592	0.33408441672	-0.05006906968
1	Deaths	10	Cambodia	3	Both	27	Age-standardized	976	Diabetes mellitus type 2	102	High alcohol use	3	Rate	2005	0.09776320277999999	0.36345032869	-0.03930768288
1	Deaths	10	Cambodia	3	Both	27	Age-standardized	976	Diabetes mellitus type 2	102	High alcohol use	3	Rate	2006	0.11386102144	0.38624844864	-0.02476457008
1	Deaths	10	Cambodia	3	Both	27	Age-standardized	976	Diabetes mellitus type 2	102	High alcohol use	3	Rate	2007	0.14094981324	0.43016277272	0.00066052091
1	Deaths	10	Cambodia	3	Both	27	Age-standardized	976	Diabetes mellitus type 2	102	High alcohol use	3	Rate	2008	0.17393175356	0.48076423974000004	0.01707243835
1	Deaths	10	Cambodia	3	Both	27	Age-standardized	976	Diabetes mellitus type 2	102	High alcohol use	3	Rate	2009	0.21053233634000001	0.54085257698	0.03733838013
1	Deaths	10	Cambodia	3	Both	27	Age-standardized	976	Diabetes mellitus type 2	102	High alcohol use	3	Rate	2010	0.24628896336000003	0.6010744260599999	0.05365330253
1	Deaths	10	Cambodia	3	Both	27	Age-standardized	976	Diabetes mellitus type 2	102	High alcohol use	3	Rate	2011	0.28506999062	0.66730932493	0.07622359576
1	Deaths	10	Cambodia	3	Both	27	Age-standardized	976	Diabetes mellitus type 2	102	High alcohol use	3	Rate	2012	0.32909422744	0.74642736427	0.10019875310000001
1	Deaths	10	Cambodia	3	Both	27	Age-standardized	976	Diabetes mellitus type 2	102	High alcohol use	3	Rate	2013	0.3749782729	0.83573461643	0.1177963897
1	Deaths	10	Cambodia	3	Both	27	Age-standardized	976	Diabetes mellitus type 2	102	High alcohol use	3	Rate	2014	0.42096914861	0.92843331735	0.13915009922000002
1	Deaths	10	Cambodia	3	Both	27	Age-standardized	976	Diabetes mellitus type 2	102	High alcohol use	3	Rate	2015	0.46063408647000004	0.99190392121	0.15824903854
1	Deaths	10	Cambodia	3	Both	27	Age-standardized	976	Diabetes mellitus type 2	102	High alcohol use	3	Rate	2016	0.49559386273000006	1.05425055681	0.17417179502
1	Deaths	10	Cambodia	3	Both	27	Age-standardized	976	Diabetes mellitus type 2	102	High alcohol use	3	Rate	2017	0.52967374653	1.11687377875	0.18759285956
1	Deaths	10	Cambodia	3	Both	27	Age-standardized	976	Diabetes mellitus type 2	102	High alcohol use	3	Rate	2018	0.56042434008	1.1875952865300001	0.19548761916
1	Deaths	10	Cambodia	3	Both	27	Age-standardized	976	Diabetes mellitus type 2	102	High alcohol use	3	Rate	2019	0.58802966223	1.20527715326	0.20695173092
1	Deaths	10	Cambodia	3	Both	27	Age-standardized	976	Diabetes mellitus type 2	102	High alcohol use	3	Rate	2020	0.60911542711	1.23522124376	0.21673536719
1	Deaths	10	Cambodia	3	Both	27	Age-standardized	976	Diabetes mellitus type 2	102	High alcohol use	3	Rate	2021	0.62324423254	1.2644950883700001	0.22223909377999998
1	Deaths	7	Democratic People's Republic of Korea	3	Both	27	Age-standardized	976	Diabetes mellitus type 2	102	High alcohol use	3	Rate	1990	0.09140896425	0.20168739034	0.0163904923
1	Deaths	7	Democratic People's Republic of Korea	3	Both	27	Age-standardized	976	Diabetes mellitus type 2	102	High alcohol use	3	Rate	1991	0.09006218622	0.20106117464	0.01628817662
1	Deaths	7	Democratic People's Republic of Korea	3	Both	27	Age-standardized	976	Diabetes mellitus type 2	102	High alcohol use	3	Rate	1992	0.08859064944999999	0.19893983687	0.01601868359
1	Deaths	7	Democratic People's Republic of Korea	3	Both	27	Age-standardized	976	Diabetes mellitus type 2	102	High alcohol use	3	Rate	1993	0.08691360405	0.19558795810000001	0.01644545797
1	Deaths	7	Democratic People's Republic of Korea	3	Both	27	Age-standardized	976	Diabetes mellitus type 2	102	High alcohol use	3	Rate	1994	0.08485545586000001	0.19113744636	0.01662605185
1	Deaths	7	Democratic People's Republic of Korea	3	Both	27	Age-standardized	976	Diabetes mellitus type 2	102	High alcohol use	3	Rate	1995	0.08257310495	0.18758559481	0.016116687249999997
1	Deaths	7	Democratic People's Republic of Korea	3	Both	27	Age-standardized	976	Diabetes mellitus type 2	102	High alcohol use	3	Rate	1996	0.07936142922	0.17687711932	0.014120115999999999
1	Deaths	7	Democratic People's Republic of Korea	3	Both	27	Age-standardized	976	Diabetes mellitus type 2	102	High alcohol use	3	Rate	1997	0.07530206716	0.1707843774	0.01152082307
1	Deaths	7	Democratic People's Republic of Korea	3	Both	27	Age-standardized	976	Diabetes mellitus type 2	102	High alcohol use	3	Rate	1998	0.07124746713	0.16448242859	0.00945087483
1	Deaths	7	Democratic People's Republic of Korea	3	Both	27	Age-standardized	976	Diabetes mellitus type 2	102	High alcohol use	3	Rate	1999	0.06810302721	0.15780861454	0.00573967816
1	Deaths	7	Democratic People's Republic of Korea	3	Both	27	Age-standardized	976	Diabetes mellitus type 2	102	High alcohol use	3	Rate	2000	0.06721882874	0.15660642315	0.00467866076
1	Deaths	7	Democratic People's Republic of Korea	3	Both	27	Age-standardized	976	Diabetes mellitus type 2	102	High alcohol use	3	Rate	2001	0.06847678791	0.15890647169	0.00599460172
1	Deaths	7	Democratic People's Republic of Korea	3	Both	27	Age-standardized	976	Diabetes mellitus type 2	102	High alcohol use	3	Rate	2002	0.07075035175	0.16097381021999999	0.00923859859
1	Deaths	7	Democratic People's Republic of Korea	3	Both	27	Age-standardized	976	Diabetes mellitus type 2	102	High alcohol use	3	Rate	2003	0.07369189528	0.16712591749	0.01125780832
1	Deaths	7	Democratic People's Republic of Korea	3	Both	27	Age-standardized	976	Diabetes mellitus type 2	102	High alcohol use	3	Rate	2004	0.07666135324000001	0.16951520716	0.013442301379999999
1	Deaths	7	Democratic People's Republic of Korea	3	Both	27	Age-standardized	976	Diabetes mellitus type 2	102	High alcohol use	3	Rate	2005	0.07949882795	0.17337637042	0.01509068286
1	Deaths	7	Democratic People's Republic of Korea	3	Both	27	Age-standardized	976	Diabetes mellitus type 2	102	High alcohol use	3	Rate	2006	0.08288800055	0.18091143055	0.01791146898
1	Deaths	7	Democratic People's Republic of Korea	3	Both	27	Age-standardized	976	Diabetes mellitus type 2	102	High alcohol use	3	Rate	2007	0.08713543655	0.18789053402	0.02001742035
1	Deaths	7	Democratic People's Republic of Korea	3	Both	27	Age-standardized	976	Diabetes mellitus type 2	102	High alcohol use	3	Rate	2008	0.09187412878	0.19196501252999998	0.02277866136
1	Deaths	7	Democratic People's Republic of Korea	3	Both	27	Age-standardized	976	Diabetes mellitus type 2	102	High alcohol use	3	Rate	2009	0.09625716615	0.20241329078	0.02405011845
1	Deaths	7	Democratic People's Republic of Korea	3	Both	27	Age-standardized	976	Diabetes mellitus type 2	102	High alcohol use	3	Rate	2010	0.09988780176999999	0.20975823585	0.02588198216
1	Deaths	7	Democratic People's Republic of Korea	3	Both	27	Age-standardized	976	Diabetes mellitus type 2	102	High alcohol use	3	Rate	2011	0.10240452001	0.21157208697	0.02871349334
1	Deaths	7	Democratic People's Republic of Korea	3	Both	27	Age-standardized	976	Diabetes mellitus type 2	102	High alcohol use	3	Rate	2012	0.10508201626000001	0.21531415097	0.030727059770000002
1	Deaths	7	Democratic People's Republic of Korea	3	Both	27	Age-standardized	976	Diabetes mellitus type 2	102	High alcohol use	3	Rate	2013	0.10697711776999999	0.22633070959	0.031759513169999996
1	Deaths	7	Democratic People's Republic of Korea	3	Both	27	Age-standardized	976	Diabetes mellitus type 2	102	High alcohol use	3	Rate	2014	0.10784417614	0.22495852658	0.03194088326
1	Deaths	7	Democratic People's Republic of Korea	3	Both	27	Age-standardized	976	Diabetes mellitus type 2	102	High alcohol use	3	Rate	2015	0.1079618891	0.22995640720000002	0.031651207449999996
1	Deaths	7	Democratic People's Republic of Korea	3	Both	27	Age-standardized	976	Diabetes mellitus type 2	102	High alcohol use	3	Rate	2016	0.10745243256999999	0.23104174921	0.03167762593
1	Deaths	7	Democratic People's Republic of Korea	3	Both	27	Age-standardized	976	Diabetes mellitus type 2	102	High alcohol use	3	Rate	2017	0.10682456786	0.23080601243	0.02974562879
1	Deaths	7	Democratic People's Republic of Korea	3	Both	27	Age-standardized	976	Diabetes mellitus type 2	102	High alcohol use	3	Rate	2018	0.10640777088000002	0.23753761428	0.02808070877
1	Deaths	7	Democratic People's Republic of Korea	3	Both	27	Age-standardized	976	Diabetes mellitus type 2	102	High alcohol use	3	Rate	2019	0.10627988587	0.24021221988	0.027717835700000002
1	Deaths	7	Democratic People's Republic of Korea	3	Both	27	Age-standardized	976	Diabetes mellitus type 2	102	High alcohol use	3	Rate	2020	0.10548855484	0.23947570733	0.02660003403
1	Deaths	7	Democratic People's Republic of Korea	3	Both	27	Age-standardized	976	Diabetes mellitus type 2	102	High alcohol use	3	Rate	2021	0.10473479921	0.24025107232	0.02495581349
1	Deaths	12	Lao People's Democratic Republic	3	Both	27	Age-standardized	976	Diabetes mellitus type 2	102	High alcohol use	3	Rate	1990	0.03161408707	0.61910650641	-0.3683992251
1	Deaths	12	Lao People's Democratic Republic	3	Both	27	Age-standardized	976	Diabetes mellitus type 2	102	High alcohol use	3	Rate	1991	0.03769498728	0.61321830526	-0.36008186412
1	Deaths	12	Lao People's Democratic Republic	3	Both	27	Age-standardized	976	Diabetes mellitus type 2	102	High alcohol use	3	Rate	1992	0.04285629593	0.60469503785	-0.35349588911
1	Deaths	12	Lao People's Democratic Republic	3	Both	27	Age-standardized	976	Diabetes mellitus type 2	102	High alcohol use	3	Rate	1993	0.04662862	0.59289920064	-0.33239656641
1	Deaths	12	Lao People's Democratic Republic	3	Both	27	Age-standardized	976	Diabetes mellitus type 2	102	High alcohol use	3	Rate	1994	0.048854956979999996	0.59106014815	-0.32781283469
1	Deaths	12	Lao People's Democratic Republic	3	Both	27	Age-standardized	976	Diabetes mellitus type 2	102	High alcohol use	3	Rate	1995	0.04970337921	0.6009530039500001	-0.31868374498
1	Deaths	12	Lao People's Democratic Republic	3	Both	27	Age-standardized	976	Diabetes mellitus type 2	102	High alcohol use	3	Rate	1996	0.04902910464	0.5913745055999999	-0.30969194053
1	Deaths	12	Lao People's Democratic Republic	3	Both	27	Age-standardized	976	Diabetes mellitus type 2	102	High alcohol use	3	Rate	1997	0.04628460539	0.59670492002	-0.30967205882
1	Deaths	12	Lao People's Democratic Republic	3	Both	27	Age-standardized	976	Diabetes mellitus type 2	102	High alcohol use	3	Rate	1998	0.04302712831	0.57807590948	-0.30344459233
1	Deaths	12	Lao People's Democratic Republic	3	Both	27	Age-standardized	976	Diabetes mellitus type 2	102	High alcohol use	3	Rate	1999	0.03980778545	0.55557238966	-0.29217552518
1	Deaths	12	Lao People's Democratic Republic	3	Both	27	Age-standardized	976	Diabetes mellitus type 2	102	High alcohol use	3	Rate	2000	0.03927789876	0.54965289446	-0.28023005894999997
1	Deaths	12	Lao People's Democratic Republic	3	Both	27	Age-standardized	976	Diabetes mellitus type 2	102	High alcohol use	3	Rate	2001	0.04146522425	0.54078549213	-0.27854499602
1	Deaths	12	Lao People's Democratic Republic	3	Both	27	Age-standardized	976	Diabetes mellitus type 2	102	High alcohol use	3	Rate	2002	0.04616967333	0.51938554918	-0.2684132278
1	Deaths	12	Lao People's Democratic Republic	3	Both	27	Age-standardized	976	Diabetes mellitus type 2	102	High alcohol use	3	Rate	2003	0.05399715475	0.53045438919	-0.2590230647
1	Deaths	12	Lao People's Democratic Republic	3	Both	27	Age-standardized	976	Diabetes mellitus type 2	102	High alcohol use	3	Rate	2004	0.06313993404	0.54791697504	-0.24928834423000001
1	Deaths	12	Lao People's Democratic Republic	3	Both	27	Age-standardized	976	Diabetes mellitus type 2	102	High alcohol use	3	Rate	2005	0.07288155924	0.535094348	-0.23923893268
1	Deaths	12	Lao People's Democratic Republic	3	Both	27	Age-standardized	976	Diabetes mellitus type 2	102	High alcohol use	3	Rate	2006	0.09130137253000001	0.5355441198199999	-0.22557219566
1	Deaths	12	Lao People's Democratic Republic	3	Both	27	Age-standardized	976	Diabetes mellitus type 2	102	High alcohol use	3	Rate	2007	0.12172429357	0.56736188023	-0.19339747153
1	Deaths	12	Lao People's Democratic Republic	3	Both	27	Age-standardized	976	Diabetes mellitus type 2	102	High alcohol use	3	Rate	2008	0.15996352545999998	0.63045489607	-0.15655154789
1	Deaths	12	Lao People's Democratic Republic	3	Both	27	Age-standardized	976	Diabetes mellitus type 2	102	High alcohol use	3	Rate	2009	0.20029020274999998	0.70302857317	-0.12175096361000001
1	Deaths	12	Lao People's Democratic Republic	3	Both	27	Age-standardized	976	Diabetes mellitus type 2	102	High alcohol use	3	Rate	2010	0.23782444191000002	0.76691373101	-0.08450171537000001
1	Deaths	12	Lao People's Democratic Republic	3	Both	27	Age-standardized	976	Diabetes mellitus type 2	102	High alcohol use	3	Rate	2011	0.27606761402	0.81992052435	-0.04753474278
1	Deaths	12	Lao People's Democratic Republic	3	Both	27	Age-standardized	976	Diabetes mellitus type 2	102	High alcohol use	3	Rate	2012	0.32034506492000003	0.8987842470099999	-0.00674759809
1	Deaths	12	Lao People's Democratic Republic	3	Both	27	Age-standardized	976	Diabetes mellitus type 2	102	High alcohol use	3	Rate	2013	0.36693736873	0.9810164167200001	0.02101502092
1	Deaths	12	Lao People's Democratic Republic	3	Both	27	Age-standardized	976	Diabetes mellitus type 2	102	High alcohol use	3	Rate	2014	0.41335867808000004	1.0787596796299999	0.05882662781
1	Deaths	12	Lao People's Democratic Republic	3	Both	27	Age-standardized	976	Diabetes mellitus type 2	102	High alcohol use	3	Rate	2015	0.45400770463	1.13858786227	0.08162938104999999
1	Deaths	12	Lao People's Democratic Republic	3	Both	27	Age-standardized	976	Diabetes mellitus type 2	102	High alcohol use	3	Rate	2016	0.4906199272	1.21512674201	0.09426176356
1	Deaths	12	Lao People's Democratic Republic	3	Both	27	Age-standardized	976	Diabetes mellitus type 2	102	High alcohol use	3	Rate	2017	0.52812084996	1.2687483396	0.11078964449
1	Deaths	12	Lao People's Democratic Republic	3	Both	27	Age-standardized	976	Diabetes mellitus type 2	102	High alcohol use	3	Rate	2018	0.5625896975	1.3354434714799999	0.11967363918
1	Deaths	12	Lao People's Democratic Republic	3	Both	27	Age-standardized	976	Diabetes mellitus type 2	102	High alcohol use	3	Rate	2019	0.59550226255	1.37012732875	0.12310204002
1	Deaths	12	Lao People's Democratic Republic	3	Both	27	Age-standardized	976	Diabetes mellitus type 2	102	High alcohol use	3	Rate	2020	0.62273556245	1.42978656016	0.12903056137
1	Deaths	12	Lao People's Democratic Republic	3	Both	27	Age-standardized	976	Diabetes mellitus type 2	102	High alcohol use	3	Rate	2021	0.6401610893299999	1.45489423116	0.12884731701
1	Deaths	14	Maldives	3	Both	27	Age-standardized	976	Diabetes mellitus type 2	102	High alcohol use	3	Rate	1990	-0.060944248420000006	0.00818018318	-0.15858638451
1	Deaths	14	Maldives	3	Both	27	Age-standardized	976	Diabetes mellitus type 2	102	High alcohol use	3	Rate	1991	-0.058386303609999995	0.03521114893	-0.15734671685999999
1	Deaths	14	Maldives	3	Both	27	Age-standardized	976	Diabetes mellitus type 2	102	High alcohol use	3	Rate	1992	-0.05275672182	0.05721734216	-0.15192197717
1	Deaths	14	Maldives	3	Both	27	Age-standardized	976	Diabetes mellitus type 2	102	High alcohol use	3	Rate	1993	-0.04453208879	0.08369174001	-0.15048380645
1	Deaths	14	Maldives	3	Both	27	Age-standardized	976	Diabetes mellitus type 2	102	High alcohol use	3	Rate	1994	-0.03408784513	0.11947521232	-0.15132477709
1	Deaths	14	Maldives	3	Both	27	Age-standardized	976	Diabetes mellitus type 2	102	High alcohol use	3	Rate	1995	-0.02372195407	0.16103677248	-0.15901735453
1	Deaths	14	Maldives	3	Both	27	Age-standardized	976	Diabetes mellitus type 2	102	High alcohol use	3	Rate	1996	-0.00586843198	0.19323433825	-0.13863819297000002
1	Deaths	14	Maldives	3	Both	27	Age-standardized	976	Diabetes mellitus type 2	102	High alcohol use	3	Rate	1997	0.02117356354	0.23473443315	-0.11656065755999999
1	Deaths	14	Maldives	3	Both	27	Age-standardized	976	Diabetes mellitus type 2	102	High alcohol use	3	Rate	1998	0.04790382435	0.26111017765	-0.09139695076
1	Deaths	14	Maldives	3	Both	27	Age-standardized	976	Diabetes mellitus type 2	102	High alcohol use	3	Rate	1999	0.06102763036	0.25479864123	-0.07000706098000001
1	Deaths	14	Maldives	3	Both	27	Age-standardized	976	Diabetes mellitus type 2	102	High alcohol use	3	Rate	2000	0.06994009779	0.26289756142000004	-0.0643374791
1	Deaths	14	Maldives	3	Both	27	Age-standardized	976	Diabetes mellitus type 2	102	High alcohol use	3	Rate	2001	0.07099800628	0.25356283317	-0.05484875425999999
1	Deaths	14	Maldives	3	Both	27	Age-standardized	976	Diabetes mellitus type 2	102	High alcohol use	3	Rate	2002	0.07159303910999999	0.25228951104	-0.04907934633
1	Deaths	14	Maldives	3	Both	27	Age-standardized	976	Diabetes mellitus type 2	102	High alcohol use	3	Rate	2003	0.07055374984	0.25062197197	-0.046146301699999996
1	Deaths	14	Maldives	3	Both	27	Age-standardized	976	Diabetes mellitus type 2	102	High alcohol use	3	Rate	2004	0.06887386291	0.24026233746	-0.04521991566
1	Deaths	14	Maldives	3	Both	27	Age-standardized	976	Diabetes mellitus type 2	102	High alcohol use	3	Rate	2005	0.06736006342999999	0.23375326875	-0.04431836556
1	Deaths	14	Maldives	3	Both	27	Age-standardized	976	Diabetes mellitus type 2	102	High alcohol use	3	Rate	2006	0.0624067466	0.21681485269	-0.04067064335
1	Deaths	14	Maldives	3	Both	27	Age-standardized	976	Diabetes mellitus type 2	102	High alcohol use	3	Rate	2007	0.052760753570000006	0.19313533927	-0.04189629828
1	Deaths	14	Maldives	3	Both	27	Age-standardized	976	Diabetes mellitus type 2	102	High alcohol use	3	Rate	2008	0.04163549909	0.16854688452000002	-0.045521191280000005
1	Deaths	14	Maldives	3	Both	27	Age-standardized	976	Diabetes mellitus type 2	102	High alcohol use	3	Rate	2009	0.030543556970000003	0.14760529838	-0.050274486890000004
1	Deaths	14	Maldives	3	Both	27	Age-standardized	976	Diabetes mellitus type 2	102	High alcohol use	3	Rate	2010	0.021620424120000002	0.12841327836	-0.05578841136
1	Deaths	14	Maldives	3	Both	27	Age-standardized	976	Diabetes mellitus type 2	102	High alcohol use	3	Rate	2011	0.01425673006	0.11423402173	-0.05521099158
1	Deaths	14	Maldives	3	Both	27	Age-standardized	976	Diabetes mellitus type 2	102	High alcohol use	3	Rate	2012	0.00692790828	0.09753340255000001	-0.05750866702
1	Deaths	14	Maldives	3	Both	27	Age-standardized	976	Diabetes mellitus type 2	102	High alcohol use	3	Rate	2013	2.9189e-07	0.07810834078000001	-0.0604197233
1	Deaths	14	Maldives	3	Both	27	Age-standardized	976	Diabetes mellitus type 2	102	High alcohol use	3	Rate	2014	-0.00560777196	0.06642275198	-0.06096019122000001
1	Deaths	14	Maldives	3	Both	27	Age-standardized	976	Diabetes mellitus type 2	102	High alcohol use	3	Rate	2015	-0.009115990150000001	0.060622874800000004	-0.05866930282999999
1	Deaths	14	Maldives	3	Both	27	Age-standardized	976	Diabetes mellitus type 2	102	High alcohol use	3	Rate	2016	-0.01134559169	0.052712458559999995	-0.05742419166
1	Deaths	14	Maldives	3	Both	27	Age-standardized	976	Diabetes mellitus type 2	102	High alcohol use	3	Rate	2017	-0.01322661505	0.04617538687	-0.05824325302
1	Deaths	14	Maldives	3	Both	27	Age-standardized	976	Diabetes mellitus type 2	102	High alcohol use	3	Rate	2018	-0.01443931479	0.04215494557	-0.05765734679
1	Deaths	14	Maldives	3	Both	27	Age-standardized	976	Diabetes mellitus type 2	102	High alcohol use	3	Rate	2019	-0.015317079630000001	0.037750605029999995	-0.05584886689
1	Deaths	14	Maldives	3	Both	27	Age-standardized	976	Diabetes mellitus type 2	102	High alcohol use	3	Rate	2020	-0.01495254731	0.03365193599	-0.052654798200000005
1	Deaths	14	Maldives	3	Both	27	Age-standardized	976	Diabetes mellitus type 2	102	High alcohol use	3	Rate	2021	-0.01662415739	0.03087313665	-0.05582341666
1	Deaths	16	Philippines	3	Both	27	Age-standardized	976	Diabetes mellitus type 2	102	High alcohol use	3	Rate	1990	0.33145627307	0.82621735204	0.0070106212600000006
1	Deaths	16	Philippines	3	Both	27	Age-standardized	976	Diabetes mellitus type 2	102	High alcohol use	3	Rate	1991	0.31819572366	0.7887283392700001	0.0075254473899999995
1	Deaths	16	Philippines	3	Both	27	Age-standardized	976	Diabetes mellitus type 2	102	High alcohol use	3	Rate	1992	0.32249705947	0.83081138273	0.013611112160000001
1	Deaths	16	Philippines	3	Both	27	Age-standardized	976	Diabetes mellitus type 2	102	High alcohol use	3	Rate	1993	0.33029866097	0.8252504776299999	0.01902236191
1	Deaths	16	Philippines	3	Both	27	Age-standardized	976	Diabetes mellitus type 2	102	High alcohol use	3	Rate	1994	0.34114601166999997	0.83194881936	0.025250724810000003
1	Deaths	16	Philippines	3	Both	27	Age-standardized	976	Diabetes mellitus type 2	102	High alcohol use	3	Rate	1995	0.34848033057	0.84127954492	0.0320923748
1	Deaths	16	Philippines	3	Both	27	Age-standardized	976	Diabetes mellitus type 2	102	High alcohol use	3	Rate	1996	0.36548082746	0.87864937247	0.036573086580000004
1	Deaths	16	Philippines	3	Both	27	Age-standardized	976	Diabetes mellitus type 2	102	High alcohol use	3	Rate	1997	0.38275064281	0.8802750443899999	0.04792346403
1	Deaths	16	Philippines	3	Both	27	Age-standardized	976	Diabetes mellitus type 2	102	High alcohol use	3	Rate	1998	0.41123430354	0.96667130969	0.05692521513
1	Deaths	16	Philippines	3	Both	27	Age-standardized	976	Diabetes mellitus type 2	102	High alcohol use	3	Rate	1999	0.42822495136999994	0.9809794671600001	0.06830424998000001
1	Deaths	16	Philippines	3	Both	27	Age-standardized	976	Diabetes mellitus type 2	102	High alcohol use	3	Rate	2000	0.44604646428	1.0612733160899999	0.071026288
1	Deaths	16	Philippines	3	Both	27	Age-standardized	976	Diabetes mellitus type 2	102	High alcohol use	3	Rate	2001	0.46155596361999995	1.0615240664999999	0.0757655491
1	Deaths	16	Philippines	3	Both	27	Age-standardized	976	Diabetes mellitus type 2	102	High alcohol use	3	Rate	2002	0.47670830045000007	1.0971637173	0.08509248655
1	Deaths	16	Philippines	3	Both	27	Age-standardized	976	Diabetes mellitus type 2	102	High alcohol use	3	Rate	2003	0.47727480276999995	1.05939326365	0.08314699367
1	Deaths	16	Philippines	3	Both	27	Age-standardized	976	Diabetes mellitus type 2	102	High alcohol use	3	Rate	2004	0.48355259458	1.13633440082	0.08723691187
1	Deaths	16	Philippines	3	Both	27	Age-standardized	976	Diabetes mellitus type 2	102	High alcohol use	3	Rate	2005	0.49936672290999995	1.08793672706	0.09719940635
1	Deaths	16	Philippines	3	Both	27	Age-standardized	976	Diabetes mellitus type 2	102	High alcohol use	3	Rate	2006	0.51730856262	1.10542256584	0.10686706871
1	Deaths	16	Philippines	3	Both	27	Age-standardized	976	Diabetes mellitus type 2	102	High alcohol use	3	Rate	2007	0.5369444088800001	1.14871185115	0.12610463666
1	Deaths	16	Philippines	3	Both	27	Age-standardized	976	Diabetes mellitus type 2	102	High alcohol use	3	Rate	2008	0.5702880416999999	1.2212711403399998	0.14609345535
1	Deaths	16	Philippines	3	Both	27	Age-standardized	976	Diabetes mellitus type 2	102	High alcohol use	3	Rate	2009	0.60029019311	1.25736783036	0.17121799217
1	Deaths	16	Philippines	3	Both	27	Age-standardized	976	Diabetes mellitus type 2	102	High alcohol use	3	Rate	2010	0.61712531505	1.2691079883	0.17638918792
1	Deaths	16	Philippines	3	Both	27	Age-standardized	976	Diabetes mellitus type 2	102	High alcohol use	3	Rate	2011	0.63613827696	1.3020028126799998	0.2068223225
1	Deaths	16	Philippines	3	Both	27	Age-standardized	976	Diabetes mellitus type 2	102	High alcohol use	3	Rate	2012	0.6652860673600001	1.35951422881	0.22550587236000003
1	Deaths	16	Philippines	3	Both	27	Age-standardized	976	Diabetes mellitus type 2	102	High alcohol use	3	Rate	2013	0.69618388274	1.43447950703	0.23950814034
1	Deaths	16	Philippines	3	Both	27	Age-standardized	976	Diabetes mellitus type 2	102	High alcohol use	3	Rate	2014	0.72254127738	1.47244777669	0.25840705304
1	Deaths	16	Philippines	3	Both	27	Age-standardized	976	Diabetes mellitus type 2	102	High alcohol use	3	Rate	2015	0.7572295621499999	1.51031431882	0.25808654927
1	Deaths	16	Philippines	3	Both	27	Age-standardized	976	Diabetes mellitus type 2	102	High alcohol use	3	Rate	2016	0.7883760011	1.56571547935	0.27261297029
1	Deaths	16	Philippines	3	Both	27	Age-standardized	976	Diabetes mellitus type 2	102	High alcohol use	3	Rate	2017	0.8054197456000001	1.6082812105100002	0.28790048851
1	Deaths	16	Philippines	3	Both	27	Age-standardized	976	Diabetes mellitus type 2	102	High alcohol use	3	Rate	2018	0.8389943245700001	1.70431228154	0.30299428029000003
1	Deaths	16	Philippines	3	Both	27	Age-standardized	976	Diabetes mellitus type 2	102	High alcohol use	3	Rate	2019	0.86723012805	1.7135617975100002	0.31806770066
1	Deaths	16	Philippines	3	Both	27	Age-standardized	976	Diabetes mellitus type 2	102	High alcohol use	3	Rate	2020	0.872860266	1.69078894786	0.30947086245
1	Deaths	16	Philippines	3	Both	27	Age-standardized	976	Diabetes mellitus type 2	102	High alcohol use	3	Rate	2021	0.8796230608600001	1.8096978618000001	0.2839011251
1	Deaths	11	Indonesia	3	Both	27	Age-standardized	976	Diabetes mellitus type 2	102	High alcohol use	3	Rate	1990	0.0040538896700000005	0.032892860270000004	-0.01383588128
1	Deaths	11	Indonesia	3	Both	27	Age-standardized	976	Diabetes mellitus type 2	102	High alcohol use	3	Rate	1991	0.00555809466	0.03403735432	-0.01302393295
1	Deaths	11	Indonesia	3	Both	27	Age-standardized	976	Diabetes mellitus type 2	102	High alcohol use	3	Rate	1992	0.0068412527599999995	0.037844388140000004	-0.012601941030000001
1	Deaths	11	Indonesia	3	Both	27	Age-standardized	976	Diabetes mellitus type 2	102	High alcohol use	3	Rate	1993	0.00785829484	0.04036567634	-0.01236899614
1	Deaths	11	Indonesia	3	Both	27	Age-standardized	976	Diabetes mellitus type 2	102	High alcohol use	3	Rate	1994	0.00851272265	0.041447403140000005	-0.01168372217
1	Deaths	11	Indonesia	3	Both	27	Age-standardized	976	Diabetes mellitus type 2	102	High alcohol use	3	Rate	1995	0.00877977229	0.04186608919	-0.01218886927
1	Deaths	11	Indonesia	3	Both	27	Age-standardized	976	Diabetes mellitus type 2	102	High alcohol use	3	Rate	1996	0.00865760666	0.04140625498	-0.01171335957
1	Deaths	11	Indonesia	3	Both	27	Age-standardized	976	Diabetes mellitus type 2	102	High alcohol use	3	Rate	1997	0.00827788642	0.04241482976	-0.012530103130000001
1	Deaths	11	Indonesia	3	Both	27	Age-standardized	976	Diabetes mellitus type 2	102	High alcohol use	3	Rate	1998	0.0076593159499999995	0.03994649375	-0.012529119719999999
1	Deaths	11	Indonesia	3	Both	27	Age-standardized	976	Diabetes mellitus type 2	102	High alcohol use	3	Rate	1999	0.007044456280000001	0.039938050360000005	-0.01330859623
1	Deaths	11	Indonesia	3	Both	27	Age-standardized	976	Diabetes mellitus type 2	102	High alcohol use	3	Rate	2000	0.00647912626	0.03925869964	-0.01404309322
1	Deaths	11	Indonesia	3	Both	27	Age-standardized	976	Diabetes mellitus type 2	102	High alcohol use	3	Rate	2001	0.00571149402	0.03921835344	-0.013990355440000001
1	Deaths	11	Indonesia	3	Both	27	Age-standardized	976	Diabetes mellitus type 2	102	High alcohol use	3	Rate	2002	0.00481048626	0.037172372950000004	-0.01459697166
1	Deaths	11	Indonesia	3	Both	27	Age-standardized	976	Diabetes mellitus type 2	102	High alcohol use	3	Rate	2003	0.0038651409100000002	0.035296373539999995	-0.01492417535
1	Deaths	11	Indonesia	3	Both	27	Age-standardized	976	Diabetes mellitus type 2	102	High alcohol use	3	Rate	2004	0.0031054540999999997	0.03415104768	-0.01493968697
1	Deaths	11	Indonesia	3	Both	27	Age-standardized	976	Diabetes mellitus type 2	102	High alcohol use	3	Rate	2005	0.00292784774	0.03408942426	-0.01571649079
1	Deaths	11	Indonesia	3	Both	27	Age-standardized	976	Diabetes mellitus type 2	102	High alcohol use	3	Rate	2006	0.00303308865	0.03402402737	-0.01655730609
1	Deaths	11	Indonesia	3	Both	27	Age-standardized	976	Diabetes mellitus type 2	102	High alcohol use	3	Rate	2007	0.00359082912	0.03428604573	-0.014799312260000001
1	Deaths	11	Indonesia	3	Both	27	Age-standardized	976	Diabetes mellitus type 2	102	High alcohol use	3	Rate	2008	0.00415661126	0.03651941448	-0.01605797759
1	Deaths	11	Indonesia	3	Both	27	Age-standardized	976	Diabetes mellitus type 2	102	High alcohol use	3	Rate	2009	0.00476079482	0.03842992955	-0.01519624897
1	Deaths	11	Indonesia	3	Both	27	Age-standardized	976	Diabetes mellitus type 2	102	High alcohol use	3	Rate	2010	0.00527532615	0.03758495723	-0.01603948336
1	Deaths	11	Indonesia	3	Both	27	Age-standardized	976	Diabetes mellitus type 2	102	High alcohol use	3	Rate	2011	0.0058102824	0.039740346579999995	-0.01502119607
1	Deaths	11	Indonesia	3	Both	27	Age-standardized	976	Diabetes mellitus type 2	102	High alcohol use	3	Rate	2012	0.00640737525	0.04142904658	-0.015152479449999999
1	Deaths	11	Indonesia	3	Both	27	Age-standardized	976	Diabetes mellitus type 2	102	High alcohol use	3	Rate	2013	0.00699376062	0.04394833854	-0.01545505765
1	Deaths	11	Indonesia	3	Both	27	Age-standardized	976	Diabetes mellitus type 2	102	High alcohol use	3	Rate	2014	0.0076745673799999995	0.04502478698	-0.013864546220000001
1	Deaths	11	Indonesia	3	Both	27	Age-standardized	976	Diabetes mellitus type 2	102	High alcohol use	3	Rate	2015	0.00806146915	0.04428503214	-0.014439797419999999
1	Deaths	11	Indonesia	3	Both	27	Age-standardized	976	Diabetes mellitus type 2	102	High alcohol use	3	Rate	2016	0.00841887092	0.04545056772	-0.01451740579
1	Deaths	11	Indonesia	3	Both	27	Age-standardized	976	Diabetes mellitus type 2	102	High alcohol use	3	Rate	2017	0.00884190086	0.04569759299	-0.01328932314
1	Deaths	11	Indonesia	3	Both	27	Age-standardized	976	Diabetes mellitus type 2	102	High alcohol use	3	Rate	2018	0.00927528209	0.04796731215	-0.013138263159999998
1	Deaths	11	Indonesia	3	Both	27	Age-standardized	976	Diabetes mellitus type 2	102	High alcohol use	3	Rate	2019	0.00959986798	0.04809492063	-0.013763024720000001
1	Deaths	11	Indonesia	3	Both	27	Age-standardized	976	Diabetes mellitus type 2	102	High alcohol use	3	Rate	2020	0.0101452205	0.04902939853	-0.01410142881
1	Deaths	11	Indonesia	3	Both	27	Age-standardized	976	Diabetes mellitus type 2	102	High alcohol use	3	Rate	2021	0.010385581770000001	0.05077953344	-0.01249846734
1	Deaths	18	Thailand	3	Both	27	Age-standardized	976	Diabetes mellitus type 2	102	High alcohol use	3	Rate	1990	0.26582595947	0.58797739381	0.0849656422
1	Deaths	18	Thailand	3	Both	27	Age-standardized	976	Diabetes mellitus type 2	102	High alcohol use	3	Rate	1991	0.27860795116	0.60280054876	0.09597788884000001
1	Deaths	18	Thailand	3	Both	27	Age-standardized	976	Diabetes mellitus type 2	102	High alcohol use	3	Rate	1992	0.29035480987	0.61133856854	0.09927658062
1	Deaths	18	Thailand	3	Both	27	Age-standardized	976	Diabetes mellitus type 2	102	High alcohol use	3	Rate	1993	0.30017503869	0.65165824074	0.10435954468
1	Deaths	18	Thailand	3	Both	27	Age-standardized	976	Diabetes mellitus type 2	102	High alcohol use	3	Rate	1994	0.30761859627	0.68207452219	0.1029716929
1	Deaths	18	Thailand	3	Both	27	Age-standardized	976	Diabetes mellitus type 2	102	High alcohol use	3	Rate	1995	0.31183805749000004	0.6649738093099999	0.10253741006999999
1	Deaths	18	Thailand	3	Both	27	Age-standardized	976	Diabetes mellitus type 2	102	High alcohol use	3	Rate	1996	0.3149696225	0.64176442406	0.10738876377
1	Deaths	18	Thailand	3	Both	27	Age-standardized	976	Diabetes mellitus type 2	102	High alcohol use	3	Rate	1997	0.29273940131000004	0.59911197228	0.10031966655
1	Deaths	18	Thailand	3	Both	27	Age-standardized	976	Diabetes mellitus type 2	102	High alcohol use	3	Rate	1998	0.30965462001	0.62893454114	0.10667601035999999
1	Deaths	18	Thailand	3	Both	27	Age-standardized	976	Diabetes mellitus type 2	102	High alcohol use	3	Rate	1999	0.31131478119	0.62540647592	0.10163605535
1	Deaths	18	Thailand	3	Both	27	Age-standardized	976	Diabetes mellitus type 2	102	High alcohol use	3	Rate	2000	0.30815868299	0.6445333331800001	0.09869777265
1	Deaths	18	Thailand	3	Both	27	Age-standardized	976	Diabetes mellitus type 2	102	High alcohol use	3	Rate	2001	0.30169669898	0.62513989464	0.0901983384
1	Deaths	18	Thailand	3	Both	27	Age-standardized	976	Diabetes mellitus type 2	102	High alcohol use	3	Rate	2002	0.31685599944	0.67057212796	0.09736099371000001
1	Deaths	18	Thailand	3	Both	27	Age-standardized	976	Diabetes mellitus type 2	102	High alcohol use	3	Rate	2003	0.32421779937	0.68195391283	0.10559314748
1	Deaths	18	Thailand	3	Both	27	Age-standardized	976	Diabetes mellitus type 2	102	High alcohol use	3	Rate	2004	0.33503837143000004	0.69506412922	0.11210807316
1	Deaths	18	Thailand	3	Both	27	Age-standardized	976	Diabetes mellitus type 2	102	High alcohol use	3	Rate	2005	0.33902708169	0.67854832331	0.11811003518
1	Deaths	18	Thailand	3	Both	27	Age-standardized	976	Diabetes mellitus type 2	102	High alcohol use	3	Rate	2006	0.33415944521999996	0.65677204483	0.12024350481000001
1	Deaths	18	Thailand	3	Both	27	Age-standardized	976	Diabetes mellitus type 2	102	High alcohol use	3	Rate	2007	0.32988899231	0.64133022052	0.11817846454999999
1	Deaths	18	Thailand	3	Both	27	Age-standardized	976	Diabetes mellitus type 2	102	High alcohol use	3	Rate	2008	0.32617786255	0.62087218403	0.11501455381999999
1	Deaths	18	Thailand	3	Both	27	Age-standardized	976	Diabetes mellitus type 2	102	High alcohol use	3	Rate	2009	0.31849971532	0.61574396374	0.11406896744
1	Deaths	18	Thailand	3	Both	27	Age-standardized	976	Diabetes mellitus type 2	102	High alcohol use	3	Rate	2010	0.31919636292	0.66236111148	0.11158557129999999
1	Deaths	18	Thailand	3	Both	27	Age-standardized	976	Diabetes mellitus type 2	102	High alcohol use	3	Rate	2011	0.31169601582	0.6306649544299999	0.11629757725
1	Deaths	18	Thailand	3	Both	27	Age-standardized	976	Diabetes mellitus type 2	102	High alcohol use	3	Rate	2012	0.30572221056000004	0.60041332497	0.11830075485
1	Deaths	18	Thailand	3	Both	27	Age-standardized	976	Diabetes mellitus type 2	102	High alcohol use	3	Rate	2013	0.30445942717999996	0.58397861042	0.11659438643
1	Deaths	18	Thailand	3	Both	27	Age-standardized	976	Diabetes mellitus type 2	102	High alcohol use	3	Rate	2014	0.30936286702	0.611079315	0.12105820875
1	Deaths	18	Thailand	3	Both	27	Age-standardized	976	Diabetes mellitus type 2	102	High alcohol use	3	Rate	2015	0.31412494568	0.6097600735300001	0.12037770731
1	Deaths	18	Thailand	3	Both	27	Age-standardized	976	Diabetes mellitus type 2	102	High alcohol use	3	Rate	2016	0.32207915784	0.63905531764	0.12216703300000001
1	Deaths	18	Thailand	3	Both	27	Age-standardized	976	Diabetes mellitus type 2	102	High alcohol use	3	Rate	2017	0.32203172592	0.6201810651	0.12304982084999999
1	Deaths	18	Thailand	3	Both	27	Age-standardized	976	Diabetes mellitus type 2	102	High alcohol use	3	Rate	2018	0.33188253203	0.63965857875	0.12210105532
1	Deaths	18	Thailand	3	Both	27	Age-standardized	976	Diabetes mellitus type 2	102	High alcohol use	3	Rate	2019	0.34869771779	0.69072939225	0.12994224155
1	Deaths	18	Thailand	3	Both	27	Age-standardized	976	Diabetes mellitus type 2	102	High alcohol use	3	Rate	2020	0.35326965534	0.66997668293	0.12686450716
1	Deaths	18	Thailand	3	Both	27	Age-standardized	976	Diabetes mellitus type 2	102	High alcohol use	3	Rate	2021	0.35668574552000004	0.69809001624	0.12742907068
1	Deaths	13	Malaysia	3	Both	27	Age-standardized	976	Diabetes mellitus type 2	102	High alcohol use	3	Rate	1990	0.12230016526000001	0.3025798552	0.01378279485
1	Deaths	13	Malaysia	3	Both	27	Age-standardized	976	Diabetes mellitus type 2	102	High alcohol use	3	Rate	1991	0.122883911	0.30398388505	0.015813125469999998
1	Deaths	13	Malaysia	3	Both	27	Age-standardized	976	Diabetes mellitus type 2	102	High alcohol use	3	Rate	1992	0.12415417248	0.30227571088	0.01807538019
1	Deaths	13	Malaysia	3	Both	27	Age-standardized	976	Diabetes mellitus type 2	102	High alcohol use	3	Rate	1993	0.12507613364	0.30090518786	0.0200924076
1	Deaths	13	Malaysia	3	Both	27	Age-standardized	976	Diabetes mellitus type 2	102	High alcohol use	3	Rate	1994	0.12444699461	0.29727576183	0.02079512039
1	Deaths	13	Malaysia	3	Both	27	Age-standardized	976	Diabetes mellitus type 2	102	High alcohol use	3	Rate	1995	0.12882776917	0.30898304705	0.0208360512
1	Deaths	13	Malaysia	3	Both	27	Age-standardized	976	Diabetes mellitus type 2	102	High alcohol use	3	Rate	1996	0.12456221216	0.3028512476	0.01996210364
1	Deaths	13	Malaysia	3	Both	27	Age-standardized	976	Diabetes mellitus type 2	102	High alcohol use	3	Rate	1997	0.12004654521000001	0.29156287078	0.01758715025
1	Deaths	13	Malaysia	3	Both	27	Age-standardized	976	Diabetes mellitus type 2	102	High alcohol use	3	Rate	1998	0.11333321295	0.28160999782	0.013045405359999998
1	Deaths	13	Malaysia	3	Both	27	Age-standardized	976	Diabetes mellitus type 2	102	High alcohol use	3	Rate	1999	0.11786289128	0.29450627736	0.009524002620000001
1	Deaths	13	Malaysia	3	Both	27	Age-standardized	976	Diabetes mellitus type 2	102	High alcohol use	3	Rate	2000	0.1019070867	0.26237345657	0.00574794429
1	Deaths	13	Malaysia	3	Both	27	Age-standardized	976	Diabetes mellitus type 2	102	High alcohol use	3	Rate	2001	0.0910703821	0.23175703918	0.00174640513
1	Deaths	13	Malaysia	3	Both	27	Age-standardized	976	Diabetes mellitus type 2	102	High alcohol use	3	Rate	2002	0.07871609334	0.20454311192	-0.00245959974
1	Deaths	13	Malaysia	3	Both	27	Age-standardized	976	Diabetes mellitus type 2	102	High alcohol use	3	Rate	2003	0.06939045811	0.19026359879000002	-0.00808398247
1	Deaths	13	Malaysia	3	Both	27	Age-standardized	976	Diabetes mellitus type 2	102	High alcohol use	3	Rate	2004	0.058992144170000003	0.16711987387	-0.0128252123
1	Deaths	13	Malaysia	3	Both	27	Age-standardized	976	Diabetes mellitus type 2	102	High alcohol use	3	Rate	2005	0.05282215420999999	0.15242915137000002	-0.014629818900000001
1	Deaths	13	Malaysia	3	Both	27	Age-standardized	976	Diabetes mellitus type 2	102	High alcohol use	3	Rate	2006	0.049978618149999994	0.14135286771	-0.01238995
1	Deaths	13	Malaysia	3	Both	27	Age-standardized	976	Diabetes mellitus type 2	102	High alcohol use	3	Rate	2007	0.04816554782	0.13436211685	-0.01000701613
1	Deaths	13	Malaysia	3	Both	27	Age-standardized	976	Diabetes mellitus type 2	102	High alcohol use	3	Rate	2008	0.04834614563	0.1330483161	-0.00882476416
1	Deaths	13	Malaysia	3	Both	27	Age-standardized	976	Diabetes mellitus type 2	102	High alcohol use	3	Rate	2009	0.04786880448	0.13099567663	-0.0072139686
1	Deaths	13	Malaysia	3	Both	27	Age-standardized	976	Diabetes mellitus type 2	102	High alcohol use	3	Rate	2010	0.046981787409999996	0.13096980526000002	-0.00612286033
1	Deaths	13	Malaysia	3	Both	27	Age-standardized	976	Diabetes mellitus type 2	102	High alcohol use	3	Rate	2011	0.04604773179	0.12840919096	-0.00321042052
1	Deaths	13	Malaysia	3	Both	27	Age-standardized	976	Diabetes mellitus type 2	102	High alcohol use	3	Rate	2012	0.04502906124	0.12207559440000001	-0.0010883623000000002
1	Deaths	13	Malaysia	3	Both	27	Age-standardized	976	Diabetes mellitus type 2	102	High alcohol use	3	Rate	2013	0.04562541293	0.11703582549000001	0.0009801748
1	Deaths	13	Malaysia	3	Both	27	Age-standardized	976	Diabetes mellitus type 2	102	High alcohol use	3	Rate	2014	0.04760929392	0.12154904051	0.00262469766
1	Deaths	13	Malaysia	3	Both	27	Age-standardized	976	Diabetes mellitus type 2	102	High alcohol use	3	Rate	2015	0.05118577948999999	0.12878368397	0.0027149280800000002
1	Deaths	13	Malaysia	3	Both	27	Age-standardized	976	Diabetes mellitus type 2	102	High alcohol use	3	Rate	2016	0.05108213960000001	0.12833301098	0.00238266066
1	Deaths	13	Malaysia	3	Both	27	Age-standardized	976	Diabetes mellitus type 2	102	High alcohol use	3	Rate	2017	0.051039759909999996	0.12885804008	0.00254358847
1	Deaths	13	Malaysia	3	Both	27	Age-standardized	976	Diabetes mellitus type 2	102	High alcohol use	3	Rate	2018	0.051239381699999996	0.13169954915999998	0.00220911569
1	Deaths	13	Malaysia	3	Both	27	Age-standardized	976	Diabetes mellitus type 2	102	High alcohol use	3	Rate	2019	0.050737379209999996	0.13220323047	0.00201617294
1	Deaths	13	Malaysia	3	Both	27	Age-standardized	976	Diabetes mellitus type 2	102	High alcohol use	3	Rate	2020	0.04641571118	0.12378852644	0.00159935734
1	Deaths	13	Malaysia	3	Both	27	Age-standardized	976	Diabetes mellitus type 2	102	High alcohol use	3	Rate	2021	0.0499384672	0.13430021796	0.00091219952
1	Deaths	17	Sri Lanka	3	Both	27	Age-standardized	976	Diabetes mellitus type 2	102	High alcohol use	3	Rate	1990	0.25236526731000003	0.55648028185	0.06603139293
1	Deaths	17	Sri Lanka	3	Both	27	Age-standardized	976	Diabetes mellitus type 2	102	High alcohol use	3	Rate	1991	0.24900707985999998	0.51863068372	0.07285388677
1	Deaths	17	Sri Lanka	3	Both	27	Age-standardized	976	Diabetes mellitus type 2	102	High alcohol use	3	Rate	1992	0.26470127731000004	0.54312105107	0.08511117587
1	Deaths	17	Sri Lanka	3	Both	27	Age-standardized	976	Diabetes mellitus type 2	102	High alcohol use	3	Rate	1993	0.2653057454	0.53443287638	0.08716867582
1	Deaths	17	Sri Lanka	3	Both	27	Age-standardized	976	Diabetes mellitus type 2	102	High alcohol use	3	Rate	1994	0.28566297136	0.56688916573	0.09476945201
1	Deaths	17	Sri Lanka	3	Both	27	Age-standardized	976	Diabetes mellitus type 2	102	High alcohol use	3	Rate	1995	0.30669674723	0.59499293697	0.10398160942000001
1	Deaths	17	Sri Lanka	3	Both	27	Age-standardized	976	Diabetes mellitus type 2	102	High alcohol use	3	Rate	1996	0.31755278713	0.62188653619	0.10946956646
1	Deaths	17	Sri Lanka	3	Both	27	Age-standardized	976	Diabetes mellitus type 2	102	High alcohol use	3	Rate	1997	0.34562411752	0.6826124953	0.11830480356999999
1	Deaths	17	Sri Lanka	3	Both	27	Age-standardized	976	Diabetes mellitus type 2	102	High alcohol use	3	Rate	1998	0.34821513443999996	0.6974342835799999	0.11915650944
1	Deaths	17	Sri Lanka	3	Both	27	Age-standardized	976	Diabetes mellitus type 2	102	High alcohol use	3	Rate	1999	0.36720139709	0.72605917201	0.12956937635000002
1	Deaths	17	Sri Lanka	3	Both	27	Age-standardized	976	Diabetes mellitus type 2	102	High alcohol use	3	Rate	2000	0.38463293490000006	0.75544981855	0.13454491908
1	Deaths	17	Sri Lanka	3	Both	27	Age-standardized	976	Diabetes mellitus type 2	102	High alcohol use	3	Rate	2001	0.38529719099000004	0.7565527684	0.13668565243
1	Deaths	17	Sri Lanka	3	Both	27	Age-standardized	976	Diabetes mellitus type 2	102	High alcohol use	3	Rate	2002	0.40131911395000003	0.78348228819	0.14334767062999998
1	Deaths	17	Sri Lanka	3	Both	27	Age-standardized	976	Diabetes mellitus type 2	102	High alcohol use	3	Rate	2003	0.43678119404	0.85141130491	0.15690893059
1	Deaths	17	Sri Lanka	3	Both	27	Age-standardized	976	Diabetes mellitus type 2	102	High alcohol use	3	Rate	2004	0.45445417986	0.8818865358500001	0.17012930025
1	Deaths	17	Sri Lanka	3	Both	27	Age-standardized	976	Diabetes mellitus type 2	102	High alcohol use	3	Rate	2005	0.51363548827	0.9829810320299999	0.19193923859
1	Deaths	17	Sri Lanka	3	Both	27	Age-standardized	976	Diabetes mellitus type 2	102	High alcohol use	3	Rate	2006	0.5401174295100001	1.03678717905	0.20036990207000002
1	Deaths	17	Sri Lanka	3	Both	27	Age-standardized	976	Diabetes mellitus type 2	102	High alcohol use	3	Rate	2007	0.5509573157200001	1.04340198157	0.21032985499
1	Deaths	17	Sri Lanka	3	Both	27	Age-standardized	976	Diabetes mellitus type 2	102	High alcohol use	3	Rate	2008	0.58130689694	1.1062583481500001	0.22635054816
1	Deaths	17	Sri Lanka	3	Both	27	Age-standardized	976	Diabetes mellitus type 2	102	High alcohol use	3	Rate	2009	0.5748709842599999	1.0981748763699999	0.22553911858
1	Deaths	17	Sri Lanka	3	Both	27	Age-standardized	976	Diabetes mellitus type 2	102	High alcohol use	3	Rate	2010	0.58523152534	1.11725661431	0.23403416728999998
1	Deaths	17	Sri Lanka	3	Both	27	Age-standardized	976	Diabetes mellitus type 2	102	High alcohol use	3	Rate	2011	0.60476577789	1.15439809015	0.24269718631
1	Deaths	17	Sri Lanka	3	Both	27	Age-standardized	976	Diabetes mellitus type 2	102	High alcohol use	3	Rate	2012	0.59696830053	1.13642357066	0.24351003407
1	Deaths	17	Sri Lanka	3	Both	27	Age-standardized	976	Diabetes mellitus type 2	102	High alcohol use	3	Rate	2013	0.61468438475	1.16180384591	0.2518252076
1	Deaths	17	Sri Lanka	3	Both	27	Age-standardized	976	Diabetes mellitus type 2	102	High alcohol use	3	Rate	2014	0.61203653912	1.14794838185	0.24756336256999997
1	Deaths	17	Sri Lanka	3	Both	27	Age-standardized	976	Diabetes mellitus type 2	102	High alcohol use	3	Rate	2015	0.6098544313600001	1.18407709555	0.24170242387
1	Deaths	17	Sri Lanka	3	Both	27	Age-standardized	976	Diabetes mellitus type 2	102	High alcohol use	3	Rate	2016	0.58195541432	1.14046257782	0.2217952924
1	Deaths	17	Sri Lanka	3	Both	27	Age-standardized	976	Diabetes mellitus type 2	102	High alcohol use	3	Rate	2017	0.5776842619	1.1364756531	0.21741602234
1	Deaths	17	Sri Lanka	3	Both	27	Age-standardized	976	Diabetes mellitus type 2	102	High alcohol use	3	Rate	2018	0.56874604375	1.10630989185	0.21789540169
1	Deaths	17	Sri Lanka	3	Both	27	Age-standardized	976	Diabetes mellitus type 2	102	High alcohol use	3	Rate	2019	0.54637607021	1.04967881779	0.2025788951
1	Deaths	17	Sri Lanka	3	Both	27	Age-standardized	976	Diabetes mellitus type 2	102	High alcohol use	3	Rate	2020	0.49073372753	0.9555123256	0.171061995
1	Deaths	17	Sri Lanka	3	Both	27	Age-standardized	976	Diabetes mellitus type 2	102	High alcohol use	3	Rate	2021	0.5122338421	0.99950635383	0.17951625397
1	Deaths	15	Myanmar	3	Both	27	Age-standardized	976	Diabetes mellitus type 2	102	High alcohol use	3	Rate	1990	-0.10344091248000001	0.03191591062	-0.23779236826
1	Deaths	15	Myanmar	3	Both	27	Age-standardized	976	Diabetes mellitus type 2	102	High alcohol use	3	Rate	1991	-0.10408605389000002	0.03146895158	-0.24173836521000003
1	Deaths	15	Myanmar	3	Both	27	Age-standardized	976	Diabetes mellitus type 2	102	High alcohol use	3	Rate	1992	-0.10365252659	0.0294948149	-0.23705165773
1	Deaths	15	Myanmar	3	Both	27	Age-standardized	976	Diabetes mellitus type 2	102	High alcohol use	3	Rate	1993	-0.10260401985999999	0.03399816867	-0.2317885117
1	Deaths	15	Myanmar	3	Both	27	Age-standardized	976	Diabetes mellitus type 2	102	High alcohol use	3	Rate	1994	-0.10077075307	0.03687439594	-0.23476270942000002
1	Deaths	15	Myanmar	3	Both	27	Age-standardized	976	Diabetes mellitus type 2	102	High alcohol use	3	Rate	1995	-0.09862015554999999	0.04405507402	-0.23860440806999997
1	Deaths	15	Myanmar	3	Both	27	Age-standardized	976	Diabetes mellitus type 2	102	High alcohol use	3	Rate	1996	-0.09575851332999999	0.048381967000000005	-0.2377622072
1	Deaths	15	Myanmar	3	Both	27	Age-standardized	976	Diabetes mellitus type 2	102	High alcohol use	3	Rate	1997	-0.09195248899000001	0.05302317079	-0.23531495828
1	Deaths	15	Myanmar	3	Both	27	Age-standardized	976	Diabetes mellitus type 2	102	High alcohol use	3	Rate	1998	-0.08708922606	0.06069342686	-0.23544028055
1	Deaths	15	Myanmar	3	Both	27	Age-standardized	976	Diabetes mellitus type 2	102	High alcohol use	3	Rate	1999	-0.08087626334	0.07250761163000001	-0.22586097048
1	Deaths	15	Myanmar	3	Both	27	Age-standardized	976	Diabetes mellitus type 2	102	High alcohol use	3	Rate	2000	-0.07368928672	0.09087348806	-0.21771521640000002
1	Deaths	15	Myanmar	3	Both	27	Age-standardized	976	Diabetes mellitus type 2	102	High alcohol use	3	Rate	2001	-0.062189100360000006	0.11203370348	-0.20726858494000003
1	Deaths	15	Myanmar	3	Both	27	Age-standardized	976	Diabetes mellitus type 2	102	High alcohol use	3	Rate	2002	-0.04444053346	0.14578727436	-0.19659705129000002
1	Deaths	15	Myanmar	3	Both	27	Age-standardized	976	Diabetes mellitus type 2	102	High alcohol use	3	Rate	2003	-0.02221920336	0.18044151906	-0.17948521967
1	Deaths	15	Myanmar	3	Both	27	Age-standardized	976	Diabetes mellitus type 2	102	High alcohol use	3	Rate	2004	0.00233613535	0.2081001422	-0.15564561647
1	Deaths	15	Myanmar	3	Both	27	Age-standardized	976	Diabetes mellitus type 2	102	High alcohol use	3	Rate	2005	0.02807260421	0.24591553435000002	-0.13426365579
1	Deaths	15	Myanmar	3	Both	27	Age-standardized	976	Diabetes mellitus type 2	102	High alcohol use	3	Rate	2006	0.05728237693	0.29781816843000003	-0.11050909796
1	Deaths	15	Myanmar	3	Both	27	Age-standardized	976	Diabetes mellitus type 2	102	High alcohol use	3	Rate	2007	0.09164977568	0.35286131947	-0.07504431266
1	Deaths	15	Myanmar	3	Both	27	Age-standardized	976	Diabetes mellitus type 2	102	High alcohol use	3	Rate	2008	0.1287783633	0.41494364437	-0.03910733544
1	Deaths	15	Myanmar	3	Both	27	Age-standardized	976	Diabetes mellitus type 2	102	High alcohol use	3	Rate	2009	0.16808094654	0.48865386481	-0.01086945486
1	Deaths	15	Myanmar	3	Both	27	Age-standardized	976	Diabetes mellitus type 2	102	High alcohol use	3	Rate	2010	0.20513959437	0.5592398406000001	0.00916522366
1	Deaths	15	Myanmar	3	Both	27	Age-standardized	976	Diabetes mellitus type 2	102	High alcohol use	3	Rate	2011	0.24428117326999998	0.62953127293	0.035397767840000004
1	Deaths	15	Myanmar	3	Both	27	Age-standardized	976	Diabetes mellitus type 2	102	High alcohol use	3	Rate	2012	0.28089115419	0.67905955444	0.05788642688
1	Deaths	15	Myanmar	3	Both	27	Age-standardized	976	Diabetes mellitus type 2	102	High alcohol use	3	Rate	2013	0.31955514042	0.75383304873	0.07988765174
1	Deaths	15	Myanmar	3	Both	27	Age-standardized	976	Diabetes mellitus type 2	102	High alcohol use	3	Rate	2014	0.35484525358	0.8141365520600001	0.10799726419
1	Deaths	15	Myanmar	3	Both	27	Age-standardized	976	Diabetes mellitus type 2	102	High alcohol use	3	Rate	2015	0.38851413788	0.88855972567	0.1283552081
1	Deaths	15	Myanmar	3	Both	27	Age-standardized	976	Diabetes mellitus type 2	102	High alcohol use	3	Rate	2016	0.41784110427	0.9443814124800001	0.14063899222
1	Deaths	15	Myanmar	3	Both	27	Age-standardized	976	Diabetes mellitus type 2	102	High alcohol use	3	Rate	2017	0.44527299159000006	1.00173371351	0.15093844219
1	Deaths	15	Myanmar	3	Both	27	Age-standardized	976	Diabetes mellitus type 2	102	High alcohol use	3	Rate	2018	0.47053288698	1.0294087434199999	0.15834837394999998
1	Deaths	15	Myanmar	3	Both	27	Age-standardized	976	Diabetes mellitus type 2	102	High alcohol use	3	Rate	2019	0.49281342841	1.05035685083	0.1592615653
1	Deaths	15	Myanmar	3	Both	27	Age-standardized	976	Diabetes mellitus type 2	102	High alcohol use	3	Rate	2020	0.51205398789	1.07451149605	0.16596977218
1	Deaths	15	Myanmar	3	Both	27	Age-standardized	976	Diabetes mellitus type 2	102	High alcohol use	3	Rate	2021	0.52481411243	1.12038484536	0.16881777711
1	Deaths	20	Viet Nam	3	Both	27	Age-standardized	976	Diabetes mellitus type 2	102	High alcohol use	3	Rate	1990	-0.06970279134	-0.00253273537	-0.15592448343
1	Deaths	20	Viet Nam	3	Both	27	Age-standardized	976	Diabetes mellitus type 2	102	High alcohol use	3	Rate	1991	-0.08229675372	-0.00297252015	-0.17830870744
1	Deaths	20	Viet Nam	3	Both	27	Age-standardized	976	Diabetes mellitus type 2	102	High alcohol use	3	Rate	1992	-0.09296041766999999	-0.0023478413399999998	-0.19564231601999998
1	Deaths	20	Viet Nam	3	Both	27	Age-standardized	976	Diabetes mellitus type 2	102	High alcohol use	3	Rate	1993	-0.10122018396999999	-0.0010859139999999999	-0.21314591979
1	Deaths	20	Viet Nam	3	Both	27	Age-standardized	976	Diabetes mellitus type 2	102	High alcohol use	3	Rate	1994	-0.10698557858	0.00196182643	-0.22581968608
1	Deaths	20	Viet Nam	3	Both	27	Age-standardized	976	Diabetes mellitus type 2	102	High alcohol use	3	Rate	1995	-0.10997662328999999	0.00420300235	-0.23324190595
1	Deaths	20	Viet Nam	3	Both	27	Age-standardized	976	Diabetes mellitus type 2	102	High alcohol use	3	Rate	1996	-0.10955932899000001	0.00964405343	-0.23449597438
1	Deaths	20	Viet Nam	3	Both	27	Age-standardized	976	Diabetes mellitus type 2	102	High alcohol use	3	Rate	1997	-0.10658445946	0.03038727107	-0.23503070637
1	Deaths	20	Viet Nam	3	Both	27	Age-standardized	976	Diabetes mellitus type 2	102	High alcohol use	3	Rate	1998	-0.10134482426000001	0.055124463219999996	-0.23718063445
1	Deaths	20	Viet Nam	3	Both	27	Age-standardized	976	Diabetes mellitus type 2	102	High alcohol use	3	Rate	1999	-0.09444532666000001	0.07917940206	-0.24608335827000002
1	Deaths	20	Viet Nam	3	Both	27	Age-standardized	976	Diabetes mellitus type 2	102	High alcohol use	3	Rate	2000	-0.08594779772	0.1028557705	-0.24845625363999999
1	Deaths	20	Viet Nam	3	Both	27	Age-standardized	976	Diabetes mellitus type 2	102	High alcohol use	3	Rate	2001	-0.07119016783	0.12846831443	-0.24240499853999997
1	Deaths	20	Viet Nam	3	Both	27	Age-standardized	976	Diabetes mellitus type 2	102	High alcohol use	3	Rate	2002	-0.04563418071	0.17193158736	-0.20818057932999998
1	Deaths	20	Viet Nam	3	Both	27	Age-standardized	976	Diabetes mellitus type 2	102	High alcohol use	3	Rate	2003	-0.01195481327	0.21867261648999997	-0.19194420481000002
1	Deaths	20	Viet Nam	3	Both	27	Age-standardized	976	Diabetes mellitus type 2	102	High alcohol use	3	Rate	2004	0.02705028392	0.27599240711	-0.16989010748
1	Deaths	20	Viet Nam	3	Both	27	Age-standardized	976	Diabetes mellitus type 2	102	High alcohol use	3	Rate	2005	0.06800561186000001	0.36723109301	-0.13507839391
1	Deaths	20	Viet Nam	3	Both	27	Age-standardized	976	Diabetes mellitus type 2	102	High alcohol use	3	Rate	2006	0.11329369052999999	0.43878102254	-0.09529872016999999
1	Deaths	20	Viet Nam	3	Both	27	Age-standardized	976	Diabetes mellitus type 2	102	High alcohol use	3	Rate	2007	0.16654313681	0.52100630941	-0.05448340300000001
1	Deaths	20	Viet Nam	3	Both	27	Age-standardized	976	Diabetes mellitus type 2	102	High alcohol use	3	Rate	2008	0.22434356944999997	0.60903642134	-0.014658061169999998
1	Deaths	20	Viet Nam	3	Both	27	Age-standardized	976	Diabetes mellitus type 2	102	High alcohol use	3	Rate	2009	0.28224448537	0.70111168044	0.02364826598
1	Deaths	20	Viet Nam	3	Both	27	Age-standardized	976	Diabetes mellitus type 2	102	High alcohol use	3	Rate	2010	0.33754420395	0.7936777483699999	0.054246844739999994
1	Deaths	20	Viet Nam	3	Both	27	Age-standardized	976	Diabetes mellitus type 2	102	High alcohol use	3	Rate	2011	0.38867181699000003	0.8881198971200001	0.08894475943999999
1	Deaths	20	Viet Nam	3	Both	27	Age-standardized	976	Diabetes mellitus type 2	102	High alcohol use	3	Rate	2012	0.43955283394000005	0.9701755398599999	0.13030387383
1	Deaths	20	Viet Nam	3	Both	27	Age-standardized	976	Diabetes mellitus type 2	102	High alcohol use	3	Rate	2013	0.48993681697999997	1.02521576982	0.15952567328
1	Deaths	20	Viet Nam	3	Both	27	Age-standardized	976	Diabetes mellitus type 2	102	High alcohol use	3	Rate	2014	0.53724173274	1.10728633148	0.18213860667
1	Deaths	20	Viet Nam	3	Both	27	Age-standardized	976	Diabetes mellitus type 2	102	High alcohol use	3	Rate	2015	0.57996502859	1.1922865055	0.19413573257000002
1	Deaths	20	Viet Nam	3	Both	27	Age-standardized	976	Diabetes mellitus type 2	102	High alcohol use	3	Rate	2016	0.6114551929200001	1.2307361966099999	0.21042621213
1	Deaths	20	Viet Nam	3	Both	27	Age-standardized	976	Diabetes mellitus type 2	102	High alcohol use	3	Rate	2017	0.63990889992	1.2782900165400002	0.2257767509
1	Deaths	20	Viet Nam	3	Both	27	Age-standardized	976	Diabetes mellitus type 2	102	High alcohol use	3	Rate	2018	0.66622106829	1.33481305753	0.24353200907
1	Deaths	20	Viet Nam	3	Both	27	Age-standardized	976	Diabetes mellitus type 2	102	High alcohol use	3	Rate	2019	0.68985444623	1.39944228274	0.24980783654
1	Deaths	20	Viet Nam	3	Both	27	Age-standardized	976	Diabetes mellitus type 2	102	High alcohol use	3	Rate	2020	0.71247455913	1.4506856475899998	0.26291837318
1	Deaths	20	Viet Nam	3	Both	27	Age-standardized	976	Diabetes mellitus type 2	102	High alcohol use	3	Rate	2021	0.71758299114	1.46330304754	0.26593702037
1	Deaths	22	Fiji	3	Both	27	Age-standardized	976	Diabetes mellitus type 2	102	High alcohol use	3	Rate	1990	1.20658893354	2.6642459978099997	0.20790804156999998
1	Deaths	22	Fiji	3	Both	27	Age-standardized	976	Diabetes mellitus type 2	102	High alcohol use	3	Rate	1991	1.2431232854	2.70384409408	0.22428651572
1	Deaths	22	Fiji	3	Both	27	Age-standardized	976	Diabetes mellitus type 2	102	High alcohol use	3	Rate	1992	1.28025423725	2.82811832828	0.23539284435000002
1	Deaths	22	Fiji	3	Both	27	Age-standardized	976	Diabetes mellitus type 2	102	High alcohol use	3	Rate	1993	1.32686969004	2.9772693983400003	0.24657096203
1	Deaths	22	Fiji	3	Both	27	Age-standardized	976	Diabetes mellitus type 2	102	High alcohol use	3	Rate	1994	1.37048842763	3.0854006687	0.25746480529000004
1	Deaths	22	Fiji	3	Both	27	Age-standardized	976	Diabetes mellitus type 2	102	High alcohol use	3	Rate	1995	1.40816237052	3.13639698696	0.26066945842
1	Deaths	22	Fiji	3	Both	27	Age-standardized	976	Diabetes mellitus type 2	102	High alcohol use	3	Rate	1996	1.44307523808	3.18227335189	0.25683405051
1	Deaths	22	Fiji	3	Both	27	Age-standardized	976	Diabetes mellitus type 2	102	High alcohol use	3	Rate	1997	1.4568056868600001	3.11223625276	0.27484464201
1	Deaths	22	Fiji	3	Both	27	Age-standardized	976	Diabetes mellitus type 2	102	High alcohol use	3	Rate	1998	1.40596261398	2.9491868871899998	0.2759606718
1	Deaths	22	Fiji	3	Both	27	Age-standardized	976	Diabetes mellitus type 2	102	High alcohol use	3	Rate	1999	1.50974046631	3.11443240469	0.28437319621999996
1	Deaths	22	Fiji	3	Both	27	Age-standardized	976	Diabetes mellitus type 2	102	High alcohol use	3	Rate	2000	1.55810409348	3.2065666826	0.28128301726000005
1	Deaths	22	Fiji	3	Both	27	Age-standardized	976	Diabetes mellitus type 2	102	High alcohol use	3	Rate	2001	1.5267419218299998	3.1318995630599997	0.29725228162
1	Deaths	22	Fiji	3	Both	27	Age-standardized	976	Diabetes mellitus type 2	102	High alcohol use	3	Rate	2002	1.45932713499	2.95055952009	0.28342788366
1	Deaths	22	Fiji	3	Both	27	Age-standardized	976	Diabetes mellitus type 2	102	High alcohol use	3	Rate	2003	1.5310240251299998	3.1368064942200005	0.27049434952
1	Deaths	22	Fiji	3	Both	27	Age-standardized	976	Diabetes mellitus type 2	102	High alcohol use	3	Rate	2004	1.49192483319	3.06289075169	0.27283387786
1	Deaths	22	Fiji	3	Both	27	Age-standardized	976	Diabetes mellitus type 2	102	High alcohol use	3	Rate	2005	1.5236290017	3.1165307818000003	0.29070765955
1	Deaths	22	Fiji	3	Both	27	Age-standardized	976	Diabetes mellitus type 2	102	High alcohol use	3	Rate	2006	1.54314021647	3.17643694514	0.32026538157
1	Deaths	22	Fiji	3	Both	27	Age-standardized	976	Diabetes mellitus type 2	102	High alcohol use	3	Rate	2007	1.6290458081899999	3.34530957335	0.34618124605
1	Deaths	22	Fiji	3	Both	27	Age-standardized	976	Diabetes mellitus type 2	102	High alcohol use	3	Rate	2008	1.7145698253900001	3.5014320303499997	0.3729908841
1	Deaths	22	Fiji	3	Both	27	Age-standardized	976	Diabetes mellitus type 2	102	High alcohol use	3	Rate	2009	1.7532662259299998	3.53181584073	0.37675133193
1	Deaths	22	Fiji	3	Both	27	Age-standardized	976	Diabetes mellitus type 2	102	High alcohol use	3	Rate	2010	1.8679942181	3.7923147899500003	0.42808502588
1	Deaths	22	Fiji	3	Both	27	Age-standardized	976	Diabetes mellitus type 2	102	High alcohol use	3	Rate	2011	1.96636040051	3.97940608472	0.48100544886999996
1	Deaths	22	Fiji	3	Both	27	Age-standardized	976	Diabetes mellitus type 2	102	High alcohol use	3	Rate	2012	2.05189079878	4.0796795534	0.5354890059699999
1	Deaths	22	Fiji	3	Both	27	Age-standardized	976	Diabetes mellitus type 2	102	High alcohol use	3	Rate	2013	2.12861167446	4.22242161662	0.57705346378
1	Deaths	22	Fiji	3	Both	27	Age-standardized	976	Diabetes mellitus type 2	102	High alcohol use	3	Rate	2014	2.22191196682	4.37496709057	0.62933798318
1	Deaths	22	Fiji	3	Both	27	Age-standardized	976	Diabetes mellitus type 2	102	High alcohol use	3	Rate	2015	2.30268113226	4.49820833463	0.6643278354800001
1	Deaths	22	Fiji	3	Both	27	Age-standardized	976	Diabetes mellitus type 2	102	High alcohol use	3	Rate	2016	2.38057891866	4.71543915293	0.6884011330500001
1	Deaths	22	Fiji	3	Both	27	Age-standardized	976	Diabetes mellitus type 2	102	High alcohol use	3	Rate	2017	2.46346877004	4.88788004519	0.71517033834
1	Deaths	22	Fiji	3	Both	27	Age-standardized	976	Diabetes mellitus type 2	102	High alcohol use	3	Rate	2018	2.5377391352300003	5.01990225744	0.75363675925
1	Deaths	22	Fiji	3	Both	27	Age-standardized	976	Diabetes mellitus type 2	102	High alcohol use	3	Rate	2019	2.61055796435	5.26144386659	0.75484266837
1	Deaths	22	Fiji	3	Both	27	Age-standardized	976	Diabetes mellitus type 2	102	High alcohol use	3	Rate	2020	2.67145162965	5.45052522309	0.77355384829
1	Deaths	22	Fiji	3	Both	27	Age-standardized	976	Diabetes mellitus type 2	102	High alcohol use	3	Rate	2021	2.6994821306400003	5.53964463511	0.7674528758799999
1	Deaths	19	Timor-Leste	3	Both	27	Age-standardized	976	Diabetes mellitus type 2	102	High alcohol use	3	Rate	1990	0.02885299022	0.12999303740999998	-0.03556645722
1	Deaths	19	Timor-Leste	3	Both	27	Age-standardized	976	Diabetes mellitus type 2	102	High alcohol use	3	Rate	1991	0.03741976569	0.14200632054	-0.02739552218
1	Deaths	19	Timor-Leste	3	Both	27	Age-standardized	976	Diabetes mellitus type 2	102	High alcohol use	3	Rate	1992	0.04529124151	0.15857405436	-0.01938317769
1	Deaths	19	Timor-Leste	3	Both	27	Age-standardized	976	Diabetes mellitus type 2	102	High alcohol use	3	Rate	1993	0.052329333490000005	0.16726731289000002	-0.01309686948
1	Deaths	19	Timor-Leste	3	Both	27	Age-standardized	976	Diabetes mellitus type 2	102	High alcohol use	3	Rate	1994	0.05838931757	0.17683813888	-0.00799827551
1	Deaths	19	Timor-Leste	3	Both	27	Age-standardized	976	Diabetes mellitus type 2	102	High alcohol use	3	Rate	1995	0.0633459125	0.1833401339	-0.0047813533
1	Deaths	19	Timor-Leste	3	Both	27	Age-standardized	976	Diabetes mellitus type 2	102	High alcohol use	3	Rate	1996	0.06758026187999999	0.18916320807	-0.00033562725
1	Deaths	19	Timor-Leste	3	Both	27	Age-standardized	976	Diabetes mellitus type 2	102	High alcohol use	3	Rate	1997	0.07180742898	0.20020207608	0.0032065381999999997
1	Deaths	19	Timor-Leste	3	Both	27	Age-standardized	976	Diabetes mellitus type 2	102	High alcohol use	3	Rate	1998	0.07690517126	0.21238949517	0.00551657636
1	Deaths	19	Timor-Leste	3	Both	27	Age-standardized	976	Diabetes mellitus type 2	102	High alcohol use	3	Rate	1999	0.08161483273999999	0.21864746159	0.0071539733699999995
1	Deaths	19	Timor-Leste	3	Both	27	Age-standardized	976	Diabetes mellitus type 2	102	High alcohol use	3	Rate	2000	0.08322928107000001	0.22001763941000002	0.01018212217
1	Deaths	19	Timor-Leste	3	Both	27	Age-standardized	976	Diabetes mellitus type 2	102	High alcohol use	3	Rate	2001	0.08288498377	0.21297729876	0.01043175361
1	Deaths	19	Timor-Leste	3	Both	27	Age-standardized	976	Diabetes mellitus type 2	102	High alcohol use	3	Rate	2002	0.08236764734	0.20968186756	0.01138428256
1	Deaths	19	Timor-Leste	3	Both	27	Age-standardized	976	Diabetes mellitus type 2	102	High alcohol use	3	Rate	2003	0.08268233086	0.21023634579	0.00943582955
1	Deaths	19	Timor-Leste	3	Both	27	Age-standardized	976	Diabetes mellitus type 2	102	High alcohol use	3	Rate	2004	0.08242295349999999	0.21686278604999998	0.00786573824
1	Deaths	19	Timor-Leste	3	Both	27	Age-standardized	976	Diabetes mellitus type 2	102	High alcohol use	3	Rate	2005	0.08149291409	0.21245641318000003	0.00725278776
1	Deaths	19	Timor-Leste	3	Both	27	Age-standardized	976	Diabetes mellitus type 2	102	High alcohol use	3	Rate	2006	0.08430099428	0.22086690930000002	0.00953615109
1	Deaths	19	Timor-Leste	3	Both	27	Age-standardized	976	Diabetes mellitus type 2	102	High alcohol use	3	Rate	2007	0.09086480765	0.23471213954999998	0.01286874641
1	Deaths	19	Timor-Leste	3	Both	27	Age-standardized	976	Diabetes mellitus type 2	102	High alcohol use	3	Rate	2008	0.09982255698999999	0.2527536186	0.01852423189
1	Deaths	19	Timor-Leste	3	Both	27	Age-standardized	976	Diabetes mellitus type 2	102	High alcohol use	3	Rate	2009	0.11201096917	0.27936040294	0.024399816400000003
1	Deaths	19	Timor-Leste	3	Both	27	Age-standardized	976	Diabetes mellitus type 2	102	High alcohol use	3	Rate	2010	0.12066263698	0.29369542848	0.02947203103
1	Deaths	19	Timor-Leste	3	Both	27	Age-standardized	976	Diabetes mellitus type 2	102	High alcohol use	3	Rate	2011	0.13288284008	0.31943918905	0.03459857064
1	Deaths	19	Timor-Leste	3	Both	27	Age-standardized	976	Diabetes mellitus type 2	102	High alcohol use	3	Rate	2012	0.14461533678	0.33906366011	0.04040615384
1	Deaths	19	Timor-Leste	3	Both	27	Age-standardized	976	Diabetes mellitus type 2	102	High alcohol use	3	Rate	2013	0.15689385165	0.36904526001	0.04535526885
1	Deaths	19	Timor-Leste	3	Both	27	Age-standardized	976	Diabetes mellitus type 2	102	High alcohol use	3	Rate	2014	0.1683386113	0.39206866900000004	0.05041517942
1	Deaths	19	Timor-Leste	3	Both	27	Age-standardized	976	Diabetes mellitus type 2	102	High alcohol use	3	Rate	2015	0.17387600221000002	0.39548718167	0.04998609449
1	Deaths	19	Timor-Leste	3	Both	27	Age-standardized	976	Diabetes mellitus type 2	102	High alcohol use	3	Rate	2016	0.18138527049	0.41054041739999997	0.052099801810000006
1	Deaths	19	Timor-Leste	3	Both	27	Age-standardized	976	Diabetes mellitus type 2	102	High alcohol use	3	Rate	2017	0.1897608537	0.42335879175999996	0.05424048852
1	Deaths	19	Timor-Leste	3	Both	27	Age-standardized	976	Diabetes mellitus type 2	102	High alcohol use	3	Rate	2018	0.19763805715	0.43517693631000004	0.05567610756
1	Deaths	19	Timor-Leste	3	Both	27	Age-standardized	976	Diabetes mellitus type 2	102	High alcohol use	3	Rate	2019	0.20510268728000003	0.44849459131999997	0.055742327579999994
1	Deaths	19	Timor-Leste	3	Both	27	Age-standardized	976	Diabetes mellitus type 2	102	High alcohol use	3	Rate	2020	0.20783704157000002	0.4532657858	0.05841101682
1	Deaths	19	Timor-Leste	3	Both	27	Age-standardized	976	Diabetes mellitus type 2	102	High alcohol use	3	Rate	2021	0.2101084614	0.45261967715	0.0598011353
1	Deaths	23	Kiribati	3	Both	27	Age-standardized	976	Diabetes mellitus type 2	102	High alcohol use	3	Rate	1990	0.44823233144	1.60872687991	-0.23891885933999998
1	Deaths	23	Kiribati	3	Both	27	Age-standardized	976	Diabetes mellitus type 2	102	High alcohol use	3	Rate	1991	0.49562183091	1.7130750476399998	-0.22942894234999997
1	Deaths	23	Kiribati	3	Both	27	Age-standardized	976	Diabetes mellitus type 2	102	High alcohol use	3	Rate	1992	0.54736562774	1.8723406083799998	-0.21407094348
1	Deaths	23	Kiribati	3	Both	27	Age-standardized	976	Diabetes mellitus type 2	102	High alcohol use	3	Rate	1993	0.59809170729	2.06576124717	-0.20339111584
1	Deaths	23	Kiribati	3	Both	27	Age-standardized	976	Diabetes mellitus type 2	102	High alcohol use	3	Rate	1994	0.6283010207	2.14532205586	-0.20641163989
1	Deaths	23	Kiribati	3	Both	27	Age-standardized	976	Diabetes mellitus type 2	102	High alcohol use	3	Rate	1995	0.64870204633	2.17738040706	-0.20554017639
1	Deaths	23	Kiribati	3	Both	27	Age-standardized	976	Diabetes mellitus type 2	102	High alcohol use	3	Rate	1996	0.66197756268	2.20581154093	-0.18885367095
1	Deaths	23	Kiribati	3	Both	27	Age-standardized	976	Diabetes mellitus type 2	102	High alcohol use	3	Rate	1997	0.67063535465	2.18202496036	-0.17614931237
1	Deaths	23	Kiribati	3	Both	27	Age-standardized	976	Diabetes mellitus type 2	102	High alcohol use	3	Rate	1998	0.67617907816	2.16998189137	-0.16621077285
1	Deaths	23	Kiribati	3	Both	27	Age-standardized	976	Diabetes mellitus type 2	102	High alcohol use	3	Rate	1999	0.67960720136	2.15088670525	-0.16815091523
1	Deaths	23	Kiribati	3	Both	27	Age-standardized	976	Diabetes mellitus type 2	102	High alcohol use	3	Rate	2000	0.68896529863	2.20645164959	-0.16420887853
1	Deaths	23	Kiribati	3	Both	27	Age-standardized	976	Diabetes mellitus type 2	102	High alcohol use	3	Rate	2001	0.68222283384	2.11300776146	-0.16469960863
1	Deaths	23	Kiribati	3	Both	27	Age-standardized	976	Diabetes mellitus type 2	102	High alcohol use	3	Rate	2002	0.6818440660499999	2.06134609007	-0.16700413267
1	Deaths	23	Kiribati	3	Both	27	Age-standardized	976	Diabetes mellitus type 2	102	High alcohol use	3	Rate	2003	0.68102082631	2.0104962994099997	-0.17120844806
1	Deaths	23	Kiribati	3	Both	27	Age-standardized	976	Diabetes mellitus type 2	102	High alcohol use	3	Rate	2004	0.6798111503500001	1.9806554485099999	-0.17215870964
1	Deaths	23	Kiribati	3	Both	27	Age-standardized	976	Diabetes mellitus type 2	102	High alcohol use	3	Rate	2005	0.67435237935	1.98509346611	-0.16894666720999998
1	Deaths	23	Kiribati	3	Both	27	Age-standardized	976	Diabetes mellitus type 2	102	High alcohol use	3	Rate	2006	0.64721627718	1.9182478038600002	-0.16321638278
1	Deaths	23	Kiribati	3	Both	27	Age-standardized	976	Diabetes mellitus type 2	102	High alcohol use	3	Rate	2007	0.61020970411	1.8394935742899998	-0.15812709699000002
1	Deaths	23	Kiribati	3	Both	27	Age-standardized	976	Diabetes mellitus type 2	102	High alcohol use	3	Rate	2008	0.57077092995	1.75915997965	-0.15651372183
1	Deaths	23	Kiribati	3	Both	27	Age-standardized	976	Diabetes mellitus type 2	102	High alcohol use	3	Rate	2009	0.53030977889	1.71533403705	-0.15119194089
1	Deaths	23	Kiribati	3	Both	27	Age-standardized	976	Diabetes mellitus type 2	102	High alcohol use	3	Rate	2010	0.49443215949999997	1.67636422852	-0.15434329455
1	Deaths	23	Kiribati	3	Both	27	Age-standardized	976	Diabetes mellitus type 2	102	High alcohol use	3	Rate	2011	0.45831908574999997	1.55155712842	-0.16138396228000002
1	Deaths	23	Kiribati	3	Both	27	Age-standardized	976	Diabetes mellitus type 2	102	High alcohol use	3	Rate	2012	0.4153344018	1.46036103226	-0.15259838247
1	Deaths	23	Kiribati	3	Both	27	Age-standardized	976	Diabetes mellitus type 2	102	High alcohol use	3	Rate	2013	0.37354061060000004	1.3858648575699999	-0.15144777022
1	Deaths	23	Kiribati	3	Both	27	Age-standardized	976	Diabetes mellitus type 2	102	High alcohol use	3	Rate	2014	0.33915455869	1.3319190735	-0.14806458373
1	Deaths	23	Kiribati	3	Both	27	Age-standardized	976	Diabetes mellitus type 2	102	High alcohol use	3	Rate	2015	0.31745538908	1.27548394847	-0.14544191976
1	Deaths	23	Kiribati	3	Both	27	Age-standardized	976	Diabetes mellitus type 2	102	High alcohol use	3	Rate	2016	0.30465902122	1.2526357579	-0.14620701573
1	Deaths	23	Kiribati	3	Both	27	Age-standardized	976	Diabetes mellitus type 2	102	High alcohol use	3	Rate	2017	0.29486007195999997	1.21764232821	-0.14654111024000002
1	Deaths	23	Kiribati	3	Both	27	Age-standardized	976	Diabetes mellitus type 2	102	High alcohol use	3	Rate	2018	0.28625508931	1.18355159894	-0.14751067562
1	Deaths	23	Kiribati	3	Both	27	Age-standardized	976	Diabetes mellitus type 2	102	High alcohol use	3	Rate	2019	0.27979952136	1.16823891047	-0.15094050062
1	Deaths	23	Kiribati	3	Both	27	Age-standardized	976	Diabetes mellitus type 2	102	High alcohol use	3	Rate	2020	0.27659493992	1.16471068434	-0.1478690227
1	Deaths	23	Kiribati	3	Both	27	Age-standardized	976	Diabetes mellitus type 2	102	High alcohol use	3	Rate	2021	0.27124714605	1.1744266915300001	-0.14824929747
1	Deaths	25	Micronesia (Federated States of)	3	Both	27	Age-standardized	976	Diabetes mellitus type 2	102	High alcohol use	3	Rate	1990	1.12835446574	2.4788932902	0.23958259194
1	Deaths	25	Micronesia (Federated States of)	3	Both	27	Age-standardized	976	Diabetes mellitus type 2	102	High alcohol use	3	Rate	1991	1.16887409349	2.5825811472	0.26807509785
1	Deaths	25	Micronesia (Federated States of)	3	Both	27	Age-standardized	976	Diabetes mellitus type 2	102	High alcohol use	3	Rate	1992	1.20528098503	2.62634546379	0.27704114791
1	Deaths	25	Micronesia (Federated States of)	3	Both	27	Age-standardized	976	Diabetes mellitus type 2	102	High alcohol use	3	Rate	1993	1.23673174037	2.69431137764	0.28975162351
1	Deaths	25	Micronesia (Federated States of)	3	Both	27	Age-standardized	976	Diabetes mellitus type 2	102	High alcohol use	3	Rate	1994	1.26625725052	2.77312075839	0.29433165299999997
1	Deaths	25	Micronesia (Federated States of)	3	Both	27	Age-standardized	976	Diabetes mellitus type 2	102	High alcohol use	3	Rate	1995	1.28339288026	2.75737110699	0.30117949374
1	Deaths	25	Micronesia (Federated States of)	3	Both	27	Age-standardized	976	Diabetes mellitus type 2	102	High alcohol use	3	Rate	1996	1.2956173258700001	2.8415946312	0.30437928097
1	Deaths	25	Micronesia (Federated States of)	3	Both	27	Age-standardized	976	Diabetes mellitus type 2	102	High alcohol use	3	Rate	1997	1.30444751795	2.80438136717	0.30267218061
1	Deaths	25	Micronesia (Federated States of)	3	Both	27	Age-standardized	976	Diabetes mellitus type 2	102	High alcohol use	3	Rate	1998	1.31049204367	2.8078115536999997	0.3046265647
1	Deaths	25	Micronesia (Federated States of)	3	Both	27	Age-standardized	976	Diabetes mellitus type 2	102	High alcohol use	3	Rate	1999	1.3148945538599999	2.7945356883100003	0.31473971946999996
1	Deaths	25	Micronesia (Federated States of)	3	Both	27	Age-standardized	976	Diabetes mellitus type 2	102	High alcohol use	3	Rate	2000	1.31608673286	2.73174867683	0.29986460191000003
1	Deaths	25	Micronesia (Federated States of)	3	Both	27	Age-standardized	976	Diabetes mellitus type 2	102	High alcohol use	3	Rate	2001	1.29946948348	2.71086663922	0.29571204385
1	Deaths	25	Micronesia (Federated States of)	3	Both	27	Age-standardized	976	Diabetes mellitus type 2	102	High alcohol use	3	Rate	2002	1.25671347034	2.6053884690999998	0.27282902708
1	Deaths	25	Micronesia (Federated States of)	3	Both	27	Age-standardized	976	Diabetes mellitus type 2	102	High alcohol use	3	Rate	2003	1.19211933767	2.48023215461	0.24134105762
1	Deaths	25	Micronesia (Federated States of)	3	Both	27	Age-standardized	976	Diabetes mellitus type 2	102	High alcohol use	3	Rate	2004	1.1354110158700002	2.39443389538	0.22532255641
1	Deaths	25	Micronesia (Federated States of)	3	Both	27	Age-standardized	976	Diabetes mellitus type 2	102	High alcohol use	3	Rate	2005	1.0944236866300001	2.34493348108	0.20236416476
1	Deaths	25	Micronesia (Federated States of)	3	Both	27	Age-standardized	976	Diabetes mellitus type 2	102	High alcohol use	3	Rate	2006	1.06052911305	2.25740104985	0.19186050216
1	Deaths	25	Micronesia (Federated States of)	3	Both	27	Age-standardized	976	Diabetes mellitus type 2	102	High alcohol use	3	Rate	2007	1.02187005255	2.20645478642	0.18746129096
1	Deaths	25	Micronesia (Federated States of)	3	Both	27	Age-standardized	976	Diabetes mellitus type 2	102	High alcohol use	3	Rate	2008	0.9884349283199999	2.14044785583	0.1801797969
1	Deaths	25	Micronesia (Federated States of)	3	Both	27	Age-standardized	976	Diabetes mellitus type 2	102	High alcohol use	3	Rate	2009	0.95722845045	2.04376869134	0.16011811941999998
1	Deaths	25	Micronesia (Federated States of)	3	Both	27	Age-standardized	976	Diabetes mellitus type 2	102	High alcohol use	3	Rate	2010	0.9314601429	1.9915657018000001	0.14586222110000002
1	Deaths	25	Micronesia (Federated States of)	3	Both	27	Age-standardized	976	Diabetes mellitus type 2	102	High alcohol use	3	Rate	2011	0.90063778566	1.93002955701	0.14296744871
1	Deaths	25	Micronesia (Federated States of)	3	Both	27	Age-standardized	976	Diabetes mellitus type 2	102	High alcohol use	3	Rate	2012	0.8737530879700001	1.88812800507	0.13253818244
1	Deaths	25	Micronesia (Federated States of)	3	Both	27	Age-standardized	976	Diabetes mellitus type 2	102	High alcohol use	3	Rate	2013	0.8530754153000001	1.84712029746	0.12550841758
1	Deaths	25	Micronesia (Federated States of)	3	Both	27	Age-standardized	976	Diabetes mellitus type 2	102	High alcohol use	3	Rate	2014	0.83577717764	1.82498488401	0.11364662680000001
1	Deaths	25	Micronesia (Federated States of)	3	Both	27	Age-standardized	976	Diabetes mellitus type 2	102	High alcohol use	3	Rate	2015	0.8246585465799999	1.79821426722	0.10989723219000001
1	Deaths	25	Micronesia (Federated States of)	3	Both	27	Age-standardized	976	Diabetes mellitus type 2	102	High alcohol use	3	Rate	2016	0.8127336269200001	1.7639560289499998	0.12164793945999999
1	Deaths	25	Micronesia (Federated States of)	3	Both	27	Age-standardized	976	Diabetes mellitus type 2	102	High alcohol use	3	Rate	2017	0.8021311681700001	1.74468689138	0.11807567615999999
1	Deaths	25	Micronesia (Federated States of)	3	Both	27	Age-standardized	976	Diabetes mellitus type 2	102	High alcohol use	3	Rate	2018	0.7933973950000001	1.7631840228100002	0.11793596824000001
1	Deaths	25	Micronesia (Federated States of)	3	Both	27	Age-standardized	976	Diabetes mellitus type 2	102	High alcohol use	3	Rate	2019	0.7852782515700001	1.7490692542000001	0.10792323986
1	Deaths	25	Micronesia (Federated States of)	3	Both	27	Age-standardized	976	Diabetes mellitus type 2	102	High alcohol use	3	Rate	2020	0.7818107651599999	1.7529207885600002	0.10430531264
1	Deaths	25	Micronesia (Federated States of)	3	Both	27	Age-standardized	976	Diabetes mellitus type 2	102	High alcohol use	3	Rate	2021	0.77211456055	1.74493303124	0.10124097486999999
1	Deaths	27	Samoa	3	Both	27	Age-standardized	976	Diabetes mellitus type 2	102	High alcohol use	3	Rate	1990	0.79978263161	1.7432617778400001	0.22456168955
1	Deaths	27	Samoa	3	Both	27	Age-standardized	976	Diabetes mellitus type 2	102	High alcohol use	3	Rate	1991	0.83364122294	1.8010678924499999	0.24180349016
1	Deaths	27	Samoa	3	Both	27	Age-standardized	976	Diabetes mellitus type 2	102	High alcohol use	3	Rate	1992	0.86389341526	1.8199658989899998	0.25571672814
1	Deaths	27	Samoa	3	Both	27	Age-standardized	976	Diabetes mellitus type 2	102	High alcohol use	3	Rate	1993	0.88808665435	1.84041125321	0.2644103225
1	Deaths	27	Samoa	3	Both	27	Age-standardized	976	Diabetes mellitus type 2	102	High alcohol use	3	Rate	1994	0.91968489874	1.8849533212799998	0.27380189783
1	Deaths	27	Samoa	3	Both	27	Age-standardized	976	Diabetes mellitus type 2	102	High alcohol use	3	Rate	1995	0.95451723204	1.95281964092	0.28704428436
1	Deaths	27	Samoa	3	Both	27	Age-standardized	976	Diabetes mellitus type 2	102	High alcohol use	3	Rate	1996	0.9909254724800001	2.00043624588	0.30217444261
1	Deaths	27	Samoa	3	Both	27	Age-standardized	976	Diabetes mellitus type 2	102	High alcohol use	3	Rate	1997	1.03208073414	2.06059456205	0.32584204139
1	Deaths	27	Samoa	3	Both	27	Age-standardized	976	Diabetes mellitus type 2	102	High alcohol use	3	Rate	1998	1.07589347214	2.12518242916	0.34397376658
1	Deaths	27	Samoa	3	Both	27	Age-standardized	976	Diabetes mellitus type 2	102	High alcohol use	3	Rate	1999	1.12225084602	2.19026959744	0.37022548955
1	Deaths	27	Samoa	3	Both	27	Age-standardized	976	Diabetes mellitus type 2	102	High alcohol use	3	Rate	2000	1.1589470802900002	2.26504917912	0.39495328658999995
1	Deaths	27	Samoa	3	Both	27	Age-standardized	976	Diabetes mellitus type 2	102	High alcohol use	3	Rate	2001	1.19275082493	2.28712880021	0.39937064993
1	Deaths	27	Samoa	3	Both	27	Age-standardized	976	Diabetes mellitus type 2	102	High alcohol use	3	Rate	2002	1.22536230248	2.3524910601399998	0.41309411607999996
1	Deaths	27	Samoa	3	Both	27	Age-standardized	976	Diabetes mellitus type 2	102	High alcohol use	3	Rate	2003	1.23297127418	2.3481414905399998	0.42261132644000005
1	Deaths	27	Samoa	3	Both	27	Age-standardized	976	Diabetes mellitus type 2	102	High alcohol use	3	Rate	2004	1.23195755839	2.32915066212	0.43683543918000006
1	Deaths	27	Samoa	3	Both	27	Age-standardized	976	Diabetes mellitus type 2	102	High alcohol use	3	Rate	2005	1.21775191691	2.30673080648	0.43755100874999997
1	Deaths	27	Samoa	3	Both	27	Age-standardized	976	Diabetes mellitus type 2	102	High alcohol use	3	Rate	2006	1.17658652051	2.2370277198	0.41475287935000005
1	Deaths	27	Samoa	3	Both	27	Age-standardized	976	Diabetes mellitus type 2	102	High alcohol use	3	Rate	2007	1.11261619602	2.11646918217	0.38908234175
1	Deaths	27	Samoa	3	Both	27	Age-standardized	976	Diabetes mellitus type 2	102	High alcohol use	3	Rate	2008	1.04222142994	1.99649249183	0.3595325222
1	Deaths	27	Samoa	3	Both	27	Age-standardized	976	Diabetes mellitus type 2	102	High alcohol use	3	Rate	2009	0.9709334680600001	1.87509013031	0.32625553474
1	Deaths	27	Samoa	3	Both	27	Age-standardized	976	Diabetes mellitus type 2	102	High alcohol use	3	Rate	2010	0.90701217799	1.7487956811099998	0.29944788901999997
1	Deaths	27	Samoa	3	Both	27	Age-standardized	976	Diabetes mellitus type 2	102	High alcohol use	3	Rate	2011	0.8524748178000001	1.64763550552	0.26982927424
1	Deaths	27	Samoa	3	Both	27	Age-standardized	976	Diabetes mellitus type 2	102	High alcohol use	3	Rate	2012	0.81259597278	1.58696134836	0.2506009807
1	Deaths	27	Samoa	3	Both	27	Age-standardized	976	Diabetes mellitus type 2	102	High alcohol use	3	Rate	2013	0.7649825160399999	1.50046017615	0.23267184751000003
1	Deaths	27	Samoa	3	Both	27	Age-standardized	976	Diabetes mellitus type 2	102	High alcohol use	3	Rate	2014	0.73054257822	1.44127347588	0.21598078927000003
1	Deaths	27	Samoa	3	Both	27	Age-standardized	976	Diabetes mellitus type 2	102	High alcohol use	3	Rate	2015	0.7116218415	1.41658687573	0.2112188455
1	Deaths	27	Samoa	3	Both	27	Age-standardized	976	Diabetes mellitus type 2	102	High alcohol use	3	Rate	2016	0.69780202465	1.42427518095	0.20649478009000002
1	Deaths	27	Samoa	3	Both	27	Age-standardized	976	Diabetes mellitus type 2	102	High alcohol use	3	Rate	2017	0.68299375159	1.40398314982	0.19797182946
1	Deaths	27	Samoa	3	Both	27	Age-standardized	976	Diabetes mellitus type 2	102	High alcohol use	3	Rate	2018	0.66845666747	1.4095189054700001	0.19300875607
1	Deaths	27	Samoa	3	Both	27	Age-standardized	976	Diabetes mellitus type 2	102	High alcohol use	3	Rate	2019	0.6539307664899999	1.39732240586	0.18547949403
1	Deaths	27	Samoa	3	Both	27	Age-standardized	976	Diabetes mellitus type 2	102	High alcohol use	3	Rate	2020	0.63896000689	1.4009185828500001	0.17577280353000002
1	Deaths	27	Samoa	3	Both	27	Age-standardized	976	Diabetes mellitus type 2	102	High alcohol use	3	Rate	2021	0.6231571030799999	1.38121925979	0.16199329614
1	Deaths	24	Marshall Islands	3	Both	27	Age-standardized	976	Diabetes mellitus type 2	102	High alcohol use	3	Rate	1990	0.43946218843	1.1253758812999999	0.06415989078
1	Deaths	24	Marshall Islands	3	Both	27	Age-standardized	976	Diabetes mellitus type 2	102	High alcohol use	3	Rate	1991	0.46417637280999996	1.18378844119	0.07723096023
1	Deaths	24	Marshall Islands	3	Both	27	Age-standardized	976	Diabetes mellitus type 2	102	High alcohol use	3	Rate	1992	0.49130659974	1.2187564638800001	0.08108576347999999
1	Deaths	24	Marshall Islands	3	Both	27	Age-standardized	976	Diabetes mellitus type 2	102	High alcohol use	3	Rate	1993	0.50535351999	1.25931973501	0.08896142023999999
1	Deaths	24	Marshall Islands	3	Both	27	Age-standardized	976	Diabetes mellitus type 2	102	High alcohol use	3	Rate	1994	0.47628591233	1.1632019336	0.08456893373999999
1	Deaths	24	Marshall Islands	3	Both	27	Age-standardized	976	Diabetes mellitus type 2	102	High alcohol use	3	Rate	1995	0.49732073306	1.2032896096099999	0.08928071385
1	Deaths	24	Marshall Islands	3	Both	27	Age-standardized	976	Diabetes mellitus type 2	102	High alcohol use	3	Rate	1996	0.51307136539	1.24835952394	0.09943847041000001
1	Deaths	24	Marshall Islands	3	Both	27	Age-standardized	976	Diabetes mellitus type 2	102	High alcohol use	3	Rate	1997	0.5366857444700001	1.32249598732	0.10523895851
1	Deaths	24	Marshall Islands	3	Both	27	Age-standardized	976	Diabetes mellitus type 2	102	High alcohol use	3	Rate	1998	0.55716268453	1.35477607018	0.11001423699
1	Deaths	24	Marshall Islands	3	Both	27	Age-standardized	976	Diabetes mellitus type 2	102	High alcohol use	3	Rate	1999	0.58008100625	1.4104414329900001	0.11538485452999998
1	Deaths	24	Marshall Islands	3	Both	27	Age-standardized	976	Diabetes mellitus type 2	102	High alcohol use	3	Rate	2000	0.60171083065	1.46059030054	0.11722750952000001
1	Deaths	24	Marshall Islands	3	Both	27	Age-standardized	976	Diabetes mellitus type 2	102	High alcohol use	3	Rate	2001	0.62287606167	1.47088255024	0.11829681321999999
1	Deaths	24	Marshall Islands	3	Both	27	Age-standardized	976	Diabetes mellitus type 2	102	High alcohol use	3	Rate	2002	0.6427047150599999	1.5276034808499999	0.11693097025
1	Deaths	24	Marshall Islands	3	Both	27	Age-standardized	976	Diabetes mellitus type 2	102	High alcohol use	3	Rate	2003	0.65805338741	1.5771031469499999	0.11378178906
1	Deaths	24	Marshall Islands	3	Both	27	Age-standardized	976	Diabetes mellitus type 2	102	High alcohol use	3	Rate	2004	0.67395669356	1.58099923439	0.12381404409
1	Deaths	24	Marshall Islands	3	Both	27	Age-standardized	976	Diabetes mellitus type 2	102	High alcohol use	3	Rate	2005	0.68745759225	1.59204507944	0.11998085404
1	Deaths	24	Marshall Islands	3	Both	27	Age-standardized	976	Diabetes mellitus type 2	102	High alcohol use	3	Rate	2006	0.70535076081	1.70991121902	0.11939449096000002
1	Deaths	24	Marshall Islands	3	Both	27	Age-standardized	976	Diabetes mellitus type 2	102	High alcohol use	3	Rate	2007	0.71525653097	1.7489333106800002	0.11971155975
1	Deaths	24	Marshall Islands	3	Both	27	Age-standardized	976	Diabetes mellitus type 2	102	High alcohol use	3	Rate	2008	0.7268235744	1.7677039532599998	0.1193773828
1	Deaths	24	Marshall Islands	3	Both	27	Age-standardized	976	Diabetes mellitus type 2	102	High alcohol use	3	Rate	2009	0.739701906	1.83022517414	0.12387433778
1	Deaths	24	Marshall Islands	3	Both	27	Age-standardized	976	Diabetes mellitus type 2	102	High alcohol use	3	Rate	2010	0.75145760325	1.8719116470500001	0.1269098724
1	Deaths	24	Marshall Islands	3	Both	27	Age-standardized	976	Diabetes mellitus type 2	102	High alcohol use	3	Rate	2011	0.7636977163399999	1.95240868503	0.13394654532
1	Deaths	24	Marshall Islands	3	Both	27	Age-standardized	976	Diabetes mellitus type 2	102	High alcohol use	3	Rate	2012	0.77831328976	2.07258083928	0.13275228938
1	Deaths	24	Marshall Islands	3	Both	27	Age-standardized	976	Diabetes mellitus type 2	102	High alcohol use	3	Rate	2013	0.79430928122	2.0543061644200002	0.1500667462
1	Deaths	24	Marshall Islands	3	Both	27	Age-standardized	976	Diabetes mellitus type 2	102	High alcohol use	3	Rate	2014	0.81246334255	2.04647200254	0.15443779974
1	Deaths	24	Marshall Islands	3	Both	27	Age-standardized	976	Diabetes mellitus type 2	102	High alcohol use	3	Rate	2015	0.8295650551399999	2.14439389265	0.15569546111
1	Deaths	24	Marshall Islands	3	Both	27	Age-standardized	976	Diabetes mellitus type 2	102	High alcohol use	3	Rate	2016	0.8464218198900001	2.14151815541	0.17216006164
1	Deaths	24	Marshall Islands	3	Both	27	Age-standardized	976	Diabetes mellitus type 2	102	High alcohol use	3	Rate	2017	0.86459465331	2.20403797485	0.18076768495
1	Deaths	24	Marshall Islands	3	Both	27	Age-standardized	976	Diabetes mellitus type 2	102	High alcohol use	3	Rate	2018	0.88228034834	2.31180759015	0.18142019927
1	Deaths	24	Marshall Islands	3	Both	27	Age-standardized	976	Diabetes mellitus type 2	102	High alcohol use	3	Rate	2019	0.89750992616	2.4641693501	0.18933610406999998
1	Deaths	24	Marshall Islands	3	Both	27	Age-standardized	976	Diabetes mellitus type 2	102	High alcohol use	3	Rate	2020	0.91124948311	2.53111320087	0.20087439231999998
1	Deaths	24	Marshall Islands	3	Both	27	Age-standardized	976	Diabetes mellitus type 2	102	High alcohol use	3	Rate	2021	0.9194479409899999	2.56714187972	0.21195374449999999
1	Deaths	29	Tonga	3	Both	27	Age-standardized	976	Diabetes mellitus type 2	102	High alcohol use	3	Rate	1990	0.27301407319	0.70355028665	0.023756901259999998
1	Deaths	29	Tonga	3	Both	27	Age-standardized	976	Diabetes mellitus type 2	102	High alcohol use	3	Rate	1991	0.29452775849	0.73488179597	0.04197331043
1	Deaths	29	Tonga	3	Both	27	Age-standardized	976	Diabetes mellitus type 2	102	High alcohol use	3	Rate	1992	0.31845790313	0.7706372679400001	0.055204046039999996
1	Deaths	29	Tonga	3	Both	27	Age-standardized	976	Diabetes mellitus type 2	102	High alcohol use	3	Rate	1993	0.3501768937	0.80294052537	0.06721493815
1	Deaths	29	Tonga	3	Both	27	Age-standardized	976	Diabetes mellitus type 2	102	High alcohol use	3	Rate	1994	0.38208173706	0.8609319236599999	0.07820390705
1	Deaths	29	Tonga	3	Both	27	Age-standardized	976	Diabetes mellitus type 2	102	High alcohol use	3	Rate	1995	0.40719711941000003	0.90966136484	0.09430808874
1	Deaths	29	Tonga	3	Both	27	Age-standardized	976	Diabetes mellitus type 2	102	High alcohol use	3	Rate	1996	0.44616982735	0.9605393693100001	0.1154475656
1	Deaths	29	Tonga	3	Both	27	Age-standardized	976	Diabetes mellitus type 2	102	High alcohol use	3	Rate	1997	0.49855410684999996	1.03450355827	0.14697124343
1	Deaths	29	Tonga	3	Both	27	Age-standardized	976	Diabetes mellitus type 2	102	High alcohol use	3	Rate	1998	0.57729842686	1.17661354362	0.17460335204
1	Deaths	29	Tonga	3	Both	27	Age-standardized	976	Diabetes mellitus type 2	102	High alcohol use	3	Rate	1999	0.6635097250700001	1.3189788427	0.20532483157
1	Deaths	29	Tonga	3	Both	27	Age-standardized	976	Diabetes mellitus type 2	102	High alcohol use	3	Rate	2000	0.69976379274	1.38317600376	0.21847023091
1	Deaths	29	Tonga	3	Both	27	Age-standardized	976	Diabetes mellitus type 2	102	High alcohol use	3	Rate	2001	0.70815696048	1.38089785653	0.22275323606999997
1	Deaths	29	Tonga	3	Both	27	Age-standardized	976	Diabetes mellitus type 2	102	High alcohol use	3	Rate	2002	0.74515990867	1.45933925881	0.24332376451
1	Deaths	29	Tonga	3	Both	27	Age-standardized	976	Diabetes mellitus type 2	102	High alcohol use	3	Rate	2003	0.7817967373400001	1.5062822085899998	0.26098116949
1	Deaths	29	Tonga	3	Both	27	Age-standardized	976	Diabetes mellitus type 2	102	High alcohol use	3	Rate	2004	0.7861681339600001	1.52557134935	0.25930693119
1	Deaths	29	Tonga	3	Both	27	Age-standardized	976	Diabetes mellitus type 2	102	High alcohol use	3	Rate	2005	0.73212096379	1.43089559656	0.23453428283000002
1	Deaths	29	Tonga	3	Both	27	Age-standardized	976	Diabetes mellitus type 2	102	High alcohol use	3	Rate	2006	0.7153514846400001	1.40448300723	0.22882414668
1	Deaths	29	Tonga	3	Both	27	Age-standardized	976	Diabetes mellitus type 2	102	High alcohol use	3	Rate	2007	0.68059705309	1.33833943674	0.21138382902
1	Deaths	29	Tonga	3	Both	27	Age-standardized	976	Diabetes mellitus type 2	102	High alcohol use	3	Rate	2008	0.63490330105	1.25897989718	0.19487260451
1	Deaths	29	Tonga	3	Both	27	Age-standardized	976	Diabetes mellitus type 2	102	High alcohol use	3	Rate	2009	0.58687220076	1.18211142432	0.17329667613
1	Deaths	29	Tonga	3	Both	27	Age-standardized	976	Diabetes mellitus type 2	102	High alcohol use	3	Rate	2010	0.54866471325	1.1209943116099998	0.15521070803
1	Deaths	29	Tonga	3	Both	27	Age-standardized	976	Diabetes mellitus type 2	102	High alcohol use	3	Rate	2011	0.51584055385	1.04544455653	0.14243046407
1	Deaths	29	Tonga	3	Both	27	Age-standardized	976	Diabetes mellitus type 2	102	High alcohol use	3	Rate	2012	0.48204295287	1.01300364263	0.12403423340999999
1	Deaths	29	Tonga	3	Both	27	Age-standardized	976	Diabetes mellitus type 2	102	High alcohol use	3	Rate	2013	0.44734012732	0.9532898758999999	0.09902301456000001
1	Deaths	29	Tonga	3	Both	27	Age-standardized	976	Diabetes mellitus type 2	102	High alcohol use	3	Rate	2014	0.41782644172	0.9334237605	0.08170795098
1	Deaths	29	Tonga	3	Both	27	Age-standardized	976	Diabetes mellitus type 2	102	High alcohol use	3	Rate	2015	0.39509492504999993	0.90217239946	0.07132637296
1	Deaths	29	Tonga	3	Both	27	Age-standardized	976	Diabetes mellitus type 2	102	High alcohol use	3	Rate	2016	0.37555666094	0.84798468842	0.06050591951
1	Deaths	29	Tonga	3	Both	27	Age-standardized	976	Diabetes mellitus type 2	102	High alcohol use	3	Rate	2017	0.35798649987	0.84107331683	0.05186406283
1	Deaths	29	Tonga	3	Both	27	Age-standardized	976	Diabetes mellitus type 2	102	High alcohol use	3	Rate	2018	0.34361222513	0.8501197200999999	0.04313107648
1	Deaths	29	Tonga	3	Both	27	Age-standardized	976	Diabetes mellitus type 2	102	High alcohol use	3	Rate	2019	0.33081890878	0.8551574478499999	0.03631716853
1	Deaths	29	Tonga	3	Both	27	Age-standardized	976	Diabetes mellitus type 2	102	High alcohol use	3	Rate	2020	0.3193665435	0.83381169828	0.0271324242
1	Deaths	29	Tonga	3	Both	27	Age-standardized	976	Diabetes mellitus type 2	102	High alcohol use	3	Rate	2021	0.3082897194	0.8227850262099999	0.02321425648
1	Deaths	26	Papua New Guinea	3	Both	27	Age-standardized	976	Diabetes mellitus type 2	102	High alcohol use	3	Rate	1990	0.5964453565500001	1.2831996560499999	0.15773687955000001
1	Deaths	26	Papua New Guinea	3	Both	27	Age-standardized	976	Diabetes mellitus type 2	102	High alcohol use	3	Rate	1991	0.5812087832699999	1.23259403867	0.15351633864
1	Deaths	26	Papua New Guinea	3	Both	27	Age-standardized	976	Diabetes mellitus type 2	102	High alcohol use	3	Rate	1992	0.55784702273	1.1899068153	0.14570390807
1	Deaths	26	Papua New Guinea	3	Both	27	Age-standardized	976	Diabetes mellitus type 2	102	High alcohol use	3	Rate	1993	0.53464641314	1.12862210214	0.14246687713
1	Deaths	26	Papua New Guinea	3	Both	27	Age-standardized	976	Diabetes mellitus type 2	102	High alcohol use	3	Rate	1994	0.50842335733	1.09076093284	0.13346197905
1	Deaths	26	Papua New Guinea	3	Both	27	Age-standardized	976	Diabetes mellitus type 2	102	High alcohol use	3	Rate	1995	0.48496497336	1.05891532896	0.12279435928999999
1	Deaths	26	Papua New Guinea	3	Both	27	Age-standardized	976	Diabetes mellitus type 2	102	High alcohol use	3	Rate	1996	0.46317616322	0.9909920277300001	0.10937114431
1	Deaths	26	Papua New Guinea	3	Both	27	Age-standardized	976	Diabetes mellitus type 2	102	High alcohol use	3	Rate	1997	0.43153207657	0.9181501931599999	0.09803621262
1	Deaths	26	Papua New Guinea	3	Both	27	Age-standardized	976	Diabetes mellitus type 2	102	High alcohol use	3	Rate	1998	0.40327483314	0.8800883557099999	0.0842704443
1	Deaths	26	Papua New Guinea	3	Both	27	Age-standardized	976	Diabetes mellitus type 2	102	High alcohol use	3	Rate	1999	0.37998152922	0.8203448363400001	0.07208432056
1	Deaths	26	Papua New Guinea	3	Both	27	Age-standardized	976	Diabetes mellitus type 2	102	High alcohol use	3	Rate	2000	0.36709762609	0.8114258468900001	0.07133235862
1	Deaths	26	Papua New Guinea	3	Both	27	Age-standardized	976	Diabetes mellitus type 2	102	High alcohol use	3	Rate	2001	0.35942329697000003	0.7920887403200001	0.07069561175
1	Deaths	26	Papua New Guinea	3	Both	27	Age-standardized	976	Diabetes mellitus type 2	102	High alcohol use	3	Rate	2002	0.35207444401000004	0.7688989348399999	0.06799381277
1	Deaths	26	Papua New Guinea	3	Both	27	Age-standardized	976	Diabetes mellitus type 2	102	High alcohol use	3	Rate	2003	0.34401911654	0.74178170594	0.06494059807
1	Deaths	26	Papua New Guinea	3	Both	27	Age-standardized	976	Diabetes mellitus type 2	102	High alcohol use	3	Rate	2004	0.3382995058	0.72616354506	0.06598805684
1	Deaths	26	Papua New Guinea	3	Both	27	Age-standardized	976	Diabetes mellitus type 2	102	High alcohol use	3	Rate	2005	0.33875175618	0.73463777789	0.06592056026
1	Deaths	26	Papua New Guinea	3	Both	27	Age-standardized	976	Diabetes mellitus type 2	102	High alcohol use	3	Rate	2006	0.34859107523	0.75482162127	0.07016631851
1	Deaths	26	Papua New Guinea	3	Both	27	Age-standardized	976	Diabetes mellitus type 2	102	High alcohol use	3	Rate	2007	0.36855760008	0.80624092185	0.07829888371999999
1	Deaths	26	Papua New Guinea	3	Both	27	Age-standardized	976	Diabetes mellitus type 2	102	High alcohol use	3	Rate	2008	0.39312952604000007	0.84448406229	0.09111404161999999
1	Deaths	26	Papua New Guinea	3	Both	27	Age-standardized	976	Diabetes mellitus type 2	102	High alcohol use	3	Rate	2009	0.41283359114999996	0.88210283345	0.10164579105999999
1	Deaths	26	Papua New Guinea	3	Both	27	Age-standardized	976	Diabetes mellitus type 2	102	High alcohol use	3	Rate	2010	0.43613401322	0.97067318374	0.10690147914999999
1	Deaths	26	Papua New Guinea	3	Both	27	Age-standardized	976	Diabetes mellitus type 2	102	High alcohol use	3	Rate	2011	0.45536747351	1.00141986309	0.11837696529000001
1	Deaths	26	Papua New Guinea	3	Both	27	Age-standardized	976	Diabetes mellitus type 2	102	High alcohol use	3	Rate	2012	0.46555959332999997	1.00288740389	0.12674710006
1	Deaths	26	Papua New Guinea	3	Both	27	Age-standardized	976	Diabetes mellitus type 2	102	High alcohol use	3	Rate	2013	0.47016690365	0.98338568115	0.13016902601
1	Deaths	26	Papua New Guinea	3	Both	27	Age-standardized	976	Diabetes mellitus type 2	102	High alcohol use	3	Rate	2014	0.47644549402999997	1.01175883361	0.13617774797999999
1	Deaths	26	Papua New Guinea	3	Both	27	Age-standardized	976	Diabetes mellitus type 2	102	High alcohol use	3	Rate	2015	0.48349674401	1.01753792902	0.13838313458
1	Deaths	26	Papua New Guinea	3	Both	27	Age-standardized	976	Diabetes mellitus type 2	102	High alcohol use	3	Rate	2016	0.48360834882000003	1.0031379926500001	0.14162850182
1	Deaths	26	Papua New Guinea	3	Both	27	Age-standardized	976	Diabetes mellitus type 2	102	High alcohol use	3	Rate	2017	0.48850332594999996	1.00620234506	0.13612362436
1	Deaths	26	Papua New Guinea	3	Both	27	Age-standardized	976	Diabetes mellitus type 2	102	High alcohol use	3	Rate	2018	0.49237267111	1.0176576765	0.1319201276
1	Deaths	26	Papua New Guinea	3	Both	27	Age-standardized	976	Diabetes mellitus type 2	102	High alcohol use	3	Rate	2019	0.50142601964	1.02606545092	0.13462047419
1	Deaths	26	Papua New Guinea	3	Both	27	Age-standardized	976	Diabetes mellitus type 2	102	High alcohol use	3	Rate	2020	0.50377509892	1.0211931998800001	0.13217479924
1	Deaths	26	Papua New Guinea	3	Both	27	Age-standardized	976	Diabetes mellitus type 2	102	High alcohol use	3	Rate	2021	0.49695656311999997	0.99598032897	0.13101725525000002
1	Deaths	33	Armenia	3	Both	27	Age-standardized	976	Diabetes mellitus type 2	102	High alcohol use	3	Rate	1990	0.10275268887	0.26651123431999996	-0.02736556686
1	Deaths	33	Armenia	3	Both	27	Age-standardized	976	Diabetes mellitus type 2	102	High alcohol use	3	Rate	1991	0.11854912878	0.29326778379	-0.023294539750000003
1	Deaths	33	Armenia	3	Both	27	Age-standardized	976	Diabetes mellitus type 2	102	High alcohol use	3	Rate	1992	0.14031188125	0.33730545122	-0.025698428
1	Deaths	33	Armenia	3	Both	27	Age-standardized	976	Diabetes mellitus type 2	102	High alcohol use	3	Rate	1993	0.16433368941	0.39439965658	-0.024640582320000003
1	Deaths	33	Armenia	3	Both	27	Age-standardized	976	Diabetes mellitus type 2	102	High alcohol use	3	Rate	1994	0.17572657613	0.41535790528	-0.02215699477
1	Deaths	33	Armenia	3	Both	27	Age-standardized	976	Diabetes mellitus type 2	102	High alcohol use	3	Rate	1995	0.19402460133	0.45154905988	-0.013518034600000001
1	Deaths	33	Armenia	3	Both	27	Age-standardized	976	Diabetes mellitus type 2	102	High alcohol use	3	Rate	1996	0.21700621262	0.49054626262	-0.007405242909999999
1	Deaths	33	Armenia	3	Both	27	Age-standardized	976	Diabetes mellitus type 2	102	High alcohol use	3	Rate	1997	0.22049202645	0.49844762102999995	-0.0067411569799999994
1	Deaths	33	Armenia	3	Both	27	Age-standardized	976	Diabetes mellitus type 2	102	High alcohol use	3	Rate	1998	0.22894391136	0.50984144048	-0.0039487075899999995
1	Deaths	33	Armenia	3	Both	27	Age-standardized	976	Diabetes mellitus type 2	102	High alcohol use	3	Rate	1999	0.24916576436	0.54139006273	0.00589810157
1	Deaths	33	Armenia	3	Both	27	Age-standardized	976	Diabetes mellitus type 2	102	High alcohol use	3	Rate	2000	0.25371985677	0.5494260748800001	0.00921569222
1	Deaths	33	Armenia	3	Both	27	Age-standardized	976	Diabetes mellitus type 2	102	High alcohol use	3	Rate	2001	0.27967023619	0.59143069178	0.024358519069999997
1	Deaths	33	Armenia	3	Both	27	Age-standardized	976	Diabetes mellitus type 2	102	High alcohol use	3	Rate	2002	0.31796229775	0.65709397788	0.04539292037
1	Deaths	33	Armenia	3	Both	27	Age-standardized	976	Diabetes mellitus type 2	102	High alcohol use	3	Rate	2003	0.37269091675	0.74875683955	0.0725765669
1	Deaths	33	Armenia	3	Both	27	Age-standardized	976	Diabetes mellitus type 2	102	High alcohol use	3	Rate	2004	0.38953944995	0.77157278299	0.08613131279
1	Deaths	33	Armenia	3	Both	27	Age-standardized	976	Diabetes mellitus type 2	102	High alcohol use	3	Rate	2005	0.37216722823	0.74241661602	0.0841600881
1	Deaths	33	Armenia	3	Both	27	Age-standardized	976	Diabetes mellitus type 2	102	High alcohol use	3	Rate	2006	0.37308942249	0.75056826941	0.0882339032
1	Deaths	33	Armenia	3	Both	27	Age-standardized	976	Diabetes mellitus type 2	102	High alcohol use	3	Rate	2007	0.36320157042	0.7263173478	0.09215275149999999
1	Deaths	33	Armenia	3	Both	27	Age-standardized	976	Diabetes mellitus type 2	102	High alcohol use	3	Rate	2008	0.39799524088	0.7851409293400001	0.09913189496
1	Deaths	33	Armenia	3	Both	27	Age-standardized	976	Diabetes mellitus type 2	102	High alcohol use	3	Rate	2009	0.45046194476	0.89119217882	0.11932899689
1	Deaths	33	Armenia	3	Both	27	Age-standardized	976	Diabetes mellitus type 2	102	High alcohol use	3	Rate	2010	0.45495098994	0.89088381632	0.12547028444
1	Deaths	33	Armenia	3	Both	27	Age-standardized	976	Diabetes mellitus type 2	102	High alcohol use	3	Rate	2011	0.44287015862999995	0.85907454456	0.11394174753
1	Deaths	33	Armenia	3	Both	27	Age-standardized	976	Diabetes mellitus type 2	102	High alcohol use	3	Rate	2012	0.41091666978	0.7925129876499999	0.10525472064000001
1	Deaths	33	Armenia	3	Both	27	Age-standardized	976	Diabetes mellitus type 2	102	High alcohol use	3	Rate	2013	0.41794073031	0.8081986700900001	0.10600422604000001
1	Deaths	33	Armenia	3	Both	27	Age-standardized	976	Diabetes mellitus type 2	102	High alcohol use	3	Rate	2014	0.40958385803999997	0.79293264454	0.10116083659
1	Deaths	33	Armenia	3	Both	27	Age-standardized	976	Diabetes mellitus type 2	102	High alcohol use	3	Rate	2015	0.39570715809	0.7749957144199999	0.09673121884000001
1	Deaths	33	Armenia	3	Both	27	Age-standardized	976	Diabetes mellitus type 2	102	High alcohol use	3	Rate	2016	0.32973518517	0.64981702902	0.07886401415000001
1	Deaths	33	Armenia	3	Both	27	Age-standardized	976	Diabetes mellitus type 2	102	High alcohol use	3	Rate	2017	0.26327759256	0.51434511525	0.06224376414
1	Deaths	33	Armenia	3	Both	27	Age-standardized	976	Diabetes mellitus type 2	102	High alcohol use	3	Rate	2018	0.21478683997	0.4254857855	0.04999418447
1	Deaths	33	Armenia	3	Both	27	Age-standardized	976	Diabetes mellitus type 2	102	High alcohol use	3	Rate	2019	0.21115488317	0.42049081171999997	0.05024807831999999
1	Deaths	33	Armenia	3	Both	27	Age-standardized	976	Diabetes mellitus type 2	102	High alcohol use	3	Rate	2020	0.21162777900000002	0.41800829725	0.046915260849999994
1	Deaths	33	Armenia	3	Both	27	Age-standardized	976	Diabetes mellitus type 2	102	High alcohol use	3	Rate	2021	0.21089032543	0.42110521244	0.050502518169999996
1	Deaths	28	Solomon Islands	3	Both	27	Age-standardized	976	Diabetes mellitus type 2	102	High alcohol use	3	Rate	1990	-0.04755669728	0.1306145597	-0.26510998085
1	Deaths	28	Solomon Islands	3	Both	27	Age-standardized	976	Diabetes mellitus type 2	102	High alcohol use	3	Rate	1991	-0.04812369707	0.12345348251999999	-0.2534055415
1	Deaths	28	Solomon Islands	3	Both	27	Age-standardized	976	Diabetes mellitus type 2	102	High alcohol use	3	Rate	1992	-0.04660187083	0.12334508826000001	-0.24852887045
1	Deaths	28	Solomon Islands	3	Both	27	Age-standardized	976	Diabetes mellitus type 2	102	High alcohol use	3	Rate	1993	-0.04527571714	0.12627940816	-0.24639900365
1	Deaths	28	Solomon Islands	3	Both	27	Age-standardized	976	Diabetes mellitus type 2	102	High alcohol use	3	Rate	1994	-0.043343916270000005	0.12253683977	-0.23983747874000003
1	Deaths	28	Solomon Islands	3	Both	27	Age-standardized	976	Diabetes mellitus type 2	102	High alcohol use	3	Rate	1995	-0.040928638489999995	0.12030493063000001	-0.23244274589
1	Deaths	28	Solomon Islands	3	Both	27	Age-standardized	976	Diabetes mellitus type 2	102	High alcohol use	3	Rate	1996	-0.03470593669	0.12616070271	-0.2239485419
1	Deaths	28	Solomon Islands	3	Both	27	Age-standardized	976	Diabetes mellitus type 2	102	High alcohol use	3	Rate	1997	-0.021789983449999998	0.1582976502	-0.22611846068
1	Deaths	28	Solomon Islands	3	Both	27	Age-standardized	976	Diabetes mellitus type 2	102	High alcohol use	3	Rate	1998	-0.0035789277400000005	0.20051029684000002	-0.22711311153
1	Deaths	28	Solomon Islands	3	Both	27	Age-standardized	976	Diabetes mellitus type 2	102	High alcohol use	3	Rate	1999	0.01646257161	0.25638418273	-0.22343977850000002
1	Deaths	28	Solomon Islands	3	Both	27	Age-standardized	976	Diabetes mellitus type 2	102	High alcohol use	3	Rate	2000	0.03875319069	0.30739555105	-0.21525641679000002
1	Deaths	28	Solomon Islands	3	Both	27	Age-standardized	976	Diabetes mellitus type 2	102	High alcohol use	3	Rate	2001	0.06615008035	0.35867367324	-0.1875347759
1	Deaths	28	Solomon Islands	3	Both	27	Age-standardized	976	Diabetes mellitus type 2	102	High alcohol use	3	Rate	2002	0.10301930438	0.42133391491000005	-0.17551910265
1	Deaths	28	Solomon Islands	3	Both	27	Age-standardized	976	Diabetes mellitus type 2	102	High alcohol use	3	Rate	2003	0.14308336698	0.49409447788999994	-0.16168917489999998
1	Deaths	28	Solomon Islands	3	Both	27	Age-standardized	976	Diabetes mellitus type 2	102	High alcohol use	3	Rate	2004	0.17716613150000002	0.55961836142	-0.15177170738999998
1	Deaths	28	Solomon Islands	3	Both	27	Age-standardized	976	Diabetes mellitus type 2	102	High alcohol use	3	Rate	2005	0.20196020837999998	0.60529149312	-0.1376668545
1	Deaths	28	Solomon Islands	3	Both	27	Age-standardized	976	Diabetes mellitus type 2	102	High alcohol use	3	Rate	2006	0.21403087052999997	0.62878599958	-0.13339494585
1	Deaths	28	Solomon Islands	3	Both	27	Age-standardized	976	Diabetes mellitus type 2	102	High alcohol use	3	Rate	2007	0.22125243243	0.65931624253	-0.12896434655
1	Deaths	28	Solomon Islands	3	Both	27	Age-standardized	976	Diabetes mellitus type 2	102	High alcohol use	3	Rate	2008	0.22433938247	0.64187591116	-0.12233953426000001
1	Deaths	28	Solomon Islands	3	Both	27	Age-standardized	976	Diabetes mellitus type 2	102	High alcohol use	3	Rate	2009	0.23554892683000003	0.65699549574	-0.1182851034
1	Deaths	28	Solomon Islands	3	Both	27	Age-standardized	976	Diabetes mellitus type 2	102	High alcohol use	3	Rate	2010	0.23481596935000001	0.66058290596	-0.10770905016
1	Deaths	28	Solomon Islands	3	Both	27	Age-standardized	976	Diabetes mellitus type 2	102	High alcohol use	3	Rate	2011	0.24180710160000002	0.67703537385	-0.11106410219000001
1	Deaths	28	Solomon Islands	3	Both	27	Age-standardized	976	Diabetes mellitus type 2	102	High alcohol use	3	Rate	2012	0.23808463293999999	0.6687923186	-0.11388653553
1	Deaths	28	Solomon Islands	3	Both	27	Age-standardized	976	Diabetes mellitus type 2	102	High alcohol use	3	Rate	2013	0.23181208634000003	0.6544442579099999	-0.11391459403999998
1	Deaths	28	Solomon Islands	3	Both	27	Age-standardized	976	Diabetes mellitus type 2	102	High alcohol use	3	Rate	2014	0.22834518454	0.65081526028	-0.10657691793
1	Deaths	28	Solomon Islands	3	Both	27	Age-standardized	976	Diabetes mellitus type 2	102	High alcohol use	3	Rate	2015	0.22297890902	0.64511152749	-0.10749760259999999
1	Deaths	28	Solomon Islands	3	Both	27	Age-standardized	976	Diabetes mellitus type 2	102	High alcohol use	3	Rate	2016	0.21619358622999998	0.61539332949	-0.10225763511
1	Deaths	28	Solomon Islands	3	Both	27	Age-standardized	976	Diabetes mellitus type 2	102	High alcohol use	3	Rate	2017	0.22450742472	0.64405963945	-0.10467193976999999
1	Deaths	28	Solomon Islands	3	Both	27	Age-standardized	976	Diabetes mellitus type 2	102	High alcohol use	3	Rate	2018	0.23176869346	0.6810799721	-0.10553698739
1	Deaths	28	Solomon Islands	3	Both	27	Age-standardized	976	Diabetes mellitus type 2	102	High alcohol use	3	Rate	2019	0.23165321256000002	0.6817203672000001	-0.10212266665
1	Deaths	28	Solomon Islands	3	Both	27	Age-standardized	976	Diabetes mellitus type 2	102	High alcohol use	3	Rate	2020	0.23290665368000002	0.68273015082	-0.10139549267
1	Deaths	28	Solomon Islands	3	Both	27	Age-standardized	976	Diabetes mellitus type 2	102	High alcohol use	3	Rate	2021	0.22711615762999998	0.6771203767499999	-0.10277326915
1	Deaths	35	Georgia	3	Both	27	Age-standardized	976	Diabetes mellitus type 2	102	High alcohol use	3	Rate	1990	0.12357871673999998	0.30127668198999996	-0.0041050379100000004
1	Deaths	35	Georgia	3	Both	27	Age-standardized	976	Diabetes mellitus type 2	102	High alcohol use	3	Rate	1991	0.10491211519	0.25739690172	-0.0041215505000000005
1	Deaths	35	Georgia	3	Both	27	Age-standardized	976	Diabetes mellitus type 2	102	High alcohol use	3	Rate	1992	0.09699269057	0.23355751718	-0.00532993617
1	Deaths	35	Georgia	3	Both	27	Age-standardized	976	Diabetes mellitus type 2	102	High alcohol use	3	Rate	1993	0.10835563538	0.26117571879	-0.0061291151499999995
1	Deaths	35	Georgia	3	Both	27	Age-standardized	976	Diabetes mellitus type 2	102	High alcohol use	3	Rate	1994	0.12333167085999999	0.29715324064000004	-0.00719291159
1	Deaths	35	Georgia	3	Both	27	Age-standardized	976	Diabetes mellitus type 2	102	High alcohol use	3	Rate	1995	0.12963407301	0.31880357807	-0.0071742900699999996
1	Deaths	35	Georgia	3	Both	27	Age-standardized	976	Diabetes mellitus type 2	102	High alcohol use	3	Rate	1996	0.12787894735	0.32224081213	-0.00677948799
1	Deaths	35	Georgia	3	Both	27	Age-standardized	976	Diabetes mellitus type 2	102	High alcohol use	3	Rate	1997	0.12766888361	0.32595615362	-0.00831642984
1	Deaths	35	Georgia	3	Both	27	Age-standardized	976	Diabetes mellitus type 2	102	High alcohol use	3	Rate	1998	0.14669923188	0.36958201138999996	-0.009543481940000001
1	Deaths	35	Georgia	3	Both	27	Age-standardized	976	Diabetes mellitus type 2	102	High alcohol use	3	Rate	1999	0.15924659592	0.39814973946	-0.01059017995
1	Deaths	35	Georgia	3	Both	27	Age-standardized	976	Diabetes mellitus type 2	102	High alcohol use	3	Rate	2000	0.17445495541	0.42535908192	-0.01021370783
1	Deaths	35	Georgia	3	Both	27	Age-standardized	976	Diabetes mellitus type 2	102	High alcohol use	3	Rate	2001	0.17219713761	0.40368673272999994	0.0021941500999999998
1	Deaths	35	Georgia	3	Both	27	Age-standardized	976	Diabetes mellitus type 2	102	High alcohol use	3	Rate	2002	0.18507630962	0.41940668622000005	0.011937566480000002
1	Deaths	35	Georgia	3	Both	27	Age-standardized	976	Diabetes mellitus type 2	102	High alcohol use	3	Rate	2003	0.20677436249	0.45501438911	0.02577724554
1	Deaths	35	Georgia	3	Both	27	Age-standardized	976	Diabetes mellitus type 2	102	High alcohol use	3	Rate	2004	0.2435342158	0.52711133109	0.04437356292
1	Deaths	35	Georgia	3	Both	27	Age-standardized	976	Diabetes mellitus type 2	102	High alcohol use	3	Rate	2005	0.23230777322	0.48897947454	0.045269477030000005
1	Deaths	35	Georgia	3	Both	27	Age-standardized	976	Diabetes mellitus type 2	102	High alcohol use	3	Rate	2006	0.23917635643000001	0.49016220344	0.05132818200000001
1	Deaths	35	Georgia	3	Both	27	Age-standardized	976	Diabetes mellitus type 2	102	High alcohol use	3	Rate	2007	0.26362414054	0.5341853293700001	0.058507150779999996
1	Deaths	35	Georgia	3	Both	27	Age-standardized	976	Diabetes mellitus type 2	102	High alcohol use	3	Rate	2008	0.33888579407999997	0.66633343735	0.07782100986
1	Deaths	35	Georgia	3	Both	27	Age-standardized	976	Diabetes mellitus type 2	102	High alcohol use	3	Rate	2009	0.34694717702	0.68172670535	0.08331920135
1	Deaths	35	Georgia	3	Both	27	Age-standardized	976	Diabetes mellitus type 2	102	High alcohol use	3	Rate	2010	0.42225005975	0.8107924210699999	0.10537845949
1	Deaths	35	Georgia	3	Both	27	Age-standardized	976	Diabetes mellitus type 2	102	High alcohol use	3	Rate	2011	0.60151709577	1.1376880611	0.16965543501
1	Deaths	35	Georgia	3	Both	27	Age-standardized	976	Diabetes mellitus type 2	102	High alcohol use	3	Rate	2012	0.68844574964	1.30218909336	0.19072446457
1	Deaths	35	Georgia	3	Both	27	Age-standardized	976	Diabetes mellitus type 2	102	High alcohol use	3	Rate	2013	0.67192274889	1.26196186273	0.18465601312000002
1	Deaths	35	Georgia	3	Both	27	Age-standardized	976	Diabetes mellitus type 2	102	High alcohol use	3	Rate	2014	0.62816633578	1.17549262418	0.16805021716
1	Deaths	35	Georgia	3	Both	27	Age-standardized	976	Diabetes mellitus type 2	102	High alcohol use	3	Rate	2015	0.59833475853	1.1116300300500002	0.16001045557
1	Deaths	35	Georgia	3	Both	27	Age-standardized	976	Diabetes mellitus type 2	102	High alcohol use	3	Rate	2016	0.53753933112	0.9991489994899999	0.15550926125
1	Deaths	35	Georgia	3	Both	27	Age-standardized	976	Diabetes mellitus type 2	102	High alcohol use	3	Rate	2017	0.52265173267	0.96534293377	0.15471112323
1	Deaths	35	Georgia	3	Both	27	Age-standardized	976	Diabetes mellitus type 2	102	High alcohol use	3	Rate	2018	0.4443357468	0.8397753730199999	0.13227246306
1	Deaths	35	Georgia	3	Both	27	Age-standardized	976	Diabetes mellitus type 2	102	High alcohol use	3	Rate	2019	0.47476507162000003	0.92105146233	0.14362202085
1	Deaths	35	Georgia	3	Both	27	Age-standardized	976	Diabetes mellitus type 2	102	High alcohol use	3	Rate	2020	0.48709349971	0.9592203138600001	0.15359361844
1	Deaths	35	Georgia	3	Both	27	Age-standardized	976	Diabetes mellitus type 2	102	High alcohol use	3	Rate	2021	0.46646511619000003	0.95134183704	0.14764845233
1	Deaths	30	Vanuatu	3	Both	27	Age-standardized	976	Diabetes mellitus type 2	102	High alcohol use	3	Rate	1990	0.38825230262	0.8881525013299999	0.05244741673
1	Deaths	30	Vanuatu	3	Both	27	Age-standardized	976	Diabetes mellitus type 2	102	High alcohol use	3	Rate	1991	0.3799177627	0.8909005046299999	0.04959355789
1	Deaths	30	Vanuatu	3	Both	27	Age-standardized	976	Diabetes mellitus type 2	102	High alcohol use	3	Rate	1992	0.36922814425	0.87985631998	0.04006739906
1	Deaths	30	Vanuatu	3	Both	27	Age-standardized	976	Diabetes mellitus type 2	102	High alcohol use	3	Rate	1993	0.35585716520000005	0.8579600443500001	0.03237068647
1	Deaths	30	Vanuatu	3	Both	27	Age-standardized	976	Diabetes mellitus type 2	102	High alcohol use	3	Rate	1994	0.34516559712	0.83082685007	0.027463535600000002
1	Deaths	30	Vanuatu	3	Both	27	Age-standardized	976	Diabetes mellitus type 2	102	High alcohol use	3	Rate	1995	0.32515123203	0.77221152194	0.01897968474
1	Deaths	30	Vanuatu	3	Both	27	Age-standardized	976	Diabetes mellitus type 2	102	High alcohol use	3	Rate	1996	0.30806703214000003	0.7424943832399999	0.0090586199
1	Deaths	30	Vanuatu	3	Both	27	Age-standardized	976	Diabetes mellitus type 2	102	High alcohol use	3	Rate	1997	0.28612710261	0.69933488137	0.0011531322699999999
1	Deaths	30	Vanuatu	3	Both	27	Age-standardized	976	Diabetes mellitus type 2	102	High alcohol use	3	Rate	1998	0.26349764301	0.65402793462	-0.00990362423
1	Deaths	30	Vanuatu	3	Both	27	Age-standardized	976	Diabetes mellitus type 2	102	High alcohol use	3	Rate	1999	0.24417575496000002	0.62535619049	-0.019904669530000002
1	Deaths	30	Vanuatu	3	Both	27	Age-standardized	976	Diabetes mellitus type 2	102	High alcohol use	3	Rate	2000	0.22365636624	0.59444938169	-0.030552493439999998
1	Deaths	30	Vanuatu	3	Both	27	Age-standardized	976	Diabetes mellitus type 2	102	High alcohol use	3	Rate	2001	0.21152091775	0.58428449704	-0.03192504226
1	Deaths	30	Vanuatu	3	Both	27	Age-standardized	976	Diabetes mellitus type 2	102	High alcohol use	3	Rate	2002	0.19106381945	0.5374591023899999	-0.035570692620000004
1	Deaths	30	Vanuatu	3	Both	27	Age-standardized	976	Diabetes mellitus type 2	102	High alcohol use	3	Rate	2003	0.17334556841	0.50436361286	-0.03339456744
1	Deaths	30	Vanuatu	3	Both	27	Age-standardized	976	Diabetes mellitus type 2	102	High alcohol use	3	Rate	2004	0.16420516988	0.49595483266	-0.034303580380000004
1	Deaths	30	Vanuatu	3	Both	27	Age-standardized	976	Diabetes mellitus type 2	102	High alcohol use	3	Rate	2005	0.16484868726000002	0.50229050101	-0.03407565631
1	Deaths	30	Vanuatu	3	Both	27	Age-standardized	976	Diabetes mellitus type 2	102	High alcohol use	3	Rate	2006	0.17453745552	0.51764084701	-0.03039161454
1	Deaths	30	Vanuatu	3	Both	27	Age-standardized	976	Diabetes mellitus type 2	102	High alcohol use	3	Rate	2007	0.20085425635999998	0.5559638251400001	-0.01534025466
1	Deaths	30	Vanuatu	3	Both	27	Age-standardized	976	Diabetes mellitus type 2	102	High alcohol use	3	Rate	2008	0.23592317755	0.6161134860799999	-7.342024e-05
1	Deaths	30	Vanuatu	3	Both	27	Age-standardized	976	Diabetes mellitus type 2	102	High alcohol use	3	Rate	2009	0.27277128617999996	0.67046267706	0.02438914618
1	Deaths	30	Vanuatu	3	Both	27	Age-standardized	976	Diabetes mellitus type 2	102	High alcohol use	3	Rate	2010	0.30990639312999996	0.7508744388299999	0.037973266060000004
1	Deaths	30	Vanuatu	3	Both	27	Age-standardized	976	Diabetes mellitus type 2	102	High alcohol use	3	Rate	2011	0.35566786168	0.84066426193	0.06023027547
1	Deaths	30	Vanuatu	3	Both	27	Age-standardized	976	Diabetes mellitus type 2	102	High alcohol use	3	Rate	2012	0.40700530886	0.93756646804	0.08157836623
1	Deaths	30	Vanuatu	3	Both	27	Age-standardized	976	Diabetes mellitus type 2	102	High alcohol use	3	Rate	2013	0.46241755458	1.04141391793	0.10780879853
1	Deaths	30	Vanuatu	3	Both	27	Age-standardized	976	Diabetes mellitus type 2	102	High alcohol use	3	Rate	2014	0.51520986014	1.1399154504	0.131702118
1	Deaths	30	Vanuatu	3	Both	27	Age-standardized	976	Diabetes mellitus type 2	102	High alcohol use	3	Rate	2015	0.56245493657	1.23375638985	0.15022755694
1	Deaths	30	Vanuatu	3	Both	27	Age-standardized	976	Diabetes mellitus type 2	102	High alcohol use	3	Rate	2016	0.60136673929	1.30234274147	0.16587889559
1	Deaths	30	Vanuatu	3	Both	27	Age-standardized	976	Diabetes mellitus type 2	102	High alcohol use	3	Rate	2017	0.63698327162	1.36159934583	0.17815112075
1	Deaths	30	Vanuatu	3	Both	27	Age-standardized	976	Diabetes mellitus type 2	102	High alcohol use	3	Rate	2018	0.66951435931	1.42168271898	0.19237868271000003
1	Deaths	30	Vanuatu	3	Both	27	Age-standardized	976	Diabetes mellitus type 2	102	High alcohol use	3	Rate	2019	0.69829167775	1.4522287706099999	0.20390087969
1	Deaths	30	Vanuatu	3	Both	27	Age-standardized	976	Diabetes mellitus type 2	102	High alcohol use	3	Rate	2020	0.72564620793	1.47680623328	0.21680004034
1	Deaths	30	Vanuatu	3	Both	27	Age-standardized	976	Diabetes mellitus type 2	102	High alcohol use	3	Rate	2021	0.74631776092	1.53836027547	0.23119724344
1	Deaths	34	Azerbaijan	3	Both	27	Age-standardized	976	Diabetes mellitus type 2	102	High alcohol use	3	Rate	1990	0.21731689827	0.41731269372	0.07249996135
1	Deaths	34	Azerbaijan	3	Both	27	Age-standardized	976	Diabetes mellitus type 2	102	High alcohol use	3	Rate	1991	0.23483986702999998	0.46121059835999995	0.08034475238
1	Deaths	34	Azerbaijan	3	Both	27	Age-standardized	976	Diabetes mellitus type 2	102	High alcohol use	3	Rate	1992	0.25840225302000003	0.5133170509199999	0.08944938153
1	Deaths	34	Azerbaijan	3	Both	27	Age-standardized	976	Diabetes mellitus type 2	102	High alcohol use	3	Rate	1993	0.27826608345	0.5496122235500001	0.09757302793000001
1	Deaths	34	Azerbaijan	3	Both	27	Age-standardized	976	Diabetes mellitus type 2	102	High alcohol use	3	Rate	1994	0.29631427751	0.58880057556	0.10613233340999999
1	Deaths	34	Azerbaijan	3	Both	27	Age-standardized	976	Diabetes mellitus type 2	102	High alcohol use	3	Rate	1995	0.30473169514000004	0.6051224389000001	0.1031518912
1	Deaths	34	Azerbaijan	3	Both	27	Age-standardized	976	Diabetes mellitus type 2	102	High alcohol use	3	Rate	1996	0.30350977298	0.61165952396	0.09895228782
1	Deaths	34	Azerbaijan	3	Both	27	Age-standardized	976	Diabetes mellitus type 2	102	High alcohol use	3	Rate	1997	0.29402044217	0.5861168462199999	0.09768688904
1	Deaths	34	Azerbaijan	3	Both	27	Age-standardized	976	Diabetes mellitus type 2	102	High alcohol use	3	Rate	1998	0.28772658944999996	0.57338032598	0.09447370543
1	Deaths	34	Azerbaijan	3	Both	27	Age-standardized	976	Diabetes mellitus type 2	102	High alcohol use	3	Rate	1999	0.28412773309	0.55391693023	0.09514716504
1	Deaths	34	Azerbaijan	3	Both	27	Age-standardized	976	Diabetes mellitus type 2	102	High alcohol use	3	Rate	2000	0.28762932706	0.5832231798999999	0.09257172442
1	Deaths	34	Azerbaijan	3	Both	27	Age-standardized	976	Diabetes mellitus type 2	102	High alcohol use	3	Rate	2001	0.29337121476	0.59964058955	0.09270593261
1	Deaths	34	Azerbaijan	3	Both	27	Age-standardized	976	Diabetes mellitus type 2	102	High alcohol use	3	Rate	2002	0.30673494351	0.60617024676	0.10003299751
1	Deaths	34	Azerbaijan	3	Both	27	Age-standardized	976	Diabetes mellitus type 2	102	High alcohol use	3	Rate	2003	0.32208056049	0.63301011733	0.10578132922
1	Deaths	34	Azerbaijan	3	Both	27	Age-standardized	976	Diabetes mellitus type 2	102	High alcohol use	3	Rate	2004	0.33430945327	0.66051823906	0.11255585895
1	Deaths	34	Azerbaijan	3	Both	27	Age-standardized	976	Diabetes mellitus type 2	102	High alcohol use	3	Rate	2005	0.34871343791000003	0.69803478342	0.12125073714000001
1	Deaths	34	Azerbaijan	3	Both	27	Age-standardized	976	Diabetes mellitus type 2	102	High alcohol use	3	Rate	2006	0.35421219155	0.70099900038	0.13245720247999998
1	Deaths	34	Azerbaijan	3	Both	27	Age-standardized	976	Diabetes mellitus type 2	102	High alcohol use	3	Rate	2007	0.3584505718	0.70415094804	0.13628242395
1	Deaths	34	Azerbaijan	3	Both	27	Age-standardized	976	Diabetes mellitus type 2	102	High alcohol use	3	Rate	2008	0.38335846236	0.7244858076	0.14069940890000002
1	Deaths	34	Azerbaijan	3	Both	27	Age-standardized	976	Diabetes mellitus type 2	102	High alcohol use	3	Rate	2009	0.40135357462000004	0.7569054545799999	0.14519619918999999
1	Deaths	34	Azerbaijan	3	Both	27	Age-standardized	976	Diabetes mellitus type 2	102	High alcohol use	3	Rate	2010	0.41829360977	0.78784457105	0.15461668329
1	Deaths	34	Azerbaijan	3	Both	27	Age-standardized	976	Diabetes mellitus type 2	102	High alcohol use	3	Rate	2011	0.43093429896	0.83219974911	0.15878927612
1	Deaths	34	Azerbaijan	3	Both	27	Age-standardized	976	Diabetes mellitus type 2	102	High alcohol use	3	Rate	2012	0.44257268452000004	0.86744974399	0.16289931905
1	Deaths	34	Azerbaijan	3	Both	27	Age-standardized	976	Diabetes mellitus type 2	102	High alcohol use	3	Rate	2013	0.44612903791999997	0.88052746754	0.16038904099999998
1	Deaths	34	Azerbaijan	3	Both	27	Age-standardized	976	Diabetes mellitus type 2	102	High alcohol use	3	Rate	2014	0.45009486934000004	0.8991345974999999	0.15670307047999998
1	Deaths	34	Azerbaijan	3	Both	27	Age-standardized	976	Diabetes mellitus type 2	102	High alcohol use	3	Rate	2015	0.45310893837	0.9090363595700001	0.15402639615
1	Deaths	34	Azerbaijan	3	Both	27	Age-standardized	976	Diabetes mellitus type 2	102	High alcohol use	3	Rate	2016	0.45833420815	0.9163668402899999	0.15977647413
1	Deaths	34	Azerbaijan	3	Both	27	Age-standardized	976	Diabetes mellitus type 2	102	High alcohol use	3	Rate	2017	0.46756257365000004	0.9150202471500001	0.16116335761
1	Deaths	34	Azerbaijan	3	Both	27	Age-standardized	976	Diabetes mellitus type 2	102	High alcohol use	3	Rate	2018	0.44238698991000003	0.84381356583	0.14714317483
1	Deaths	34	Azerbaijan	3	Both	27	Age-standardized	976	Diabetes mellitus type 2	102	High alcohol use	3	Rate	2019	0.43105406837	0.82369847583	0.13769423012999998
1	Deaths	34	Azerbaijan	3	Both	27	Age-standardized	976	Diabetes mellitus type 2	102	High alcohol use	3	Rate	2020	0.41216436524000005	0.82359109603	0.13553076491
1	Deaths	34	Azerbaijan	3	Both	27	Age-standardized	976	Diabetes mellitus type 2	102	High alcohol use	3	Rate	2021	0.39888953514000003	0.8023994831699999	0.12900464575
1	Deaths	37	Kyrgyzstan	3	Both	27	Age-standardized	976	Diabetes mellitus type 2	102	High alcohol use	3	Rate	1990	0.06272212516	0.13036178059999998	0.01605891088
1	Deaths	37	Kyrgyzstan	3	Both	27	Age-standardized	976	Diabetes mellitus type 2	102	High alcohol use	3	Rate	1991	0.07795904297	0.16077689939	0.0217794775
1	Deaths	37	Kyrgyzstan	3	Both	27	Age-standardized	976	Diabetes mellitus type 2	102	High alcohol use	3	Rate	1992	0.09305453112	0.19039240039	0.027199470019999998
1	Deaths	37	Kyrgyzstan	3	Both	27	Age-standardized	976	Diabetes mellitus type 2	102	High alcohol use	3	Rate	1993	0.11400726322999999	0.22948965204000002	0.03316787391
1	Deaths	37	Kyrgyzstan	3	Both	27	Age-standardized	976	Diabetes mellitus type 2	102	High alcohol use	3	Rate	1994	0.13225544638	0.26274302282	0.0386960203
1	Deaths	37	Kyrgyzstan	3	Both	27	Age-standardized	976	Diabetes mellitus type 2	102	High alcohol use	3	Rate	1995	0.14528465459	0.28782623284000003	0.04499944566
1	Deaths	37	Kyrgyzstan	3	Both	27	Age-standardized	976	Diabetes mellitus type 2	102	High alcohol use	3	Rate	1996	0.1485130264	0.28867739381	0.05139271478
1	Deaths	37	Kyrgyzstan	3	Both	27	Age-standardized	976	Diabetes mellitus type 2	102	High alcohol use	3	Rate	1997	0.14033850764	0.27290874803000004	0.04972919823
1	Deaths	37	Kyrgyzstan	3	Both	27	Age-standardized	976	Diabetes mellitus type 2	102	High alcohol use	3	Rate	1998	0.13798919878	0.2636120277	0.04909932447
1	Deaths	37	Kyrgyzstan	3	Both	27	Age-standardized	976	Diabetes mellitus type 2	102	High alcohol use	3	Rate	1999	0.1396328601	0.26884879099	0.051394605710000006
1	Deaths	37	Kyrgyzstan	3	Both	27	Age-standardized	976	Diabetes mellitus type 2	102	High alcohol use	3	Rate	2000	0.1419475466	0.26757636123	0.05244020964
1	Deaths	37	Kyrgyzstan	3	Both	27	Age-standardized	976	Diabetes mellitus type 2	102	High alcohol use	3	Rate	2001	0.13661691875	0.25128690581	0.05063486211
1	Deaths	37	Kyrgyzstan	3	Both	27	Age-standardized	976	Diabetes mellitus type 2	102	High alcohol use	3	Rate	2002	0.13559039768	0.25321902965000004	0.04986227643
1	Deaths	37	Kyrgyzstan	3	Both	27	Age-standardized	976	Diabetes mellitus type 2	102	High alcohol use	3	Rate	2003	0.14357171943	0.27337151123	0.05384601411
1	Deaths	37	Kyrgyzstan	3	Both	27	Age-standardized	976	Diabetes mellitus type 2	102	High alcohol use	3	Rate	2004	0.1477624715	0.28160480092999995	0.055766142139999995
1	Deaths	37	Kyrgyzstan	3	Both	27	Age-standardized	976	Diabetes mellitus type 2	102	High alcohol use	3	Rate	2005	0.15633277222	0.29480075886	0.05925919196
1	Deaths	37	Kyrgyzstan	3	Both	27	Age-standardized	976	Diabetes mellitus type 2	102	High alcohol use	3	Rate	2006	0.15849721873	0.2989091042	0.060338158360000005
1	Deaths	37	Kyrgyzstan	3	Both	27	Age-standardized	976	Diabetes mellitus type 2	102	High alcohol use	3	Rate	2007	0.16000864353	0.3017654845	0.0591743741
1	Deaths	37	Kyrgyzstan	3	Both	27	Age-standardized	976	Diabetes mellitus type 2	102	High alcohol use	3	Rate	2008	0.15711188604	0.30046239409000003	0.05784063284
1	Deaths	37	Kyrgyzstan	3	Both	27	Age-standardized	976	Diabetes mellitus type 2	102	High alcohol use	3	Rate	2009	0.16070616022	0.30541293175	0.05735937067
1	Deaths	37	Kyrgyzstan	3	Both	27	Age-standardized	976	Diabetes mellitus type 2	102	High alcohol use	3	Rate	2010	0.15819987005	0.30183947649	0.055188168409999995
1	Deaths	37	Kyrgyzstan	3	Both	27	Age-standardized	976	Diabetes mellitus type 2	102	High alcohol use	3	Rate	2011	0.15404310519	0.29523125549	0.05222620646
1	Deaths	37	Kyrgyzstan	3	Both	27	Age-standardized	976	Diabetes mellitus type 2	102	High alcohol use	3	Rate	2012	0.15025892809	0.28809249282	0.051358857919999994
1	Deaths	37	Kyrgyzstan	3	Both	27	Age-standardized	976	Diabetes mellitus type 2	102	High alcohol use	3	Rate	2013	0.15500218295	0.29255793732	0.0545929499
1	Deaths	37	Kyrgyzstan	3	Both	27	Age-standardized	976	Diabetes mellitus type 2	102	High alcohol use	3	Rate	2014	0.1637499717	0.30993467939999997	0.057480444900000004
1	Deaths	37	Kyrgyzstan	3	Both	27	Age-standardized	976	Diabetes mellitus type 2	102	High alcohol use	3	Rate	2015	0.15598806262999998	0.3000741906	0.05456871753
1	Deaths	37	Kyrgyzstan	3	Both	27	Age-standardized	976	Diabetes mellitus type 2	102	High alcohol use	3	Rate	2016	0.14877267454	0.27913199648	0.049973913519999996
1	Deaths	37	Kyrgyzstan	3	Both	27	Age-standardized	976	Diabetes mellitus type 2	102	High alcohol use	3	Rate	2017	0.15397531115000002	0.29283081244000003	0.05103345216
1	Deaths	37	Kyrgyzstan	3	Both	27	Age-standardized	976	Diabetes mellitus type 2	102	High alcohol use	3	Rate	2018	0.13621330493	0.25796707051	0.04498522851
1	Deaths	37	Kyrgyzstan	3	Both	27	Age-standardized	976	Diabetes mellitus type 2	102	High alcohol use	3	Rate	2019	0.13355211682	0.25517266346	0.04358806282
1	Deaths	37	Kyrgyzstan	3	Both	27	Age-standardized	976	Diabetes mellitus type 2	102	High alcohol use	3	Rate	2020	0.13010175058	0.24738734628	0.04222417791
1	Deaths	37	Kyrgyzstan	3	Both	27	Age-standardized	976	Diabetes mellitus type 2	102	High alcohol use	3	Rate	2021	0.12508015446999998	0.24412989299	0.03885761077
1	Deaths	36	Kazakhstan	3	Both	27	Age-standardized	976	Diabetes mellitus type 2	102	High alcohol use	3	Rate	1990	0.14407815881	0.29518318018	0.03212153494
1	Deaths	36	Kazakhstan	3	Both	27	Age-standardized	976	Diabetes mellitus type 2	102	High alcohol use	3	Rate	1991	0.16933022556	0.34151869282	0.03818784769
1	Deaths	36	Kazakhstan	3	Both	27	Age-standardized	976	Diabetes mellitus type 2	102	High alcohol use	3	Rate	1992	0.19866635199	0.40004197764	0.0449305162
1	Deaths	36	Kazakhstan	3	Both	27	Age-standardized	976	Diabetes mellitus type 2	102	High alcohol use	3	Rate	1993	0.24275594367999997	0.49829586462000003	0.058989713629999996
1	Deaths	36	Kazakhstan	3	Both	27	Age-standardized	976	Diabetes mellitus type 2	102	High alcohol use	3	Rate	1994	0.26985928063	0.5519706572399999	0.06528556535
1	Deaths	36	Kazakhstan	3	Both	27	Age-standardized	976	Diabetes mellitus type 2	102	High alcohol use	3	Rate	1995	0.2964251396	0.5795342934100001	0.0752858137
1	Deaths	36	Kazakhstan	3	Both	27	Age-standardized	976	Diabetes mellitus type 2	102	High alcohol use	3	Rate	1996	0.2880305401	0.5612433432	0.07351941045
1	Deaths	36	Kazakhstan	3	Both	27	Age-standardized	976	Diabetes mellitus type 2	102	High alcohol use	3	Rate	1997	0.27665052984	0.53630212251	0.06878857493
1	Deaths	36	Kazakhstan	3	Both	27	Age-standardized	976	Diabetes mellitus type 2	102	High alcohol use	3	Rate	1998	0.25022558828	0.48203084030000004	0.06438560140999999
1	Deaths	36	Kazakhstan	3	Both	27	Age-standardized	976	Diabetes mellitus type 2	102	High alcohol use	3	Rate	1999	0.23905967593	0.4613759386	0.06278441889
1	Deaths	36	Kazakhstan	3	Both	27	Age-standardized	976	Diabetes mellitus type 2	102	High alcohol use	3	Rate	2000	0.23676440782000002	0.45580007383	0.06488146687
1	Deaths	36	Kazakhstan	3	Both	27	Age-standardized	976	Diabetes mellitus type 2	102	High alcohol use	3	Rate	2001	0.23465875442	0.45482078876000004	0.06519090958
1	Deaths	36	Kazakhstan	3	Both	27	Age-standardized	976	Diabetes mellitus type 2	102	High alcohol use	3	Rate	2002	0.23297927767999999	0.45315377832	0.06442280585
1	Deaths	36	Kazakhstan	3	Both	27	Age-standardized	976	Diabetes mellitus type 2	102	High alcohol use	3	Rate	2003	0.22713445366999999	0.44615164580999994	0.06548587887
1	Deaths	36	Kazakhstan	3	Both	27	Age-standardized	976	Diabetes mellitus type 2	102	High alcohol use	3	Rate	2004	0.20305541503	0.39597227356000003	0.05767343283
1	Deaths	36	Kazakhstan	3	Both	27	Age-standardized	976	Diabetes mellitus type 2	102	High alcohol use	3	Rate	2005	0.18792655744	0.37618087246	0.05370636945
1	Deaths	36	Kazakhstan	3	Both	27	Age-standardized	976	Diabetes mellitus type 2	102	High alcohol use	3	Rate	2006	0.18500674268	0.37461408821000003	0.05234803909999999
1	Deaths	36	Kazakhstan	3	Both	27	Age-standardized	976	Diabetes mellitus type 2	102	High alcohol use	3	Rate	2007	0.18606793777	0.38124770817	0.052102091889999994
1	Deaths	36	Kazakhstan	3	Both	27	Age-standardized	976	Diabetes mellitus type 2	102	High alcohol use	3	Rate	2008	0.16945296813	0.34778364473	0.04647106893
1	Deaths	36	Kazakhstan	3	Both	27	Age-standardized	976	Diabetes mellitus type 2	102	High alcohol use	3	Rate	2009	0.1674666688	0.34271682501	0.045127454069999996
1	Deaths	36	Kazakhstan	3	Both	27	Age-standardized	976	Diabetes mellitus type 2	102	High alcohol use	3	Rate	2010	0.17720498507000002	0.36123416518	0.04678120157
1	Deaths	36	Kazakhstan	3	Both	27	Age-standardized	976	Diabetes mellitus type 2	102	High alcohol use	3	Rate	2011	0.17454138087	0.35740950850000003	0.04616638611
1	Deaths	36	Kazakhstan	3	Both	27	Age-standardized	976	Diabetes mellitus type 2	102	High alcohol use	3	Rate	2012	0.18223060051999998	0.3649521208	0.048926788949999994
1	Deaths	36	Kazakhstan	3	Both	27	Age-standardized	976	Diabetes mellitus type 2	102	High alcohol use	3	Rate	2013	0.17533924572	0.34465055788	0.048685522470000006
1	Deaths	36	Kazakhstan	3	Both	27	Age-standardized	976	Diabetes mellitus type 2	102	High alcohol use	3	Rate	2014	0.17181569262000002	0.34112573341	0.04864857823
1	Deaths	36	Kazakhstan	3	Both	27	Age-standardized	976	Diabetes mellitus type 2	102	High alcohol use	3	Rate	2015	0.17214524888	0.34410104762000004	0.04929209765
1	Deaths	36	Kazakhstan	3	Both	27	Age-standardized	976	Diabetes mellitus type 2	102	High alcohol use	3	Rate	2016	0.17566334899	0.34350430867	0.0503486579
1	Deaths	36	Kazakhstan	3	Both	27	Age-standardized	976	Diabetes mellitus type 2	102	High alcohol use	3	Rate	2017	0.17656031074	0.35329768676	0.051433459220000005
1	Deaths	36	Kazakhstan	3	Both	27	Age-standardized	976	Diabetes mellitus type 2	102	High alcohol use	3	Rate	2018	0.18123073405	0.35930424378	0.05338891086
1	Deaths	36	Kazakhstan	3	Both	27	Age-standardized	976	Diabetes mellitus type 2	102	High alcohol use	3	Rate	2019	0.18411218484	0.35254779454	0.052694982849999995
1	Deaths	36	Kazakhstan	3	Both	27	Age-standardized	976	Diabetes mellitus type 2	102	High alcohol use	3	Rate	2020	0.18704704613999998	0.36037290368999997	0.056716969830000005
1	Deaths	36	Kazakhstan	3	Both	27	Age-standardized	976	Diabetes mellitus type 2	102	High alcohol use	3	Rate	2021	0.18359221237999998	0.35536572697	0.05645297277
1	Deaths	38	Mongolia	3	Both	27	Age-standardized	976	Diabetes mellitus type 2	102	High alcohol use	3	Rate	1990	0.03722232322	0.10483308283000001	-0.01928250248
1	Deaths	38	Mongolia	3	Both	27	Age-standardized	976	Diabetes mellitus type 2	102	High alcohol use	3	Rate	1991	0.0366555554	0.10523692273	-0.02062211203
1	Deaths	38	Mongolia	3	Both	27	Age-standardized	976	Diabetes mellitus type 2	102	High alcohol use	3	Rate	1992	0.036275745309999996	0.10281242564	-0.02269343255
1	Deaths	38	Mongolia	3	Both	27	Age-standardized	976	Diabetes mellitus type 2	102	High alcohol use	3	Rate	1993	0.03532269303	0.10078355985	-0.0237734538
1	Deaths	38	Mongolia	3	Both	27	Age-standardized	976	Diabetes mellitus type 2	102	High alcohol use	3	Rate	1994	0.03377359863	0.09993626575	-0.02295871981
1	Deaths	38	Mongolia	3	Both	27	Age-standardized	976	Diabetes mellitus type 2	102	High alcohol use	3	Rate	1995	0.03584699129	0.10817525157999999	-0.024081987300000003
1	Deaths	38	Mongolia	3	Both	27	Age-standardized	976	Diabetes mellitus type 2	102	High alcohol use	3	Rate	1996	0.03749755169	0.11146911989	-0.02367406054
1	Deaths	38	Mongolia	3	Both	27	Age-standardized	976	Diabetes mellitus type 2	102	High alcohol use	3	Rate	1997	0.03867192749	0.11447150287	-0.02267837537
1	Deaths	38	Mongolia	3	Both	27	Age-standardized	976	Diabetes mellitus type 2	102	High alcohol use	3	Rate	1998	0.04230247345	0.11753379036	-0.019683559019999998
1	Deaths	38	Mongolia	3	Both	27	Age-standardized	976	Diabetes mellitus type 2	102	High alcohol use	3	Rate	1999	0.046681189910000004	0.12386983851	-0.01603159599
1	Deaths	38	Mongolia	3	Both	27	Age-standardized	976	Diabetes mellitus type 2	102	High alcohol use	3	Rate	2000	0.05212940329	0.13657396125	-0.01355734888
1	Deaths	38	Mongolia	3	Both	27	Age-standardized	976	Diabetes mellitus type 2	102	High alcohol use	3	Rate	2001	0.061547486869999994	0.1551460821	-0.007844286570000001
1	Deaths	38	Mongolia	3	Both	27	Age-standardized	976	Diabetes mellitus type 2	102	High alcohol use	3	Rate	2002	0.07355315776	0.1834099411	-0.00356167873
1	Deaths	38	Mongolia	3	Both	27	Age-standardized	976	Diabetes mellitus type 2	102	High alcohol use	3	Rate	2003	0.08728068751	0.21004144755999998	0.00265259566
1	Deaths	38	Mongolia	3	Both	27	Age-standardized	976	Diabetes mellitus type 2	102	High alcohol use	3	Rate	2004	0.10139542188	0.23488107106999997	0.00896616601
1	Deaths	38	Mongolia	3	Both	27	Age-standardized	976	Diabetes mellitus type 2	102	High alcohol use	3	Rate	2005	0.11615267513	0.25958287407	0.015392109389999999
1	Deaths	38	Mongolia	3	Both	27	Age-standardized	976	Diabetes mellitus type 2	102	High alcohol use	3	Rate	2006	0.13122507289	0.289911541	0.0252333706
1	Deaths	38	Mongolia	3	Both	27	Age-standardized	976	Diabetes mellitus type 2	102	High alcohol use	3	Rate	2007	0.14724427940999998	0.32815769197	0.028937380050000003
1	Deaths	38	Mongolia	3	Both	27	Age-standardized	976	Diabetes mellitus type 2	102	High alcohol use	3	Rate	2008	0.16411987348	0.35217987424	0.038351001159999995
1	Deaths	38	Mongolia	3	Both	27	Age-standardized	976	Diabetes mellitus type 2	102	High alcohol use	3	Rate	2009	0.19002504593	0.39821393638999997	0.04677282484
1	Deaths	38	Mongolia	3	Both	27	Age-standardized	976	Diabetes mellitus type 2	102	High alcohol use	3	Rate	2010	0.20303867717	0.42226445573000004	0.05352065105000001
1	Deaths	38	Mongolia	3	Both	27	Age-standardized	976	Diabetes mellitus type 2	102	High alcohol use	3	Rate	2011	0.21779559186000003	0.43524820955000004	0.05964397392
1	Deaths	38	Mongolia	3	Both	27	Age-standardized	976	Diabetes mellitus type 2	102	High alcohol use	3	Rate	2012	0.23138514376	0.45958527802000004	0.06703348153
1	Deaths	38	Mongolia	3	Both	27	Age-standardized	976	Diabetes mellitus type 2	102	High alcohol use	3	Rate	2013	0.25053804306	0.50563916016	0.07987900517
1	Deaths	38	Mongolia	3	Both	27	Age-standardized	976	Diabetes mellitus type 2	102	High alcohol use	3	Rate	2014	0.26320402529	0.53641549667	0.08478924055999999
1	Deaths	38	Mongolia	3	Both	27	Age-standardized	976	Diabetes mellitus type 2	102	High alcohol use	3	Rate	2015	0.27725506366	0.57768610008	0.08941401335
1	Deaths	38	Mongolia	3	Both	27	Age-standardized	976	Diabetes mellitus type 2	102	High alcohol use	3	Rate	2016	0.28757874309	0.58002019084	0.0933655493
1	Deaths	38	Mongolia	3	Both	27	Age-standardized	976	Diabetes mellitus type 2	102	High alcohol use	3	Rate	2017	0.29763350949	0.59459139354	0.09535336123
1	Deaths	38	Mongolia	3	Both	27	Age-standardized	976	Diabetes mellitus type 2	102	High alcohol use	3	Rate	2018	0.3076378627	0.6051812355	0.09541745400000001
1	Deaths	38	Mongolia	3	Both	27	Age-standardized	976	Diabetes mellitus type 2	102	High alcohol use	3	Rate	2019	0.32010176444	0.6387847109	0.10461575964999999
1	Deaths	38	Mongolia	3	Both	27	Age-standardized	976	Diabetes mellitus type 2	102	High alcohol use	3	Rate	2020	0.30167674224	0.59403459449	0.10086754629
1	Deaths	38	Mongolia	3	Both	27	Age-standardized	976	Diabetes mellitus type 2	102	High alcohol use	3	Rate	2021	0.29533642421	0.5757387616799999	0.10245196929
1	Deaths	40	Turkmenistan	3	Both	27	Age-standardized	976	Diabetes mellitus type 2	102	High alcohol use	3	Rate	1990	0.058673655199999994	0.18053716724	-0.02322265931
1	Deaths	40	Turkmenistan	3	Both	27	Age-standardized	976	Diabetes mellitus type 2	102	High alcohol use	3	Rate	1991	0.07690104318	0.21053286126	-0.01744387793
1	Deaths	40	Turkmenistan	3	Both	27	Age-standardized	976	Diabetes mellitus type 2	102	High alcohol use	3	Rate	1992	0.08711980714	0.22724643477	-0.01032832428
1	Deaths	40	Turkmenistan	3	Both	27	Age-standardized	976	Diabetes mellitus type 2	102	High alcohol use	3	Rate	1993	0.12070087812	0.30258963087	-0.006073152090000001
1	Deaths	40	Turkmenistan	3	Both	27	Age-standardized	976	Diabetes mellitus type 2	102	High alcohol use	3	Rate	1994	0.15469084453	0.36396991262	0.00630469892
1	Deaths	40	Turkmenistan	3	Both	27	Age-standardized	976	Diabetes mellitus type 2	102	High alcohol use	3	Rate	1995	0.15706152473	0.36780150125	0.01147319039
1	Deaths	40	Turkmenistan	3	Both	27	Age-standardized	976	Diabetes mellitus type 2	102	High alcohol use	3	Rate	1996	0.17454987962000001	0.39402442379999997	0.02335391768
1	Deaths	40	Turkmenistan	3	Both	27	Age-standardized	976	Diabetes mellitus type 2	102	High alcohol use	3	Rate	1997	0.17996028249	0.39768244166000005	0.0265609938
1	Deaths	40	Turkmenistan	3	Both	27	Age-standardized	976	Diabetes mellitus type 2	102	High alcohol use	3	Rate	1998	0.17953102358	0.38580385507000003	0.03011790316
1	Deaths	40	Turkmenistan	3	Both	27	Age-standardized	976	Diabetes mellitus type 2	102	High alcohol use	3	Rate	1999	0.16557131395	0.3515492851	0.030624136950000002
1	Deaths	40	Turkmenistan	3	Both	27	Age-standardized	976	Diabetes mellitus type 2	102	High alcohol use	3	Rate	2000	0.1795439843	0.37979400404	0.03692050922
1	Deaths	40	Turkmenistan	3	Both	27	Age-standardized	976	Diabetes mellitus type 2	102	High alcohol use	3	Rate	2001	0.18409972508	0.38036375222999996	0.04876531234
1	Deaths	40	Turkmenistan	3	Both	27	Age-standardized	976	Diabetes mellitus type 2	102	High alcohol use	3	Rate	2002	0.21910966907	0.43712435052	0.06250606537
1	Deaths	40	Turkmenistan	3	Both	27	Age-standardized	976	Diabetes mellitus type 2	102	High alcohol use	3	Rate	2003	0.24846988305	0.48252190741	0.07664037355
1	Deaths	40	Turkmenistan	3	Both	27	Age-standardized	976	Diabetes mellitus type 2	102	High alcohol use	3	Rate	2004	0.2842386342	0.54745115083	0.08857703817
1	Deaths	40	Turkmenistan	3	Both	27	Age-standardized	976	Diabetes mellitus type 2	102	High alcohol use	3	Rate	2005	0.30040155852	0.57346711204	0.09669248868000001
1	Deaths	40	Turkmenistan	3	Both	27	Age-standardized	976	Diabetes mellitus type 2	102	High alcohol use	3	Rate	2006	0.29908618255	0.56374142462	0.09686862517
1	Deaths	40	Turkmenistan	3	Both	27	Age-standardized	976	Diabetes mellitus type 2	102	High alcohol use	3	Rate	2007	0.3161525833	0.59224488613	0.10336372050999999
1	Deaths	40	Turkmenistan	3	Both	27	Age-standardized	976	Diabetes mellitus type 2	102	High alcohol use	3	Rate	2008	0.33290139476	0.62592001118	0.10574946215
1	Deaths	40	Turkmenistan	3	Both	27	Age-standardized	976	Diabetes mellitus type 2	102	High alcohol use	3	Rate	2009	0.33439723564	0.6343447461399999	0.10487539633
1	Deaths	40	Turkmenistan	3	Both	27	Age-standardized	976	Diabetes mellitus type 2	102	High alcohol use	3	Rate	2010	0.32517418251999997	0.6152372054399999	0.10187900026999999
1	Deaths	40	Turkmenistan	3	Both	27	Age-standardized	976	Diabetes mellitus type 2	102	High alcohol use	3	Rate	2011	0.32001160918	0.5984606771100001	0.09945619659
1	Deaths	40	Turkmenistan	3	Both	27	Age-standardized	976	Diabetes mellitus type 2	102	High alcohol use	3	Rate	2012	0.34841217868	0.64601537675	0.11173724563
1	Deaths	40	Turkmenistan	3	Both	27	Age-standardized	976	Diabetes mellitus type 2	102	High alcohol use	3	Rate	2013	0.3731465562	0.69054117959	0.1146733919
1	Deaths	40	Turkmenistan	3	Both	27	Age-standardized	976	Diabetes mellitus type 2	102	High alcohol use	3	Rate	2014	0.40591089331999997	0.7611289572000001	0.12419413266
1	Deaths	40	Turkmenistan	3	Both	27	Age-standardized	976	Diabetes mellitus type 2	102	High alcohol use	3	Rate	2015	0.44265651702000003	0.84570326736	0.13410362624
1	Deaths	40	Turkmenistan	3	Both	27	Age-standardized	976	Diabetes mellitus type 2	102	High alcohol use	3	Rate	2016	0.44420622198000004	0.8447929565500001	0.139777537
1	Deaths	40	Turkmenistan	3	Both	27	Age-standardized	976	Diabetes mellitus type 2	102	High alcohol use	3	Rate	2017	0.44721971449000003	0.86076352581	0.14356827546
1	Deaths	40	Turkmenistan	3	Both	27	Age-standardized	976	Diabetes mellitus type 2	102	High alcohol use	3	Rate	2018	0.45067480579	0.88564459886	0.14065237213
1	Deaths	40	Turkmenistan	3	Both	27	Age-standardized	976	Diabetes mellitus type 2	102	High alcohol use	3	Rate	2019	0.45643562931000004	0.8991399184700001	0.14679308008
1	Deaths	40	Turkmenistan	3	Both	27	Age-standardized	976	Diabetes mellitus type 2	102	High alcohol use	3	Rate	2020	0.45479108277	0.92917598305	0.14715674332
1	Deaths	40	Turkmenistan	3	Both	27	Age-standardized	976	Diabetes mellitus type 2	102	High alcohol use	3	Rate	2021	0.45023957476000004	0.90149005489	0.14449718343
1	Deaths	39	Tajikistan	3	Both	27	Age-standardized	976	Diabetes mellitus type 2	102	High alcohol use	3	Rate	1990	0.10045488074	0.19849012433	0.034541718910000005
1	Deaths	39	Tajikistan	3	Both	27	Age-standardized	976	Diabetes mellitus type 2	102	High alcohol use	3	Rate	1991	0.1091630598	0.22326330239	0.03804458617
1	Deaths	39	Tajikistan	3	Both	27	Age-standardized	976	Diabetes mellitus type 2	102	High alcohol use	3	Rate	1992	0.11877352153000001	0.23059248109	0.04212039193
1	Deaths	39	Tajikistan	3	Both	27	Age-standardized	976	Diabetes mellitus type 2	102	High alcohol use	3	Rate	1993	0.11693921474999999	0.23302475401	0.041160309219999996
1	Deaths	39	Tajikistan	3	Both	27	Age-standardized	976	Diabetes mellitus type 2	102	High alcohol use	3	Rate	1994	0.12917296921000002	0.26273682899	0.04794268801
1	Deaths	39	Tajikistan	3	Both	27	Age-standardized	976	Diabetes mellitus type 2	102	High alcohol use	3	Rate	1995	0.13430659498	0.27214656092	0.04913424491
1	Deaths	39	Tajikistan	3	Both	27	Age-standardized	976	Diabetes mellitus type 2	102	High alcohol use	3	Rate	1996	0.12964259793	0.26639946514	0.04625367918
1	Deaths	39	Tajikistan	3	Both	27	Age-standardized	976	Diabetes mellitus type 2	102	High alcohol use	3	Rate	1997	0.11919831728000001	0.25426066271	0.04140545494
1	Deaths	39	Tajikistan	3	Both	27	Age-standardized	976	Diabetes mellitus type 2	102	High alcohol use	3	Rate	1998	0.11075464751	0.23635858030999998	0.03769325674
1	Deaths	39	Tajikistan	3	Both	27	Age-standardized	976	Diabetes mellitus type 2	102	High alcohol use	3	Rate	1999	0.10574247982	0.22716780459000002	0.03546486542
1	Deaths	39	Tajikistan	3	Both	27	Age-standardized	976	Diabetes mellitus type 2	102	High alcohol use	3	Rate	2000	0.10207376458999999	0.21163348475	0.03367039666
1	Deaths	39	Tajikistan	3	Both	27	Age-standardized	976	Diabetes mellitus type 2	102	High alcohol use	3	Rate	2001	0.09884547161000001	0.20417453378	0.03280898158
1	Deaths	39	Tajikistan	3	Both	27	Age-standardized	976	Diabetes mellitus type 2	102	High alcohol use	3	Rate	2002	0.09719032874	0.20048787075000002	0.0317559701
1	Deaths	39	Tajikistan	3	Both	27	Age-standardized	976	Diabetes mellitus type 2	102	High alcohol use	3	Rate	2003	0.09397265114999999	0.19619458332	0.030779415160000004
1	Deaths	39	Tajikistan	3	Both	27	Age-standardized	976	Diabetes mellitus type 2	102	High alcohol use	3	Rate	2004	0.09401313627	0.19942472145	0.03028404746
1	Deaths	39	Tajikistan	3	Both	27	Age-standardized	976	Diabetes mellitus type 2	102	High alcohol use	3	Rate	2005	0.09598598171	0.20234100872	0.03193471337
1	Deaths	39	Tajikistan	3	Both	27	Age-standardized	976	Diabetes mellitus type 2	102	High alcohol use	3	Rate	2006	0.0950145825	0.20527937725	0.03065475288
1	Deaths	39	Tajikistan	3	Both	27	Age-standardized	976	Diabetes mellitus type 2	102	High alcohol use	3	Rate	2007	0.09477228931000001	0.20289469025999998	0.030544487650000004
1	Deaths	39	Tajikistan	3	Both	27	Age-standardized	976	Diabetes mellitus type 2	102	High alcohol use	3	Rate	2008	0.09352246679	0.19698266214	0.030200325790000003
1	Deaths	39	Tajikistan	3	Both	27	Age-standardized	976	Diabetes mellitus type 2	102	High alcohol use	3	Rate	2009	0.09243494787999999	0.19646626967	0.02837985408
1	Deaths	39	Tajikistan	3	Both	27	Age-standardized	976	Diabetes mellitus type 2	102	High alcohol use	3	Rate	2010	0.08925615249	0.18930171273	0.02744764112
1	Deaths	39	Tajikistan	3	Both	27	Age-standardized	976	Diabetes mellitus type 2	102	High alcohol use	3	Rate	2011	0.088950589	0.18981579763	0.028026391530000003
1	Deaths	39	Tajikistan	3	Both	27	Age-standardized	976	Diabetes mellitus type 2	102	High alcohol use	3	Rate	2012	0.08833500894	0.18551253442	0.028367836809999998
1	Deaths	39	Tajikistan	3	Both	27	Age-standardized	976	Diabetes mellitus type 2	102	High alcohol use	3	Rate	2013	0.08640005577	0.17653347639	0.027196732780000003
1	Deaths	39	Tajikistan	3	Both	27	Age-standardized	976	Diabetes mellitus type 2	102	High alcohol use	3	Rate	2014	0.08941625317	0.18391160133999998	0.02846302116
1	Deaths	39	Tajikistan	3	Both	27	Age-standardized	976	Diabetes mellitus type 2	102	High alcohol use	3	Rate	2015	0.09056395114	0.1902516074	0.02961115275
1	Deaths	39	Tajikistan	3	Both	27	Age-standardized	976	Diabetes mellitus type 2	102	High alcohol use	3	Rate	2016	0.09161200154	0.19257096729	0.02942865479
1	Deaths	39	Tajikistan	3	Both	27	Age-standardized	976	Diabetes mellitus type 2	102	High alcohol use	3	Rate	2017	0.08986965379	0.18930981879	0.02949216084
1	Deaths	39	Tajikistan	3	Both	27	Age-standardized	976	Diabetes mellitus type 2	102	High alcohol use	3	Rate	2018	0.08958619079999999	0.18584677077	0.02878513619
1	Deaths	39	Tajikistan	3	Both	27	Age-standardized	976	Diabetes mellitus type 2	102	High alcohol use	3	Rate	2019	0.08813142457	0.18594664108	0.02902735272
1	Deaths	39	Tajikistan	3	Both	27	Age-standardized	976	Diabetes mellitus type 2	102	High alcohol use	3	Rate	2020	0.08773557651	0.18842343277	0.02934983275
1	Deaths	39	Tajikistan	3	Both	27	Age-standardized	976	Diabetes mellitus type 2	102	High alcohol use	3	Rate	2021	0.08686135061	0.19153641677	0.02913133013
1	Deaths	41	Uzbekistan	3	Both	27	Age-standardized	976	Diabetes mellitus type 2	102	High alcohol use	3	Rate	1990	0.08602512182	0.19652001637	0.01015575801
1	Deaths	41	Uzbekistan	3	Both	27	Age-standardized	976	Diabetes mellitus type 2	102	High alcohol use	3	Rate	1991	0.10865690191999999	0.24384063708	0.015969745400000002
1	Deaths	41	Uzbekistan	3	Both	27	Age-standardized	976	Diabetes mellitus type 2	102	High alcohol use	3	Rate	1992	0.12685177695	0.28002768302	0.02168720607
1	Deaths	41	Uzbekistan	3	Both	27	Age-standardized	976	Diabetes mellitus type 2	102	High alcohol use	3	Rate	1993	0.16295722923	0.35071568341	0.02850000498
1	Deaths	41	Uzbekistan	3	Both	27	Age-standardized	976	Diabetes mellitus type 2	102	High alcohol use	3	Rate	1994	0.19945103813	0.42569004898999996	0.0349509905
1	Deaths	41	Uzbekistan	3	Both	27	Age-standardized	976	Diabetes mellitus type 2	102	High alcohol use	3	Rate	1995	0.21301116496999997	0.45167196854999997	0.03773502042
1	Deaths	41	Uzbekistan	3	Both	27	Age-standardized	976	Diabetes mellitus type 2	102	High alcohol use	3	Rate	1996	0.21143418090000002	0.44326440209	0.04232988075
1	Deaths	41	Uzbekistan	3	Both	27	Age-standardized	976	Diabetes mellitus type 2	102	High alcohol use	3	Rate	1997	0.20420378335000003	0.43115481207	0.04392773472
1	Deaths	41	Uzbekistan	3	Both	27	Age-standardized	976	Diabetes mellitus type 2	102	High alcohol use	3	Rate	1998	0.19789268686	0.41759059540000004	0.04349055068
1	Deaths	41	Uzbekistan	3	Both	27	Age-standardized	976	Diabetes mellitus type 2	102	High alcohol use	3	Rate	1999	0.20830285372000001	0.43368272626	0.045539497070000004
1	Deaths	41	Uzbekistan	3	Both	27	Age-standardized	976	Diabetes mellitus type 2	102	High alcohol use	3	Rate	2000	0.22641846592999998	0.46588404329	0.05271309395
1	Deaths	41	Uzbekistan	3	Both	27	Age-standardized	976	Diabetes mellitus type 2	102	High alcohol use	3	Rate	2001	0.22827771426	0.47963589186	0.056179253
1	Deaths	41	Uzbekistan	3	Both	27	Age-standardized	976	Diabetes mellitus type 2	102	High alcohol use	3	Rate	2002	0.23224552521999997	0.48372615998	0.060411670439999995
1	Deaths	41	Uzbekistan	3	Both	27	Age-standardized	976	Diabetes mellitus type 2	102	High alcohol use	3	Rate	2003	0.23669875611	0.50058633449	0.062197214960000004
1	Deaths	41	Uzbekistan	3	Both	27	Age-standardized	976	Diabetes mellitus type 2	102	High alcohol use	3	Rate	2004	0.24168179468	0.50981807452	0.06428371227
1	Deaths	41	Uzbekistan	3	Both	27	Age-standardized	976	Diabetes mellitus type 2	102	High alcohol use	3	Rate	2005	0.26687141326999997	0.55836240032	0.07176320266
1	Deaths	41	Uzbekistan	3	Both	27	Age-standardized	976	Diabetes mellitus type 2	102	High alcohol use	3	Rate	2006	0.30184283970000003	0.61920715057	0.08793772398
1	Deaths	41	Uzbekistan	3	Both	27	Age-standardized	976	Diabetes mellitus type 2	102	High alcohol use	3	Rate	2007	0.32008848971000003	0.64267335535	0.09231034453
1	Deaths	41	Uzbekistan	3	Both	27	Age-standardized	976	Diabetes mellitus type 2	102	High alcohol use	3	Rate	2008	0.32468996516	0.66059306746	0.09731299849
1	Deaths	41	Uzbekistan	3	Both	27	Age-standardized	976	Diabetes mellitus type 2	102	High alcohol use	3	Rate	2009	0.32529960643	0.6538643809	0.09703426283
1	Deaths	41	Uzbekistan	3	Both	27	Age-standardized	976	Diabetes mellitus type 2	102	High alcohol use	3	Rate	2010	0.33397045162	0.65964261319	0.1028459357
1	Deaths	41	Uzbekistan	3	Both	27	Age-standardized	976	Diabetes mellitus type 2	102	High alcohol use	3	Rate	2011	0.34335820611999995	0.66449676708	0.11031401122000001
1	Deaths	41	Uzbekistan	3	Both	27	Age-standardized	976	Diabetes mellitus type 2	102	High alcohol use	3	Rate	2012	0.37711244515	0.71538790759	0.12201888187
1	Deaths	41	Uzbekistan	3	Both	27	Age-standardized	976	Diabetes mellitus type 2	102	High alcohol use	3	Rate	2013	0.39667954054000004	0.76029030659	0.12946734051
1	Deaths	41	Uzbekistan	3	Both	27	Age-standardized	976	Diabetes mellitus type 2	102	High alcohol use	3	Rate	2014	0.42640427712	0.82037883029	0.14298412688
1	Deaths	41	Uzbekistan	3	Both	27	Age-standardized	976	Diabetes mellitus type 2	102	High alcohol use	3	Rate	2015	0.45212631438	0.85442670852	0.15104142455
1	Deaths	41	Uzbekistan	3	Both	27	Age-standardized	976	Diabetes mellitus type 2	102	High alcohol use	3	Rate	2016	0.44540024014	0.8276983237000001	0.14833915539999998
1	Deaths	41	Uzbekistan	3	Both	27	Age-standardized	976	Diabetes mellitus type 2	102	High alcohol use	3	Rate	2017	0.44779264767	0.8236498872100001	0.15700683473000002
1	Deaths	41	Uzbekistan	3	Both	27	Age-standardized	976	Diabetes mellitus type 2	102	High alcohol use	3	Rate	2018	0.42999965316999994	0.79120381935	0.15251275663
1	Deaths	41	Uzbekistan	3	Both	27	Age-standardized	976	Diabetes mellitus type 2	102	High alcohol use	3	Rate	2019	0.41211838914	0.773478296	0.14713205539
1	Deaths	41	Uzbekistan	3	Both	27	Age-standardized	976	Diabetes mellitus type 2	102	High alcohol use	3	Rate	2020	0.41500997404	0.79688758793	0.15171639924
1	Deaths	41	Uzbekistan	3	Both	27	Age-standardized	976	Diabetes mellitus type 2	102	High alcohol use	3	Rate	2021	0.41530210699	0.8053004642900001	0.14740011523
1	Deaths	44	Bosnia and Herzegovina	3	Both	27	Age-standardized	976	Diabetes mellitus type 2	102	High alcohol use	3	Rate	1990	0.15809741079	0.34463104558999996	0.0142888023
1	Deaths	44	Bosnia and Herzegovina	3	Both	27	Age-standardized	976	Diabetes mellitus type 2	102	High alcohol use	3	Rate	1991	0.17678526256000002	0.37896303304	0.021242275799999998
1	Deaths	44	Bosnia and Herzegovina	3	Both	27	Age-standardized	976	Diabetes mellitus type 2	102	High alcohol use	3	Rate	1992	0.177630579	0.38764144144	0.022857684179999997
1	Deaths	44	Bosnia and Herzegovina	3	Both	27	Age-standardized	976	Diabetes mellitus type 2	102	High alcohol use	3	Rate	1993	0.18697298944	0.40304605229	0.028982392059999997
1	Deaths	44	Bosnia and Herzegovina	3	Both	27	Age-standardized	976	Diabetes mellitus type 2	102	High alcohol use	3	Rate	1994	0.19041960647	0.40645775389	0.03441848531
1	Deaths	44	Bosnia and Herzegovina	3	Both	27	Age-standardized	976	Diabetes mellitus type 2	102	High alcohol use	3	Rate	1995	0.19179863557000001	0.41399124124	0.03835459126
1	Deaths	44	Bosnia and Herzegovina	3	Both	27	Age-standardized	976	Diabetes mellitus type 2	102	High alcohol use	3	Rate	1996	0.19419881940999997	0.41131286327	0.04400841383
1	Deaths	44	Bosnia and Herzegovina	3	Both	27	Age-standardized	976	Diabetes mellitus type 2	102	High alcohol use	3	Rate	1997	0.19756825323000002	0.41543366875000004	0.04608716309
1	Deaths	44	Bosnia and Herzegovina	3	Both	27	Age-standardized	976	Diabetes mellitus type 2	102	High alcohol use	3	Rate	1998	0.19778487753	0.40652076060000003	0.047658929839999996
1	Deaths	44	Bosnia and Herzegovina	3	Both	27	Age-standardized	976	Diabetes mellitus type 2	102	High alcohol use	3	Rate	1999	0.20440956053	0.41691292392	0.050250563510000006
1	Deaths	44	Bosnia and Herzegovina	3	Both	27	Age-standardized	976	Diabetes mellitus type 2	102	High alcohol use	3	Rate	2000	0.22659291202	0.45549791567	0.06046781774
1	Deaths	44	Bosnia and Herzegovina	3	Both	27	Age-standardized	976	Diabetes mellitus type 2	102	High alcohol use	3	Rate	2001	0.25653485427	0.51500753616	0.06997309384
1	Deaths	44	Bosnia and Herzegovina	3	Both	27	Age-standardized	976	Diabetes mellitus type 2	102	High alcohol use	3	Rate	2002	0.29835795676	0.61357664701	0.08687174874
1	Deaths	44	Bosnia and Herzegovina	3	Both	27	Age-standardized	976	Diabetes mellitus type 2	102	High alcohol use	3	Rate	2003	0.33705673604999997	0.6854708971500001	0.10527359013
1	Deaths	44	Bosnia and Herzegovina	3	Both	27	Age-standardized	976	Diabetes mellitus type 2	102	High alcohol use	3	Rate	2004	0.36810342696000004	0.73980214844	0.11431602316
1	Deaths	44	Bosnia and Herzegovina	3	Both	27	Age-standardized	976	Diabetes mellitus type 2	102	High alcohol use	3	Rate	2005	0.42835229689	0.85518446144	0.13441934971
1	Deaths	44	Bosnia and Herzegovina	3	Both	27	Age-standardized	976	Diabetes mellitus type 2	102	High alcohol use	3	Rate	2006	0.45032115181	0.91887968557	0.14152284366
1	Deaths	44	Bosnia and Herzegovina	3	Both	27	Age-standardized	976	Diabetes mellitus type 2	102	High alcohol use	3	Rate	2007	0.51326689311	1.02387820149	0.16236293671
1	Deaths	44	Bosnia and Herzegovina	3	Both	27	Age-standardized	976	Diabetes mellitus type 2	102	High alcohol use	3	Rate	2008	0.51585410187	1.0254576798100001	0.15856301451
1	Deaths	44	Bosnia and Herzegovina	3	Both	27	Age-standardized	976	Diabetes mellitus type 2	102	High alcohol use	3	Rate	2009	0.53609454257	1.05721089606	0.17059352716
1	Deaths	44	Bosnia and Herzegovina	3	Both	27	Age-standardized	976	Diabetes mellitus type 2	102	High alcohol use	3	Rate	2010	0.54540550134	1.0679175975200002	0.17604201413
1	Deaths	44	Bosnia and Herzegovina	3	Both	27	Age-standardized	976	Diabetes mellitus type 2	102	High alcohol use	3	Rate	2011	0.56951193759	1.1100773268	0.1883002639
1	Deaths	44	Bosnia and Herzegovina	3	Both	27	Age-standardized	976	Diabetes mellitus type 2	102	High alcohol use	3	Rate	2012	0.5730996123100001	1.1137089872600001	0.18834560378999998
1	Deaths	44	Bosnia and Herzegovina	3	Both	27	Age-standardized	976	Diabetes mellitus type 2	102	High alcohol use	3	Rate	2013	0.60021508648	1.17244531333	0.19797749717
1	Deaths	44	Bosnia and Herzegovina	3	Both	27	Age-standardized	976	Diabetes mellitus type 2	102	High alcohol use	3	Rate	2014	0.62436933388	1.18642397818	0.20264674896
1	Deaths	44	Bosnia and Herzegovina	3	Both	27	Age-standardized	976	Diabetes mellitus type 2	102	High alcohol use	3	Rate	2015	0.65099322664	1.2208920890500001	0.21199469019
1	Deaths	44	Bosnia and Herzegovina	3	Both	27	Age-standardized	976	Diabetes mellitus type 2	102	High alcohol use	3	Rate	2016	0.6704671011000001	1.2856181281499999	0.22430934419999998
1	Deaths	44	Bosnia and Herzegovina	3	Both	27	Age-standardized	976	Diabetes mellitus type 2	102	High alcohol use	3	Rate	2017	0.68623165213	1.32089552263	0.23623168412999998
1	Deaths	44	Bosnia and Herzegovina	3	Both	27	Age-standardized	976	Diabetes mellitus type 2	102	High alcohol use	3	Rate	2018	0.7269228638699999	1.39787855874	0.26023887015999997
1	Deaths	44	Bosnia and Herzegovina	3	Both	27	Age-standardized	976	Diabetes mellitus type 2	102	High alcohol use	3	Rate	2019	0.7831078733	1.51436974679	0.28452193016
1	Deaths	44	Bosnia and Herzegovina	3	Both	27	Age-standardized	976	Diabetes mellitus type 2	102	High alcohol use	3	Rate	2020	0.8184811912	1.59356411677	0.30354379109
1	Deaths	44	Bosnia and Herzegovina	3	Both	27	Age-standardized	976	Diabetes mellitus type 2	102	High alcohol use	3	Rate	2021	0.7805970661199999	1.4912451167799998	0.27781772475
1	Deaths	43	Albania	3	Both	27	Age-standardized	976	Diabetes mellitus type 2	102	High alcohol use	3	Rate	1990	0.015259313870000001	0.05704698104	-0.01959800432
1	Deaths	43	Albania	3	Both	27	Age-standardized	976	Diabetes mellitus type 2	102	High alcohol use	3	Rate	1991	0.017414667090000002	0.06115345434	-0.01805269843
1	Deaths	43	Albania	3	Both	27	Age-standardized	976	Diabetes mellitus type 2	102	High alcohol use	3	Rate	1992	0.01950976064	0.06306919711	-0.01486676283
1	Deaths	43	Albania	3	Both	27	Age-standardized	976	Diabetes mellitus type 2	102	High alcohol use	3	Rate	1993	0.02231165379	0.06545551753	-0.011533564100000001
1	Deaths	43	Albania	3	Both	27	Age-standardized	976	Diabetes mellitus type 2	102	High alcohol use	3	Rate	1994	0.024010186899999997	0.06569650271	-0.00767271489
1	Deaths	43	Albania	3	Both	27	Age-standardized	976	Diabetes mellitus type 2	102	High alcohol use	3	Rate	1995	0.02913199507	0.07488832379	-0.00478234204
1	Deaths	43	Albania	3	Both	27	Age-standardized	976	Diabetes mellitus type 2	102	High alcohol use	3	Rate	1996	0.03836623261	0.093361157	0.00010328308000000001
1	Deaths	43	Albania	3	Both	27	Age-standardized	976	Diabetes mellitus type 2	102	High alcohol use	3	Rate	1997	0.04533022843	0.10393193176	0.00258507729
1	Deaths	43	Albania	3	Both	27	Age-standardized	976	Diabetes mellitus type 2	102	High alcohol use	3	Rate	1998	0.051567434919999995	0.11528936568	0.006444352760000001
1	Deaths	43	Albania	3	Both	27	Age-standardized	976	Diabetes mellitus type 2	102	High alcohol use	3	Rate	1999	0.05882650678	0.12552897639	0.01092145079
1	Deaths	43	Albania	3	Both	27	Age-standardized	976	Diabetes mellitus type 2	102	High alcohol use	3	Rate	2000	0.06807067928	0.14377564386	0.014232782060000001
1	Deaths	43	Albania	3	Both	27	Age-standardized	976	Diabetes mellitus type 2	102	High alcohol use	3	Rate	2001	0.07587464269000001	0.15560050374999998	0.01939456193
1	Deaths	43	Albania	3	Both	27	Age-standardized	976	Diabetes mellitus type 2	102	High alcohol use	3	Rate	2002	0.08882037879	0.17901521394	0.02584910748
1	Deaths	43	Albania	3	Both	27	Age-standardized	976	Diabetes mellitus type 2	102	High alcohol use	3	Rate	2003	0.10270735978000001	0.19803592916999999	0.03283877395
1	Deaths	43	Albania	3	Both	27	Age-standardized	976	Diabetes mellitus type 2	102	High alcohol use	3	Rate	2004	0.11170080523	0.21979616515	0.03669762869
1	Deaths	43	Albania	3	Both	27	Age-standardized	976	Diabetes mellitus type 2	102	High alcohol use	3	Rate	2005	0.11276367644999999	0.22230692469	0.03753856656
1	Deaths	43	Albania	3	Both	27	Age-standardized	976	Diabetes mellitus type 2	102	High alcohol use	3	Rate	2006	0.10819899368000001	0.2123330697	0.035324678389999996
1	Deaths	43	Albania	3	Both	27	Age-standardized	976	Diabetes mellitus type 2	102	High alcohol use	3	Rate	2007	0.10066194258000001	0.19867554577000002	0.033093864540000004
1	Deaths	43	Albania	3	Both	27	Age-standardized	976	Diabetes mellitus type 2	102	High alcohol use	3	Rate	2008	0.09883837931	0.18718039171	0.03282389194
1	Deaths	43	Albania	3	Both	27	Age-standardized	976	Diabetes mellitus type 2	102	High alcohol use	3	Rate	2009	0.09665915624	0.18154805178	0.03235402675
1	Deaths	43	Albania	3	Both	27	Age-standardized	976	Diabetes mellitus type 2	102	High alcohol use	3	Rate	2010	0.10054923148	0.19536789676000002	0.033214210699999996
1	Deaths	43	Albania	3	Both	27	Age-standardized	976	Diabetes mellitus type 2	102	High alcohol use	3	Rate	2011	0.10446099691	0.19985689688	0.03520478559
1	Deaths	43	Albania	3	Both	27	Age-standardized	976	Diabetes mellitus type 2	102	High alcohol use	3	Rate	2012	0.10432762747999999	0.20121346934	0.03470161174
1	Deaths	43	Albania	3	Both	27	Age-standardized	976	Diabetes mellitus type 2	102	High alcohol use	3	Rate	2013	0.10246282261999999	0.19404218506999998	0.03227084267
1	Deaths	43	Albania	3	Both	27	Age-standardized	976	Diabetes mellitus type 2	102	High alcohol use	3	Rate	2014	0.10050343391	0.19676800244	0.03136068318
1	Deaths	43	Albania	3	Both	27	Age-standardized	976	Diabetes mellitus type 2	102	High alcohol use	3	Rate	2015	0.09885628705999999	0.19998267396	0.03006191272
1	Deaths	43	Albania	3	Both	27	Age-standardized	976	Diabetes mellitus type 2	102	High alcohol use	3	Rate	2016	0.09796849788	0.20015068228	0.02866083537
1	Deaths	43	Albania	3	Both	27	Age-standardized	976	Diabetes mellitus type 2	102	High alcohol use	3	Rate	2017	0.09712337862	0.19858240258	0.02632281946
1	Deaths	43	Albania	3	Both	27	Age-standardized	976	Diabetes mellitus type 2	102	High alcohol use	3	Rate	2018	0.09616933892	0.19818818543	0.026502349070000004
1	Deaths	43	Albania	3	Both	27	Age-standardized	976	Diabetes mellitus type 2	102	High alcohol use	3	Rate	2019	0.09537987556	0.19714131459999998	0.02694370966
1	Deaths	43	Albania	3	Both	27	Age-standardized	976	Diabetes mellitus type 2	102	High alcohol use	3	Rate	2020	0.09135818814	0.18731035499	0.025363996570000002
1	Deaths	43	Albania	3	Both	27	Age-standardized	976	Diabetes mellitus type 2	102	High alcohol use	3	Rate	2021	0.08941316306000001	0.18587358056	0.02494289848
1	Deaths	46	Croatia	3	Both	27	Age-standardized	976	Diabetes mellitus type 2	102	High alcohol use	3	Rate	1990	0.44640655612999997	0.83441130796	0.15280830386
1	Deaths	46	Croatia	3	Both	27	Age-standardized	976	Diabetes mellitus type 2	102	High alcohol use	3	Rate	1991	0.47908055137999994	0.88338053666	0.16461264292
1	Deaths	46	Croatia	3	Both	27	Age-standardized	976	Diabetes mellitus type 2	102	High alcohol use	3	Rate	1992	0.51980171323	0.95393976617	0.18177579144
1	Deaths	46	Croatia	3	Both	27	Age-standardized	976	Diabetes mellitus type 2	102	High alcohol use	3	Rate	1993	0.5204035286500001	0.9518284410000001	0.18083297581
1	Deaths	46	Croatia	3	Both	27	Age-standardized	976	Diabetes mellitus type 2	102	High alcohol use	3	Rate	1994	0.54129015244	1.00642758813	0.19221303671
1	Deaths	46	Croatia	3	Both	27	Age-standardized	976	Diabetes mellitus type 2	102	High alcohol use	3	Rate	1995	0.54258738141	1.0343296408	0.19316304997
1	Deaths	46	Croatia	3	Both	27	Age-standardized	976	Diabetes mellitus type 2	102	High alcohol use	3	Rate	1996	0.55649541101	1.04814842801	0.20175839141000002
1	Deaths	46	Croatia	3	Both	27	Age-standardized	976	Diabetes mellitus type 2	102	High alcohol use	3	Rate	1997	0.5866130635	1.1106968926999998	0.21394229382
1	Deaths	46	Croatia	3	Both	27	Age-standardized	976	Diabetes mellitus type 2	102	High alcohol use	3	Rate	1998	0.55276200486	1.0172645872000001	0.20717234967999998
1	Deaths	46	Croatia	3	Both	27	Age-standardized	976	Diabetes mellitus type 2	102	High alcohol use	3	Rate	1999	0.49166376293999997	0.88358599946	0.19344407740999997
1	Deaths	46	Croatia	3	Both	27	Age-standardized	976	Diabetes mellitus type 2	102	High alcohol use	3	Rate	2000	0.44988247658999997	0.8223755074900001	0.17253829476
1	Deaths	46	Croatia	3	Both	27	Age-standardized	976	Diabetes mellitus type 2	102	High alcohol use	3	Rate	2001	0.41282179083000003	0.74309548153	0.15814744213999998
1	Deaths	46	Croatia	3	Both	27	Age-standardized	976	Diabetes mellitus type 2	102	High alcohol use	3	Rate	2002	0.43061562493	0.7932027108799999	0.16422814524999998
1	Deaths	46	Croatia	3	Both	27	Age-standardized	976	Diabetes mellitus type 2	102	High alcohol use	3	Rate	2003	0.44759226794	0.82710322786	0.16878358416
1	Deaths	46	Croatia	3	Both	27	Age-standardized	976	Diabetes mellitus type 2	102	High alcohol use	3	Rate	2004	0.42743414542	0.7937731197500001	0.15908287629999998
1	Deaths	46	Croatia	3	Both	27	Age-standardized	976	Diabetes mellitus type 2	102	High alcohol use	3	Rate	2005	0.44683786875	0.8413281633499999	0.16447212728
1	Deaths	46	Croatia	3	Both	27	Age-standardized	976	Diabetes mellitus type 2	102	High alcohol use	3	Rate	2006	0.45146718018	0.85907236423	0.16595172165000002
1	Deaths	46	Croatia	3	Both	27	Age-standardized	976	Diabetes mellitus type 2	102	High alcohol use	3	Rate	2007	0.47704746082000005	0.8916093380500001	0.17601652656
1	Deaths	46	Croatia	3	Both	27	Age-standardized	976	Diabetes mellitus type 2	102	High alcohol use	3	Rate	2008	0.48605021866000003	0.89775574267	0.17950323392
1	Deaths	46	Croatia	3	Both	27	Age-standardized	976	Diabetes mellitus type 2	102	High alcohol use	3	Rate	2009	0.47406692088999997	0.8751249806999999	0.17321634007
1	Deaths	46	Croatia	3	Both	27	Age-standardized	976	Diabetes mellitus type 2	102	High alcohol use	3	Rate	2010	0.46147792191000003	0.85986222968	0.16249833118
1	Deaths	46	Croatia	3	Both	27	Age-standardized	976	Diabetes mellitus type 2	102	High alcohol use	3	Rate	2011	0.41791897175	0.7861064530099999	0.146184702
1	Deaths	46	Croatia	3	Both	27	Age-standardized	976	Diabetes mellitus type 2	102	High alcohol use	3	Rate	2012	0.40520171783000003	0.7743090350799999	0.14182817094
1	Deaths	46	Croatia	3	Both	27	Age-standardized	976	Diabetes mellitus type 2	102	High alcohol use	3	Rate	2013	0.37235572213	0.72762142916	0.12814903701
1	Deaths	46	Croatia	3	Both	27	Age-standardized	976	Diabetes mellitus type 2	102	High alcohol use	3	Rate	2014	0.37700190865	0.74459697334	0.12696513302
1	Deaths	46	Croatia	3	Both	27	Age-standardized	976	Diabetes mellitus type 2	102	High alcohol use	3	Rate	2015	0.43088520319	0.85114885553	0.14234730881000002
1	Deaths	46	Croatia	3	Both	27	Age-standardized	976	Diabetes mellitus type 2	102	High alcohol use	3	Rate	2016	0.46234917716999996	0.91027965912	0.15068702295
1	Deaths	46	Croatia	3	Both	27	Age-standardized	976	Diabetes mellitus type 2	102	High alcohol use	3	Rate	2017	0.52127988097	1.01347385856	0.1744524241
1	Deaths	46	Croatia	3	Both	27	Age-standardized	976	Diabetes mellitus type 2	102	High alcohol use	3	Rate	2018	0.52796739737	1.01546719342	0.17728245771
1	Deaths	46	Croatia	3	Both	27	Age-standardized	976	Diabetes mellitus type 2	102	High alcohol use	3	Rate	2019	0.52703625299	1.0222005974	0.17789258215
1	Deaths	46	Croatia	3	Both	27	Age-standardized	976	Diabetes mellitus type 2	102	High alcohol use	3	Rate	2020	0.5306306672400001	1.01906446942	0.18172534631
1	Deaths	46	Croatia	3	Both	27	Age-standardized	976	Diabetes mellitus type 2	102	High alcohol use	3	Rate	2021	0.5364735928100001	1.04331227585	0.17822207358
1	Deaths	45	Bulgaria	3	Both	27	Age-standardized	976	Diabetes mellitus type 2	102	High alcohol use	3	Rate	1990	0.57935367367	1.08650403497	0.2155260291
1	Deaths	45	Bulgaria	3	Both	27	Age-standardized	976	Diabetes mellitus type 2	102	High alcohol use	3	Rate	1991	0.57805475193	1.08469697518	0.21917498362
1	Deaths	45	Bulgaria	3	Both	27	Age-standardized	976	Diabetes mellitus type 2	102	High alcohol use	3	Rate	1992	0.5911298472500001	1.10478287569	0.21217128079999997
1	Deaths	45	Bulgaria	3	Both	27	Age-standardized	976	Diabetes mellitus type 2	102	High alcohol use	3	Rate	1993	0.59218215991	1.12341430848	0.20993162045
1	Deaths	45	Bulgaria	3	Both	27	Age-standardized	976	Diabetes mellitus type 2	102	High alcohol use	3	Rate	1994	0.62977788199	1.16107157914	0.21880437915999998
1	Deaths	45	Bulgaria	3	Both	27	Age-standardized	976	Diabetes mellitus type 2	102	High alcohol use	3	Rate	1995	0.68833856379	1.2659205682399999	0.23875175553
1	Deaths	45	Bulgaria	3	Both	27	Age-standardized	976	Diabetes mellitus type 2	102	High alcohol use	3	Rate	1996	0.7008965030900001	1.28265001889	0.24125504854000002
1	Deaths	45	Bulgaria	3	Both	27	Age-standardized	976	Diabetes mellitus type 2	102	High alcohol use	3	Rate	1997	0.7042528813500001	1.29333414044	0.23713957631000002
1	Deaths	45	Bulgaria	3	Both	27	Age-standardized	976	Diabetes mellitus type 2	102	High alcohol use	3	Rate	1998	0.6578029783	1.22890009221	0.22078966232
1	Deaths	45	Bulgaria	3	Both	27	Age-standardized	976	Diabetes mellitus type 2	102	High alcohol use	3	Rate	1999	0.62567661477	1.1593207829	0.21334775445
1	Deaths	45	Bulgaria	3	Both	27	Age-standardized	976	Diabetes mellitus type 2	102	High alcohol use	3	Rate	2000	0.64133900282	1.18609147048	0.22127079600000002
1	Deaths	45	Bulgaria	3	Both	27	Age-standardized	976	Diabetes mellitus type 2	102	High alcohol use	3	Rate	2001	0.63290371279	1.16606389896	0.21689813187
1	Deaths	45	Bulgaria	3	Both	27	Age-standardized	976	Diabetes mellitus type 2	102	High alcohol use	3	Rate	2002	0.63902278733	1.16363482507	0.22369386557
1	Deaths	45	Bulgaria	3	Both	27	Age-standardized	976	Diabetes mellitus type 2	102	High alcohol use	3	Rate	2003	0.6299151481	1.15082852937	0.22461688641000002
1	Deaths	45	Bulgaria	3	Both	27	Age-standardized	976	Diabetes mellitus type 2	102	High alcohol use	3	Rate	2004	0.62524075375	1.15885825908	0.21745154286
1	Deaths	45	Bulgaria	3	Both	27	Age-standardized	976	Diabetes mellitus type 2	102	High alcohol use	3	Rate	2005	0.6357295011	1.17737155244	0.22015770777
1	Deaths	45	Bulgaria	3	Both	27	Age-standardized	976	Diabetes mellitus type 2	102	High alcohol use	3	Rate	2006	0.68740696387	1.2774822797299998	0.2391762302
1	Deaths	45	Bulgaria	3	Both	27	Age-standardized	976	Diabetes mellitus type 2	102	High alcohol use	3	Rate	2007	0.67927295462	1.28066586293	0.23569892347000002
1	Deaths	45	Bulgaria	3	Both	27	Age-standardized	976	Diabetes mellitus type 2	102	High alcohol use	3	Rate	2008	0.68058354338	1.29017274967	0.23911373383
1	Deaths	45	Bulgaria	3	Both	27	Age-standardized	976	Diabetes mellitus type 2	102	High alcohol use	3	Rate	2009	0.6640417657500001	1.2691701433	0.23799502378999998
1	Deaths	45	Bulgaria	3	Both	27	Age-standardized	976	Diabetes mellitus type 2	102	High alcohol use	3	Rate	2010	0.63128046133	1.21403927177	0.22484784595
1	Deaths	45	Bulgaria	3	Both	27	Age-standardized	976	Diabetes mellitus type 2	102	High alcohol use	3	Rate	2011	0.6101764075899999	1.15819742665	0.21436752179000002
1	Deaths	45	Bulgaria	3	Both	27	Age-standardized	976	Diabetes mellitus type 2	102	High alcohol use	3	Rate	2012	0.58820753976	1.10960926232	0.21521678626000001
1	Deaths	45	Bulgaria	3	Both	27	Age-standardized	976	Diabetes mellitus type 2	102	High alcohol use	3	Rate	2013	0.55394598708	1.04831767665	0.19731778325
1	Deaths	45	Bulgaria	3	Both	27	Age-standardized	976	Diabetes mellitus type 2	102	High alcohol use	3	Rate	2014	0.5813386405900001	1.1023205702099999	0.20831770601
1	Deaths	45	Bulgaria	3	Both	27	Age-standardized	976	Diabetes mellitus type 2	102	High alcohol use	3	Rate	2015	0.63241273998	1.19125234354	0.22812232731
1	Deaths	45	Bulgaria	3	Both	27	Age-standardized	976	Diabetes mellitus type 2	102	High alcohol use	3	Rate	2016	0.6558904695	1.2284671465399999	0.24340299844000002
1	Deaths	45	Bulgaria	3	Both	27	Age-standardized	976	Diabetes mellitus type 2	102	High alcohol use	3	Rate	2017	0.65891664193	1.22956905546	0.24427237178
1	Deaths	45	Bulgaria	3	Both	27	Age-standardized	976	Diabetes mellitus type 2	102	High alcohol use	3	Rate	2018	0.69790611362	1.3150215833499999	0.2605741252
1	Deaths	45	Bulgaria	3	Both	27	Age-standardized	976	Diabetes mellitus type 2	102	High alcohol use	3	Rate	2019	0.7097750674100001	1.31911628755	0.26794704511
1	Deaths	45	Bulgaria	3	Both	27	Age-standardized	976	Diabetes mellitus type 2	102	High alcohol use	3	Rate	2020	0.72600798796	1.34623037069	0.27091237384
1	Deaths	45	Bulgaria	3	Both	27	Age-standardized	976	Diabetes mellitus type 2	102	High alcohol use	3	Rate	2021	0.7211234289699999	1.34608568149	0.26818217466
1	Deaths	48	Hungary	3	Both	27	Age-standardized	976	Diabetes mellitus type 2	102	High alcohol use	3	Rate	1990	0.47894453166	0.87360272768	0.18338163432
1	Deaths	48	Hungary	3	Both	27	Age-standardized	976	Diabetes mellitus type 2	102	High alcohol use	3	Rate	1991	0.46045907602999997	0.8352175146299999	0.17734747755000002
1	Deaths	48	Hungary	3	Both	27	Age-standardized	976	Diabetes mellitus type 2	102	High alcohol use	3	Rate	1992	0.45997995733	0.8315614367899999	0.17502178953
1	Deaths	48	Hungary	3	Both	27	Age-standardized	976	Diabetes mellitus type 2	102	High alcohol use	3	Rate	1993	0.43994012962999995	0.8024045292	0.16822302731
1	Deaths	48	Hungary	3	Both	27	Age-standardized	976	Diabetes mellitus type 2	102	High alcohol use	3	Rate	1994	0.43684292091	0.80102308705	0.16581114909
1	Deaths	48	Hungary	3	Both	27	Age-standardized	976	Diabetes mellitus type 2	102	High alcohol use	3	Rate	1995	0.42484176312	0.7838933985700001	0.16249457729
1	Deaths	48	Hungary	3	Both	27	Age-standardized	976	Diabetes mellitus type 2	102	High alcohol use	3	Rate	1996	0.39635352272	0.72091848343	0.14862273691
1	Deaths	48	Hungary	3	Both	27	Age-standardized	976	Diabetes mellitus type 2	102	High alcohol use	3	Rate	1997	0.40594811009	0.73584646564	0.15011928216
1	Deaths	48	Hungary	3	Both	27	Age-standardized	976	Diabetes mellitus type 2	102	High alcohol use	3	Rate	1998	0.43962697679	0.79677031019	0.1658609124
1	Deaths	48	Hungary	3	Both	27	Age-standardized	976	Diabetes mellitus type 2	102	High alcohol use	3	Rate	1999	0.46016304554	0.8369799989200001	0.17485770891
1	Deaths	48	Hungary	3	Both	27	Age-standardized	976	Diabetes mellitus type 2	102	High alcohol use	3	Rate	2000	0.43461983167	0.7943358224800001	0.15977362069
1	Deaths	48	Hungary	3	Both	27	Age-standardized	976	Diabetes mellitus type 2	102	High alcohol use	3	Rate	2001	0.39602082146	0.71941319783	0.14657012152
1	Deaths	48	Hungary	3	Both	27	Age-standardized	976	Diabetes mellitus type 2	102	High alcohol use	3	Rate	2002	0.45849707038	0.82889921318	0.17145767364
1	Deaths	48	Hungary	3	Both	27	Age-standardized	976	Diabetes mellitus type 2	102	High alcohol use	3	Rate	2003	0.49489328447	0.90507113347	0.18559604269
1	Deaths	48	Hungary	3	Both	27	Age-standardized	976	Diabetes mellitus type 2	102	High alcohol use	3	Rate	2004	0.51114862455	0.9464185385799999	0.19338421686
1	Deaths	48	Hungary	3	Both	27	Age-standardized	976	Diabetes mellitus type 2	102	High alcohol use	3	Rate	2005	0.6262982822	1.1605049198100001	0.23836135495
1	Deaths	48	Hungary	3	Both	27	Age-standardized	976	Diabetes mellitus type 2	102	High alcohol use	3	Rate	2006	0.61286953802	1.13933107118	0.23228671855
1	Deaths	48	Hungary	3	Both	27	Age-standardized	976	Diabetes mellitus type 2	102	High alcohol use	3	Rate	2007	0.58556499424	1.10210287639	0.22002288525
1	Deaths	48	Hungary	3	Both	27	Age-standardized	976	Diabetes mellitus type 2	102	High alcohol use	3	Rate	2008	0.54373766719	1.02435767038	0.20129266367
1	Deaths	48	Hungary	3	Both	27	Age-standardized	976	Diabetes mellitus type 2	102	High alcohol use	3	Rate	2009	0.51078909246	0.96433124527	0.1881038283
1	Deaths	48	Hungary	3	Both	27	Age-standardized	976	Diabetes mellitus type 2	102	High alcohol use	3	Rate	2010	0.48211460669	0.89351357043	0.17782582512
1	Deaths	48	Hungary	3	Both	27	Age-standardized	976	Diabetes mellitus type 2	102	High alcohol use	3	Rate	2011	0.45429778972999996	0.84564001663	0.16456700734000002
1	Deaths	48	Hungary	3	Both	27	Age-standardized	976	Diabetes mellitus type 2	102	High alcohol use	3	Rate	2012	0.45531204456	0.8417873915199999	0.16128879275
1	Deaths	48	Hungary	3	Both	27	Age-standardized	976	Diabetes mellitus type 2	102	High alcohol use	3	Rate	2013	0.42703013373	0.7840871197200001	0.14963486765
1	Deaths	48	Hungary	3	Both	27	Age-standardized	976	Diabetes mellitus type 2	102	High alcohol use	3	Rate	2014	0.42789902902	0.79374107725	0.14668521379
1	Deaths	48	Hungary	3	Both	27	Age-standardized	976	Diabetes mellitus type 2	102	High alcohol use	3	Rate	2015	0.45358951861999997	0.86529007449	0.15596280632999998
1	Deaths	48	Hungary	3	Both	27	Age-standardized	976	Diabetes mellitus type 2	102	High alcohol use	3	Rate	2016	0.48603329555	0.92570769422	0.16719682592
1	Deaths	48	Hungary	3	Both	27	Age-standardized	976	Diabetes mellitus type 2	102	High alcohol use	3	Rate	2017	0.5221041519	0.98102574035	0.1842859423
1	Deaths	48	Hungary	3	Both	27	Age-standardized	976	Diabetes mellitus type 2	102	High alcohol use	3	Rate	2018	0.54210763817	1.01848067742	0.20129763738
1	Deaths	48	Hungary	3	Both	27	Age-standardized	976	Diabetes mellitus type 2	102	High alcohol use	3	Rate	2019	0.55070861791	1.02707579825	0.20739835380000002
1	Deaths	48	Hungary	3	Both	27	Age-standardized	976	Diabetes mellitus type 2	102	High alcohol use	3	Rate	2020	0.55924248857	1.04437638001	0.19846617279999998
1	Deaths	48	Hungary	3	Both	27	Age-standardized	976	Diabetes mellitus type 2	102	High alcohol use	3	Rate	2021	0.54409097733	1.0038351860699999	0.19097307527000001
1	Deaths	47	Czechia	3	Both	27	Age-standardized	976	Diabetes mellitus type 2	102	High alcohol use	3	Rate	1990	0.6416539131	1.10901159349	0.26527295607
1	Deaths	47	Czechia	3	Both	27	Age-standardized	976	Diabetes mellitus type 2	102	High alcohol use	3	Rate	1991	0.5660655788400001	0.97217799371	0.23598269875000003
1	Deaths	47	Czechia	3	Both	27	Age-standardized	976	Diabetes mellitus type 2	102	High alcohol use	3	Rate	1992	0.51025140169	0.88473701352	0.21617171381999997
1	Deaths	47	Czechia	3	Both	27	Age-standardized	976	Diabetes mellitus type 2	102	High alcohol use	3	Rate	1993	0.44687403467	0.7847182985700001	0.18617805772
1	Deaths	47	Czechia	3	Both	27	Age-standardized	976	Diabetes mellitus type 2	102	High alcohol use	3	Rate	1994	0.38243907155999995	0.6799413335600001	0.15748811592999998
1	Deaths	47	Czechia	3	Both	27	Age-standardized	976	Diabetes mellitus type 2	102	High alcohol use	3	Rate	1995	0.31022023298	0.55341604175	0.12764595424
1	Deaths	47	Czechia	3	Both	27	Age-standardized	976	Diabetes mellitus type 2	102	High alcohol use	3	Rate	1996	0.28588055385	0.50387795243	0.11580772017
1	Deaths	47	Czechia	3	Both	27	Age-standardized	976	Diabetes mellitus type 2	102	High alcohol use	3	Rate	1997	0.32703778932	0.57190541833	0.13193515025
1	Deaths	47	Czechia	3	Both	27	Age-standardized	976	Diabetes mellitus type 2	102	High alcohol use	3	Rate	1998	0.38649137312	0.66798686665	0.15398716833
1	Deaths	47	Czechia	3	Both	27	Age-standardized	976	Diabetes mellitus type 2	102	High alcohol use	3	Rate	1999	0.36017215237	0.62799316703	0.14415406706
1	Deaths	47	Czechia	3	Both	27	Age-standardized	976	Diabetes mellitus type 2	102	High alcohol use	3	Rate	2000	0.37920236672999996	0.67087211103	0.15303458791
1	Deaths	47	Czechia	3	Both	27	Age-standardized	976	Diabetes mellitus type 2	102	High alcohol use	3	Rate	2001	0.35861458036	0.6364636471799999	0.14256463898
1	Deaths	47	Czechia	3	Both	27	Age-standardized	976	Diabetes mellitus type 2	102	High alcohol use	3	Rate	2002	0.36794048560000003	0.64693427236	0.14450238394
1	Deaths	47	Czechia	3	Both	27	Age-standardized	976	Diabetes mellitus type 2	102	High alcohol use	3	Rate	2003	0.40299117625	0.7190176802	0.1594726409
1	Deaths	47	Czechia	3	Both	27	Age-standardized	976	Diabetes mellitus type 2	102	High alcohol use	3	Rate	2004	0.38925730134000003	0.70295886177	0.15251058211
1	Deaths	47	Czechia	3	Both	27	Age-standardized	976	Diabetes mellitus type 2	102	High alcohol use	3	Rate	2005	0.40649353535	0.73786087849	0.15809491209
1	Deaths	47	Czechia	3	Both	27	Age-standardized	976	Diabetes mellitus type 2	102	High alcohol use	3	Rate	2006	0.43673392122	0.78952913087	0.17201785697
1	Deaths	47	Czechia	3	Both	27	Age-standardized	976	Diabetes mellitus type 2	102	High alcohol use	3	Rate	2007	0.5367790112399999	0.9736824134600001	0.21411210269999997
1	Deaths	47	Czechia	3	Both	27	Age-standardized	976	Diabetes mellitus type 2	102	High alcohol use	3	Rate	2008	0.52042684332	0.9505640422300001	0.20925311216999998
1	Deaths	47	Czechia	3	Both	27	Age-standardized	976	Diabetes mellitus type 2	102	High alcohol use	3	Rate	2009	0.50632350278	0.9191796761500001	0.2006535005
1	Deaths	47	Czechia	3	Both	27	Age-standardized	976	Diabetes mellitus type 2	102	High alcohol use	3	Rate	2010	0.51834052017	0.9498183433599999	0.20536991330999999
1	Deaths	47	Czechia	3	Both	27	Age-standardized	976	Diabetes mellitus type 2	102	High alcohol use	3	Rate	2011	0.58016124647	1.05879212493	0.22713603188
1	Deaths	47	Czechia	3	Both	27	Age-standardized	976	Diabetes mellitus type 2	102	High alcohol use	3	Rate	2012	0.62235083012	1.14359560948	0.23917744449000003
1	Deaths	47	Czechia	3	Both	27	Age-standardized	976	Diabetes mellitus type 2	102	High alcohol use	3	Rate	2013	0.7701937048499999	1.4146119637	0.29926344168999996
1	Deaths	47	Czechia	3	Both	27	Age-standardized	976	Diabetes mellitus type 2	102	High alcohol use	3	Rate	2014	0.79912656919	1.47858599625	0.30646300731
1	Deaths	47	Czechia	3	Both	27	Age-standardized	976	Diabetes mellitus type 2	102	High alcohol use	3	Rate	2015	0.84073927872	1.56697445575	0.32577900548
1	Deaths	47	Czechia	3	Both	27	Age-standardized	976	Diabetes mellitus type 2	102	High alcohol use	3	Rate	2016	0.8636437145199999	1.6093797823299998	0.34173149351
1	Deaths	47	Czechia	3	Both	27	Age-standardized	976	Diabetes mellitus type 2	102	High alcohol use	3	Rate	2017	0.8791918067	1.63644892379	0.35353685546
1	Deaths	47	Czechia	3	Both	27	Age-standardized	976	Diabetes mellitus type 2	102	High alcohol use	3	Rate	2018	0.95385986406	1.7515357591	0.38654875454
1	Deaths	47	Czechia	3	Both	27	Age-standardized	976	Diabetes mellitus type 2	102	High alcohol use	3	Rate	2019	0.9855759145399999	1.8158260461900002	0.39801350323999996
1	Deaths	47	Czechia	3	Both	27	Age-standardized	976	Diabetes mellitus type 2	102	High alcohol use	3	Rate	2020	1.0032081776800001	1.83808358166	0.40337024115
1	Deaths	47	Czechia	3	Both	27	Age-standardized	976	Diabetes mellitus type 2	102	High alcohol use	3	Rate	2021	0.9827141199900001	1.7897820379500002	0.39616399612
1	Deaths	50	Montenegro	3	Both	27	Age-standardized	976	Diabetes mellitus type 2	102	High alcohol use	3	Rate	1990	0.3801425364	0.74499107755	0.12769286531
1	Deaths	50	Montenegro	3	Both	27	Age-standardized	976	Diabetes mellitus type 2	102	High alcohol use	3	Rate	1991	0.38283553773	0.73145086995	0.12841658799
1	Deaths	50	Montenegro	3	Both	27	Age-standardized	976	Diabetes mellitus type 2	102	High alcohol use	3	Rate	1992	0.38499882306000005	0.7356591961900001	0.12422465012000002
1	Deaths	50	Montenegro	3	Both	27	Age-standardized	976	Diabetes mellitus type 2	102	High alcohol use	3	Rate	1993	0.39037940303999996	0.73890676077	0.12450028762
1	Deaths	50	Montenegro	3	Both	27	Age-standardized	976	Diabetes mellitus type 2	102	High alcohol use	3	Rate	1994	0.39447123862	0.75994381733	0.12620893996
1	Deaths	50	Montenegro	3	Both	27	Age-standardized	976	Diabetes mellitus type 2	102	High alcohol use	3	Rate	1995	0.39007623248999995	0.7607903071600001	0.12545690757
1	Deaths	50	Montenegro	3	Both	27	Age-standardized	976	Diabetes mellitus type 2	102	High alcohol use	3	Rate	1996	0.3918962683	0.77384217082	0.12864136164
1	Deaths	50	Montenegro	3	Both	27	Age-standardized	976	Diabetes mellitus type 2	102	High alcohol use	3	Rate	1997	0.40498151725000003	0.7987744917899999	0.13671172993
1	Deaths	50	Montenegro	3	Both	27	Age-standardized	976	Diabetes mellitus type 2	102	High alcohol use	3	Rate	1998	0.40564970070999995	0.79234206567	0.13502283098999998
1	Deaths	50	Montenegro	3	Both	27	Age-standardized	976	Diabetes mellitus type 2	102	High alcohol use	3	Rate	1999	0.39547777622999997	0.7662839944500001	0.12398636277
1	Deaths	50	Montenegro	3	Both	27	Age-standardized	976	Diabetes mellitus type 2	102	High alcohol use	3	Rate	2000	0.39289053643999994	0.77516501856	0.12397856602
1	Deaths	50	Montenegro	3	Both	27	Age-standardized	976	Diabetes mellitus type 2	102	High alcohol use	3	Rate	2001	0.40446307867	0.80934257832	0.13296460130999999
1	Deaths	50	Montenegro	3	Both	27	Age-standardized	976	Diabetes mellitus type 2	102	High alcohol use	3	Rate	2002	0.42180288288999995	0.86144786957	0.14629338836
1	Deaths	50	Montenegro	3	Both	27	Age-standardized	976	Diabetes mellitus type 2	102	High alcohol use	3	Rate	2003	0.43697597328	0.88313839113	0.15343602629
1	Deaths	50	Montenegro	3	Both	27	Age-standardized	976	Diabetes mellitus type 2	102	High alcohol use	3	Rate	2004	0.43523493944	0.87422183802	0.14527091925
1	Deaths	50	Montenegro	3	Both	27	Age-standardized	976	Diabetes mellitus type 2	102	High alcohol use	3	Rate	2005	0.43384192671000005	0.8664868864999999	0.13835275919999998
1	Deaths	50	Montenegro	3	Both	27	Age-standardized	976	Diabetes mellitus type 2	102	High alcohol use	3	Rate	2006	0.43678605113	0.8748964141600001	0.13254615356
1	Deaths	50	Montenegro	3	Both	27	Age-standardized	976	Diabetes mellitus type 2	102	High alcohol use	3	Rate	2007	0.42351331991	0.84507263868	0.12576315021
1	Deaths	50	Montenegro	3	Both	27	Age-standardized	976	Diabetes mellitus type 2	102	High alcohol use	3	Rate	2008	0.42330189823	0.8326091018499999	0.12956185447
1	Deaths	50	Montenegro	3	Both	27	Age-standardized	976	Diabetes mellitus type 2	102	High alcohol use	3	Rate	2009	0.44243187591	0.8529443664799999	0.13389288971
1	Deaths	50	Montenegro	3	Both	27	Age-standardized	976	Diabetes mellitus type 2	102	High alcohol use	3	Rate	2010	0.46282363432	0.8988195804300001	0.14119051003
1	Deaths	50	Montenegro	3	Both	27	Age-standardized	976	Diabetes mellitus type 2	102	High alcohol use	3	Rate	2011	0.47772103084999995	0.92505499274	0.14915368443000002
1	Deaths	50	Montenegro	3	Both	27	Age-standardized	976	Diabetes mellitus type 2	102	High alcohol use	3	Rate	2012	0.48235981871	0.9327692693299999	0.15514415506999998
1	Deaths	50	Montenegro	3	Both	27	Age-standardized	976	Diabetes mellitus type 2	102	High alcohol use	3	Rate	2013	0.49893764369	0.96421427614	0.15730541778999999
1	Deaths	50	Montenegro	3	Both	27	Age-standardized	976	Diabetes mellitus type 2	102	High alcohol use	3	Rate	2014	0.5129073065099999	0.97772417046	0.16073089644
1	Deaths	50	Montenegro	3	Both	27	Age-standardized	976	Diabetes mellitus type 2	102	High alcohol use	3	Rate	2015	0.53457236917	1.03116527416	0.17223027264000002
1	Deaths	50	Montenegro	3	Both	27	Age-standardized	976	Diabetes mellitus type 2	102	High alcohol use	3	Rate	2016	0.55788893794	1.0719697864600002	0.18154136963
1	Deaths	50	Montenegro	3	Both	27	Age-standardized	976	Diabetes mellitus type 2	102	High alcohol use	3	Rate	2017	0.56887587279	1.07622365313	0.18418334716
1	Deaths	50	Montenegro	3	Both	27	Age-standardized	976	Diabetes mellitus type 2	102	High alcohol use	3	Rate	2018	0.571356659	1.0962112121	0.18341177934
1	Deaths	50	Montenegro	3	Both	27	Age-standardized	976	Diabetes mellitus type 2	102	High alcohol use	3	Rate	2019	0.58023702665	1.14376729015	0.18518560932
1	Deaths	50	Montenegro	3	Both	27	Age-standardized	976	Diabetes mellitus type 2	102	High alcohol use	3	Rate	2020	0.61919826596	1.21293019566	0.2059712102
1	Deaths	50	Montenegro	3	Both	27	Age-standardized	976	Diabetes mellitus type 2	102	High alcohol use	3	Rate	2021	0.56275032359	1.09511939835	0.18564487358
1	Deaths	49	North Macedonia	3	Both	27	Age-standardized	976	Diabetes mellitus type 2	102	High alcohol use	3	Rate	1990	0.7066611554	1.27340177111	0.25854649651
1	Deaths	49	North Macedonia	3	Both	27	Age-standardized	976	Diabetes mellitus type 2	102	High alcohol use	3	Rate	1991	0.7079964962599999	1.28072171659	0.26417056235999997
1	Deaths	49	North Macedonia	3	Both	27	Age-standardized	976	Diabetes mellitus type 2	102	High alcohol use	3	Rate	1992	0.75455503197	1.35855645792	0.28108044967999996
1	Deaths	49	North Macedonia	3	Both	27	Age-standardized	976	Diabetes mellitus type 2	102	High alcohol use	3	Rate	1993	0.7654171800299999	1.39718987448	0.28502005681000003
1	Deaths	49	North Macedonia	3	Both	27	Age-standardized	976	Diabetes mellitus type 2	102	High alcohol use	3	Rate	1994	0.76157663352	1.37411072389	0.27706962492
1	Deaths	49	North Macedonia	3	Both	27	Age-standardized	976	Diabetes mellitus type 2	102	High alcohol use	3	Rate	1995	0.78587305854	1.44157635509	0.29165890231
1	Deaths	49	North Macedonia	3	Both	27	Age-standardized	976	Diabetes mellitus type 2	102	High alcohol use	3	Rate	1996	0.8046603825	1.47442372782	0.29421198854999997
1	Deaths	49	North Macedonia	3	Both	27	Age-standardized	976	Diabetes mellitus type 2	102	High alcohol use	3	Rate	1997	0.8057939684400001	1.52295421999	0.28455383825999997
1	Deaths	49	North Macedonia	3	Both	27	Age-standardized	976	Diabetes mellitus type 2	102	High alcohol use	3	Rate	1998	0.81859745486	1.5850212584399999	0.27519481522
1	Deaths	49	North Macedonia	3	Both	27	Age-standardized	976	Diabetes mellitus type 2	102	High alcohol use	3	Rate	1999	0.81441043995	1.57179657987	0.27916386036
1	Deaths	49	North Macedonia	3	Both	27	Age-standardized	976	Diabetes mellitus type 2	102	High alcohol use	3	Rate	2000	0.7934694011700001	1.56316380202	0.27943925063
1	Deaths	49	North Macedonia	3	Both	27	Age-standardized	976	Diabetes mellitus type 2	102	High alcohol use	3	Rate	2001	0.7972326452999999	1.5576885919899999	0.28454236526000004
1	Deaths	49	North Macedonia	3	Both	27	Age-standardized	976	Diabetes mellitus type 2	102	High alcohol use	3	Rate	2002	0.80994841562	1.6006407369800002	0.28522348342000003
1	Deaths	49	North Macedonia	3	Both	27	Age-standardized	976	Diabetes mellitus type 2	102	High alcohol use	3	Rate	2003	0.78304128585	1.57895085227	0.26224581678000003
1	Deaths	49	North Macedonia	3	Both	27	Age-standardized	976	Diabetes mellitus type 2	102	High alcohol use	3	Rate	2004	0.7477359809899999	1.50357541065	0.24170093519000002
1	Deaths	49	North Macedonia	3	Both	27	Age-standardized	976	Diabetes mellitus type 2	102	High alcohol use	3	Rate	2005	0.75451609393	1.52282916571	0.24558547094
1	Deaths	49	North Macedonia	3	Both	27	Age-standardized	976	Diabetes mellitus type 2	102	High alcohol use	3	Rate	2006	0.7822744619800001	1.5650339123900001	0.25162622576000004
1	Deaths	49	North Macedonia	3	Both	27	Age-standardized	976	Diabetes mellitus type 2	102	High alcohol use	3	Rate	2007	0.76354206521	1.51433835977	0.22529732061000002
1	Deaths	49	North Macedonia	3	Both	27	Age-standardized	976	Diabetes mellitus type 2	102	High alcohol use	3	Rate	2008	0.7160374323500001	1.44143383553	0.20755658226999998
1	Deaths	49	North Macedonia	3	Both	27	Age-standardized	976	Diabetes mellitus type 2	102	High alcohol use	3	Rate	2009	0.71155208852	1.4520393736400001	0.20326126458
1	Deaths	49	North Macedonia	3	Both	27	Age-standardized	976	Diabetes mellitus type 2	102	High alcohol use	3	Rate	2010	0.70283225366	1.43945544888	0.19592947791
1	Deaths	49	North Macedonia	3	Both	27	Age-standardized	976	Diabetes mellitus type 2	102	High alcohol use	3	Rate	2011	0.69398536589	1.4294113162	0.19556132624
1	Deaths	49	North Macedonia	3	Both	27	Age-standardized	976	Diabetes mellitus type 2	102	High alcohol use	3	Rate	2012	0.7200609264300001	1.49299451479	0.20230748909
1	Deaths	49	North Macedonia	3	Both	27	Age-standardized	976	Diabetes mellitus type 2	102	High alcohol use	3	Rate	2013	0.7409051626700001	1.52490804393	0.21459710014
1	Deaths	49	North Macedonia	3	Both	27	Age-standardized	976	Diabetes mellitus type 2	102	High alcohol use	3	Rate	2014	0.77050194914	1.54977515625	0.22582805676
1	Deaths	49	North Macedonia	3	Both	27	Age-standardized	976	Diabetes mellitus type 2	102	High alcohol use	3	Rate	2015	0.7841296458199999	1.53527671976	0.23682903184999998
1	Deaths	49	North Macedonia	3	Both	27	Age-standardized	976	Diabetes mellitus type 2	102	High alcohol use	3	Rate	2016	0.8146601597400001	1.61771799758	0.24486149833999998
1	Deaths	49	North Macedonia	3	Both	27	Age-standardized	976	Diabetes mellitus type 2	102	High alcohol use	3	Rate	2017	0.8066114884600001	1.55805203901	0.2553105248
1	Deaths	49	North Macedonia	3	Both	27	Age-standardized	976	Diabetes mellitus type 2	102	High alcohol use	3	Rate	2018	0.83924652308	1.62573273894	0.2598084668
1	Deaths	49	North Macedonia	3	Both	27	Age-standardized	976	Diabetes mellitus type 2	102	High alcohol use	3	Rate	2019	0.87670195815	1.65622671438	0.27410883087000004
1	Deaths	49	North Macedonia	3	Both	27	Age-standardized	976	Diabetes mellitus type 2	102	High alcohol use	3	Rate	2020	0.82503117051	1.53069294165	0.24936144015
1	Deaths	49	North Macedonia	3	Both	27	Age-standardized	976	Diabetes mellitus type 2	102	High alcohol use	3	Rate	2021	0.8128145866400001	1.53808444622	0.24506071611000002
1	Deaths	52	Romania	3	Both	27	Age-standardized	976	Diabetes mellitus type 2	102	High alcohol use	3	Rate	1990	0.24932257923	0.46390360141000003	0.08910853113
1	Deaths	52	Romania	3	Both	27	Age-standardized	976	Diabetes mellitus type 2	102	High alcohol use	3	Rate	1991	0.25577548030999997	0.47204424462000005	0.09198954942
1	Deaths	52	Romania	3	Both	27	Age-standardized	976	Diabetes mellitus type 2	102	High alcohol use	3	Rate	1992	0.25684950606	0.47384909434999994	0.09395344282
1	Deaths	52	Romania	3	Both	27	Age-standardized	976	Diabetes mellitus type 2	102	High alcohol use	3	Rate	1993	0.24407202543000003	0.45186211857	0.08852868257
1	Deaths	52	Romania	3	Both	27	Age-standardized	976	Diabetes mellitus type 2	102	High alcohol use	3	Rate	1994	0.23303858786	0.43240502929	0.08364463151
1	Deaths	52	Romania	3	Both	27	Age-standardized	976	Diabetes mellitus type 2	102	High alcohol use	3	Rate	1995	0.21597532668	0.40159605323	0.07793989673
1	Deaths	52	Romania	3	Both	27	Age-standardized	976	Diabetes mellitus type 2	102	High alcohol use	3	Rate	1996	0.21296438163	0.39463510982	0.07599399855
1	Deaths	52	Romania	3	Both	27	Age-standardized	976	Diabetes mellitus type 2	102	High alcohol use	3	Rate	1997	0.21008474695	0.38996187997	0.07287825204
1	Deaths	52	Romania	3	Both	27	Age-standardized	976	Diabetes mellitus type 2	102	High alcohol use	3	Rate	1998	0.20150144526000002	0.37611110863999997	0.0712943495
1	Deaths	52	Romania	3	Both	27	Age-standardized	976	Diabetes mellitus type 2	102	High alcohol use	3	Rate	1999	0.19388315072	0.36384160224	0.0679266363
1	Deaths	52	Romania	3	Both	27	Age-standardized	976	Diabetes mellitus type 2	102	High alcohol use	3	Rate	2000	0.18692938354	0.35015054484999997	0.06478146487
1	Deaths	52	Romania	3	Both	27	Age-standardized	976	Diabetes mellitus type 2	102	High alcohol use	3	Rate	2001	0.1911764354	0.35918652701000003	0.0668775898
1	Deaths	52	Romania	3	Both	27	Age-standardized	976	Diabetes mellitus type 2	102	High alcohol use	3	Rate	2002	0.20277928518000002	0.38133350233	0.07186323433
1	Deaths	52	Romania	3	Both	27	Age-standardized	976	Diabetes mellitus type 2	102	High alcohol use	3	Rate	2003	0.22381239832	0.41962769125000005	0.07982660169
1	Deaths	52	Romania	3	Both	27	Age-standardized	976	Diabetes mellitus type 2	102	High alcohol use	3	Rate	2004	0.22899698643	0.42792182373	0.08207323945
1	Deaths	52	Romania	3	Both	27	Age-standardized	976	Diabetes mellitus type 2	102	High alcohol use	3	Rate	2005	0.23202600255	0.4349279285	0.0827679409
1	Deaths	52	Romania	3	Both	27	Age-standardized	976	Diabetes mellitus type 2	102	High alcohol use	3	Rate	2006	0.23558100997	0.44522979668	0.08505364058
1	Deaths	52	Romania	3	Both	27	Age-standardized	976	Diabetes mellitus type 2	102	High alcohol use	3	Rate	2007	0.24275127054	0.46129725667000004	0.08688473543
1	Deaths	52	Romania	3	Both	27	Age-standardized	976	Diabetes mellitus type 2	102	High alcohol use	3	Rate	2008	0.24674391597999998	0.46883236126	0.08809661593
1	Deaths	52	Romania	3	Both	27	Age-standardized	976	Diabetes mellitus type 2	102	High alcohol use	3	Rate	2009	0.25258017627	0.48115309755	0.08956805773
1	Deaths	52	Romania	3	Both	27	Age-standardized	976	Diabetes mellitus type 2	102	High alcohol use	3	Rate	2010	0.25527014766	0.48628246965000005	0.08964412526
1	Deaths	52	Romania	3	Both	27	Age-standardized	976	Diabetes mellitus type 2	102	High alcohol use	3	Rate	2011	0.24027446634000002	0.45843625053	0.08601702786
1	Deaths	52	Romania	3	Both	27	Age-standardized	976	Diabetes mellitus type 2	102	High alcohol use	3	Rate	2012	0.24462604107	0.46247710963	0.08687977022
1	Deaths	52	Romania	3	Both	27	Age-standardized	976	Diabetes mellitus type 2	102	High alcohol use	3	Rate	2013	0.2358231164	0.44788382013999994	0.08477070474
1	Deaths	52	Romania	3	Both	27	Age-standardized	976	Diabetes mellitus type 2	102	High alcohol use	3	Rate	2014	0.24419253771000002	0.46381670800999997	0.08677990028
1	Deaths	52	Romania	3	Both	27	Age-standardized	976	Diabetes mellitus type 2	102	High alcohol use	3	Rate	2015	0.25631090799	0.48803935954	0.09214039909999999
1	Deaths	52	Romania	3	Both	27	Age-standardized	976	Diabetes mellitus type 2	102	High alcohol use	3	Rate	2016	0.26939878568000003	0.51118468501	0.09673442523
1	Deaths	52	Romania	3	Both	27	Age-standardized	976	Diabetes mellitus type 2	102	High alcohol use	3	Rate	2017	0.2670597932	0.51112195852	0.09570010431
1	Deaths	52	Romania	3	Both	27	Age-standardized	976	Diabetes mellitus type 2	102	High alcohol use	3	Rate	2018	0.28478369994	0.54464168478	0.10303801089
1	Deaths	52	Romania	3	Both	27	Age-standardized	976	Diabetes mellitus type 2	102	High alcohol use	3	Rate	2019	0.28976488889	0.54748763122	0.10603978914
1	Deaths	52	Romania	3	Both	27	Age-standardized	976	Diabetes mellitus type 2	102	High alcohol use	3	Rate	2020	0.29299624256	0.56041568326	0.10992466164
1	Deaths	52	Romania	3	Both	27	Age-standardized	976	Diabetes mellitus type 2	102	High alcohol use	3	Rate	2021	0.29473962945	0.5543657820200001	0.10814688087
1	Deaths	54	Slovakia	3	Both	27	Age-standardized	976	Diabetes mellitus type 2	102	High alcohol use	3	Rate	1990	0.5099999019	0.9183168076300001	0.20595867620000002
1	Deaths	54	Slovakia	3	Both	27	Age-standardized	976	Diabetes mellitus type 2	102	High alcohol use	3	Rate	1991	0.50383382747	0.92131776109	0.20831784295999997
1	Deaths	54	Slovakia	3	Both	27	Age-standardized	976	Diabetes mellitus type 2	102	High alcohol use	3	Rate	1992	0.50720166862	0.92113056185	0.21292663863
1	Deaths	54	Slovakia	3	Both	27	Age-standardized	976	Diabetes mellitus type 2	102	High alcohol use	3	Rate	1993	0.49022292129000006	0.8826098256999999	0.20378272037000003
1	Deaths	54	Slovakia	3	Both	27	Age-standardized	976	Diabetes mellitus type 2	102	High alcohol use	3	Rate	1994	0.46821959528	0.8350398734000001	0.19025781371
1	Deaths	54	Slovakia	3	Both	27	Age-standardized	976	Diabetes mellitus type 2	102	High alcohol use	3	Rate	1995	0.46532614133	0.81793866181	0.18330463048
1	Deaths	54	Slovakia	3	Both	27	Age-standardized	976	Diabetes mellitus type 2	102	High alcohol use	3	Rate	1996	0.44379707128	0.77874893222	0.1678107872
1	Deaths	54	Slovakia	3	Both	27	Age-standardized	976	Diabetes mellitus type 2	102	High alcohol use	3	Rate	1997	0.44744124203999996	0.79748649118	0.16544752056
1	Deaths	54	Slovakia	3	Both	27	Age-standardized	976	Diabetes mellitus type 2	102	High alcohol use	3	Rate	1998	0.44941905624	0.79923555112	0.16402218798
1	Deaths	54	Slovakia	3	Both	27	Age-standardized	976	Diabetes mellitus type 2	102	High alcohol use	3	Rate	1999	0.43730824527	0.79529235811	0.15964650529
1	Deaths	54	Slovakia	3	Both	27	Age-standardized	976	Diabetes mellitus type 2	102	High alcohol use	3	Rate	2000	0.41769298743	0.76057197206	0.15387139453
1	Deaths	54	Slovakia	3	Both	27	Age-standardized	976	Diabetes mellitus type 2	102	High alcohol use	3	Rate	2001	0.40161948662	0.73392352277	0.14560559494
1	Deaths	54	Slovakia	3	Both	27	Age-standardized	976	Diabetes mellitus type 2	102	High alcohol use	3	Rate	2002	0.39203836882	0.71819146913	0.13979954446
1	Deaths	54	Slovakia	3	Both	27	Age-standardized	976	Diabetes mellitus type 2	102	High alcohol use	3	Rate	2003	0.38285655536999996	0.69890834196	0.13535928853
1	Deaths	54	Slovakia	3	Both	27	Age-standardized	976	Diabetes mellitus type 2	102	High alcohol use	3	Rate	2004	0.36201475835	0.6653127432	0.12613202558
1	Deaths	54	Slovakia	3	Both	27	Age-standardized	976	Diabetes mellitus type 2	102	High alcohol use	3	Rate	2005	0.36890070691000004	0.67952084405	0.12888259515
1	Deaths	54	Slovakia	3	Both	27	Age-standardized	976	Diabetes mellitus type 2	102	High alcohol use	3	Rate	2006	0.36365336611	0.67266503945	0.12701992550000002
1	Deaths	54	Slovakia	3	Both	27	Age-standardized	976	Diabetes mellitus type 2	102	High alcohol use	3	Rate	2007	0.36569168275999997	0.69045775553	0.12659715726
1	Deaths	54	Slovakia	3	Both	27	Age-standardized	976	Diabetes mellitus type 2	102	High alcohol use	3	Rate	2008	0.3621225719	0.68122034271	0.12402127909
1	Deaths	54	Slovakia	3	Both	27	Age-standardized	976	Diabetes mellitus type 2	102	High alcohol use	3	Rate	2009	0.35718893387	0.66716948403	0.12180889767
1	Deaths	54	Slovakia	3	Both	27	Age-standardized	976	Diabetes mellitus type 2	102	High alcohol use	3	Rate	2010	0.35471861827	0.66285820985	0.11959867219999999
1	Deaths	54	Slovakia	3	Both	27	Age-standardized	976	Diabetes mellitus type 2	102	High alcohol use	3	Rate	2011	0.35747630059	0.6757888033999999	0.11890118931999999
1	Deaths	54	Slovakia	3	Both	27	Age-standardized	976	Diabetes mellitus type 2	102	High alcohol use	3	Rate	2012	0.35862132905	0.67590462443	0.1198305182
1	Deaths	54	Slovakia	3	Both	27	Age-standardized	976	Diabetes mellitus type 2	102	High alcohol use	3	Rate	2013	0.35413863929	0.66633891685	0.11651933881000001
1	Deaths	54	Slovakia	3	Both	27	Age-standardized	976	Diabetes mellitus type 2	102	High alcohol use	3	Rate	2014	0.35338714254	0.6585474795799999	0.11684787298999999
1	Deaths	54	Slovakia	3	Both	27	Age-standardized	976	Diabetes mellitus type 2	102	High alcohol use	3	Rate	2015	0.36204355509	0.66192014031	0.12207039984
1	Deaths	54	Slovakia	3	Both	27	Age-standardized	976	Diabetes mellitus type 2	102	High alcohol use	3	Rate	2016	0.34760726743	0.6298056424	0.11861930245
1	Deaths	54	Slovakia	3	Both	27	Age-standardized	976	Diabetes mellitus type 2	102	High alcohol use	3	Rate	2017	0.35453159778000004	0.64825355614	0.12197123588999999
1	Deaths	54	Slovakia	3	Both	27	Age-standardized	976	Diabetes mellitus type 2	102	High alcohol use	3	Rate	2018	0.36265400309	0.66750320085	0.12581097711
1	Deaths	54	Slovakia	3	Both	27	Age-standardized	976	Diabetes mellitus type 2	102	High alcohol use	3	Rate	2019	0.35416463274	0.6590016007	0.12343005152
1	Deaths	54	Slovakia	3	Both	27	Age-standardized	976	Diabetes mellitus type 2	102	High alcohol use	3	Rate	2020	0.35746011602	0.66639353526	0.12650999017
1	Deaths	54	Slovakia	3	Both	27	Age-standardized	976	Diabetes mellitus type 2	102	High alcohol use	3	Rate	2021	0.35345579525000004	0.67007135198	0.12243819104
1	Deaths	51	Poland	3	Both	27	Age-standardized	976	Diabetes mellitus type 2	102	High alcohol use	3	Rate	1990	0.32136724978000003	0.606906838	0.09585114759
1	Deaths	51	Poland	3	Both	27	Age-standardized	976	Diabetes mellitus type 2	102	High alcohol use	3	Rate	1991	0.3368043152	0.63223108388	0.09967180769
1	Deaths	51	Poland	3	Both	27	Age-standardized	976	Diabetes mellitus type 2	102	High alcohol use	3	Rate	1992	0.32288445564	0.60645265255	0.09388233892999999
1	Deaths	51	Poland	3	Both	27	Age-standardized	976	Diabetes mellitus type 2	102	High alcohol use	3	Rate	1993	0.297735369	0.55852902442	0.08533751689
1	Deaths	51	Poland	3	Both	27	Age-standardized	976	Diabetes mellitus type 2	102	High alcohol use	3	Rate	1994	0.28064611333	0.5353063484699999	0.07902012368
1	Deaths	51	Poland	3	Both	27	Age-standardized	976	Diabetes mellitus type 2	102	High alcohol use	3	Rate	1995	0.26740153091999996	0.51573249252	0.07520360254
1	Deaths	51	Poland	3	Both	27	Age-standardized	976	Diabetes mellitus type 2	102	High alcohol use	3	Rate	1996	0.25625292796	0.49050189198	0.07237443807
1	Deaths	51	Poland	3	Both	27	Age-standardized	976	Diabetes mellitus type 2	102	High alcohol use	3	Rate	1997	0.25148140466	0.47947287291	0.07116030142
1	Deaths	51	Poland	3	Both	27	Age-standardized	976	Diabetes mellitus type 2	102	High alcohol use	3	Rate	1998	0.23666004948	0.44215242244	0.06858791208
1	Deaths	51	Poland	3	Both	27	Age-standardized	976	Diabetes mellitus type 2	102	High alcohol use	3	Rate	1999	0.2367667115	0.44518955091	0.06964868607
1	Deaths	51	Poland	3	Both	27	Age-standardized	976	Diabetes mellitus type 2	102	High alcohol use	3	Rate	2000	0.23355327897	0.43865605541	0.06875736777
1	Deaths	51	Poland	3	Both	27	Age-standardized	976	Diabetes mellitus type 2	102	High alcohol use	3	Rate	2001	0.23248794581999999	0.43468282749	0.06864430584
1	Deaths	51	Poland	3	Both	27	Age-standardized	976	Diabetes mellitus type 2	102	High alcohol use	3	Rate	2002	0.23669044141	0.44330198144	0.07269076446
1	Deaths	51	Poland	3	Both	27	Age-standardized	976	Diabetes mellitus type 2	102	High alcohol use	3	Rate	2003	0.24541220997000002	0.45778930314	0.07719132508
1	Deaths	51	Poland	3	Both	27	Age-standardized	976	Diabetes mellitus type 2	102	High alcohol use	3	Rate	2004	0.25154331629	0.47093784006999995	0.08036820156
1	Deaths	51	Poland	3	Both	27	Age-standardized	976	Diabetes mellitus type 2	102	High alcohol use	3	Rate	2005	0.27309088018	0.5169711834299999	0.09142256407
1	Deaths	51	Poland	3	Both	27	Age-standardized	976	Diabetes mellitus type 2	102	High alcohol use	3	Rate	2006	0.29839890607	0.57466825943	0.09895364184000001
1	Deaths	51	Poland	3	Both	27	Age-standardized	976	Diabetes mellitus type 2	102	High alcohol use	3	Rate	2007	0.3303929518	0.64419872811	0.11221405717
1	Deaths	51	Poland	3	Both	27	Age-standardized	976	Diabetes mellitus type 2	102	High alcohol use	3	Rate	2008	0.34538436742	0.6813950356399999	0.11896757212
1	Deaths	51	Poland	3	Both	27	Age-standardized	976	Diabetes mellitus type 2	102	High alcohol use	3	Rate	2009	0.35749705343	0.7059066912199999	0.12373470768
1	Deaths	51	Poland	3	Both	27	Age-standardized	976	Diabetes mellitus type 2	102	High alcohol use	3	Rate	2010	0.35771998047	0.70247527956	0.12336171901000001
1	Deaths	51	Poland	3	Both	27	Age-standardized	976	Diabetes mellitus type 2	102	High alcohol use	3	Rate	2011	0.36691464597	0.71822063741	0.1282582983
1	Deaths	51	Poland	3	Both	27	Age-standardized	976	Diabetes mellitus type 2	102	High alcohol use	3	Rate	2012	0.38986981577	0.7607429263000001	0.13612583955
1	Deaths	51	Poland	3	Both	27	Age-standardized	976	Diabetes mellitus type 2	102	High alcohol use	3	Rate	2013	0.40117297281000003	0.77998437771	0.14013672494
1	Deaths	51	Poland	3	Both	27	Age-standardized	976	Diabetes mellitus type 2	102	High alcohol use	3	Rate	2014	0.39159268874000003	0.7553778730299999	0.13764427789
1	Deaths	51	Poland	3	Both	27	Age-standardized	976	Diabetes mellitus type 2	102	High alcohol use	3	Rate	2015	0.43581228535	0.8403984463	0.15465830407
1	Deaths	51	Poland	3	Both	27	Age-standardized	976	Diabetes mellitus type 2	102	High alcohol use	3	Rate	2016	0.44686440499	0.87013956914	0.16055196684
1	Deaths	51	Poland	3	Both	27	Age-standardized	976	Diabetes mellitus type 2	102	High alcohol use	3	Rate	2017	0.45998156217999997	0.9022109546800001	0.16729021121
1	Deaths	51	Poland	3	Both	27	Age-standardized	976	Diabetes mellitus type 2	102	High alcohol use	3	Rate	2018	0.48722855593000003	0.96309142735	0.17997943128
1	Deaths	51	Poland	3	Both	27	Age-standardized	976	Diabetes mellitus type 2	102	High alcohol use	3	Rate	2019	0.49759811105999996	0.9778939782699999	0.1853829993
1	Deaths	51	Poland	3	Both	27	Age-standardized	976	Diabetes mellitus type 2	102	High alcohol use	3	Rate	2020	0.50279283144	0.9632069251800001	0.18665822254
1	Deaths	51	Poland	3	Both	27	Age-standardized	976	Diabetes mellitus type 2	102	High alcohol use	3	Rate	2021	0.50479395378	0.96896085242	0.1859031144
1	Deaths	53	Serbia	3	Both	27	Age-standardized	976	Diabetes mellitus type 2	102	High alcohol use	3	Rate	1990	0.54588038823	1.0124399714099999	0.17964031745
1	Deaths	53	Serbia	3	Both	27	Age-standardized	976	Diabetes mellitus type 2	102	High alcohol use	3	Rate	1991	0.54242675518	1.01074775698	0.18119042408
1	Deaths	53	Serbia	3	Both	27	Age-standardized	976	Diabetes mellitus type 2	102	High alcohol use	3	Rate	1992	0.5432946172600001	1.01169963022	0.18952029513000002
1	Deaths	53	Serbia	3	Both	27	Age-standardized	976	Diabetes mellitus type 2	102	High alcohol use	3	Rate	1993	0.54995917968	1.01763719225	0.19296071661999997
1	Deaths	53	Serbia	3	Both	27	Age-standardized	976	Diabetes mellitus type 2	102	High alcohol use	3	Rate	1994	0.55339866884	1.03294157005	0.18756009538
1	Deaths	53	Serbia	3	Both	27	Age-standardized	976	Diabetes mellitus type 2	102	High alcohol use	3	Rate	1995	0.56704215664	1.04069947945	0.2035318633
1	Deaths	53	Serbia	3	Both	27	Age-standardized	976	Diabetes mellitus type 2	102	High alcohol use	3	Rate	1996	0.58279574007	1.0913482269	0.20803444444
1	Deaths	53	Serbia	3	Both	27	Age-standardized	976	Diabetes mellitus type 2	102	High alcohol use	3	Rate	1997	0.60424188767	1.1294822878800002	0.20689414978
1	Deaths	53	Serbia	3	Both	27	Age-standardized	976	Diabetes mellitus type 2	102	High alcohol use	3	Rate	1998	0.5530514035899999	1.02384087225	0.18978085717
1	Deaths	53	Serbia	3	Both	27	Age-standardized	976	Diabetes mellitus type 2	102	High alcohol use	3	Rate	1999	0.55035545176	1.01996666116	0.19199494953000001
1	Deaths	53	Serbia	3	Both	27	Age-standardized	976	Diabetes mellitus type 2	102	High alcohol use	3	Rate	2000	0.57650823596	1.06787527894	0.20250337866
1	Deaths	53	Serbia	3	Both	27	Age-standardized	976	Diabetes mellitus type 2	102	High alcohol use	3	Rate	2001	0.563018111	1.02741815952	0.19653445013999998
1	Deaths	53	Serbia	3	Both	27	Age-standardized	976	Diabetes mellitus type 2	102	High alcohol use	3	Rate	2002	0.57496524317	1.05328916993	0.19859644571
1	Deaths	53	Serbia	3	Both	27	Age-standardized	976	Diabetes mellitus type 2	102	High alcohol use	3	Rate	2003	0.60049998856	1.11954867244	0.21053774685999999
1	Deaths	53	Serbia	3	Both	27	Age-standardized	976	Diabetes mellitus type 2	102	High alcohol use	3	Rate	2004	0.62130450232	1.16731733587	0.22409679955999998
1	Deaths	53	Serbia	3	Both	27	Age-standardized	976	Diabetes mellitus type 2	102	High alcohol use	3	Rate	2005	0.63509214557	1.19667810124	0.23697873184
1	Deaths	53	Serbia	3	Both	27	Age-standardized	976	Diabetes mellitus type 2	102	High alcohol use	3	Rate	2006	0.64677053669	1.22444587719	0.24229805779000002
1	Deaths	53	Serbia	3	Both	27	Age-standardized	976	Diabetes mellitus type 2	102	High alcohol use	3	Rate	2007	0.66091150728	1.2356190332199999	0.24897811209
1	Deaths	53	Serbia	3	Both	27	Age-standardized	976	Diabetes mellitus type 2	102	High alcohol use	3	Rate	2008	0.66555876341	1.26370467722	0.24654120111
1	Deaths	53	Serbia	3	Both	27	Age-standardized	976	Diabetes mellitus type 2	102	High alcohol use	3	Rate	2009	0.66493951633	1.24447501693	0.24350830268
1	Deaths	53	Serbia	3	Both	27	Age-standardized	976	Diabetes mellitus type 2	102	High alcohol use	3	Rate	2010	0.6653611299800001	1.24949951884	0.24123155787
1	Deaths	53	Serbia	3	Both	27	Age-standardized	976	Diabetes mellitus type 2	102	High alcohol use	3	Rate	2011	0.6704193976499999	1.24249846453	0.24767477469000002
1	Deaths	53	Serbia	3	Both	27	Age-standardized	976	Diabetes mellitus type 2	102	High alcohol use	3	Rate	2012	0.6680118214199999	1.22906564861	0.2525338043
1	Deaths	53	Serbia	3	Both	27	Age-standardized	976	Diabetes mellitus type 2	102	High alcohol use	3	Rate	2013	0.65857072518	1.20307115925	0.24857515575
1	Deaths	53	Serbia	3	Both	27	Age-standardized	976	Diabetes mellitus type 2	102	High alcohol use	3	Rate	2014	0.66199613031	1.19844566537	0.25303856636
1	Deaths	53	Serbia	3	Both	27	Age-standardized	976	Diabetes mellitus type 2	102	High alcohol use	3	Rate	2015	0.68504883654	1.26817347663	0.2649900057
1	Deaths	53	Serbia	3	Both	27	Age-standardized	976	Diabetes mellitus type 2	102	High alcohol use	3	Rate	2016	0.67082851442	1.23724281093	0.25742333631000003
1	Deaths	53	Serbia	3	Both	27	Age-standardized	976	Diabetes mellitus type 2	102	High alcohol use	3	Rate	2017	0.68774296952	1.27044445718	0.26066175826
1	Deaths	53	Serbia	3	Both	27	Age-standardized	976	Diabetes mellitus type 2	102	High alcohol use	3	Rate	2018	0.66969576705	1.23236086625	0.25564093922000003
1	Deaths	53	Serbia	3	Both	27	Age-standardized	976	Diabetes mellitus type 2	102	High alcohol use	3	Rate	2019	0.6926900244199999	1.30200621218	0.25344428774
1	Deaths	53	Serbia	3	Both	27	Age-standardized	976	Diabetes mellitus type 2	102	High alcohol use	3	Rate	2020	0.72702034	1.3900956717900002	0.26105832826
1	Deaths	53	Serbia	3	Both	27	Age-standardized	976	Diabetes mellitus type 2	102	High alcohol use	3	Rate	2021	0.7021493666899999	1.32770216109	0.25032632451000003
1	Deaths	55	Slovenia	3	Both	27	Age-standardized	976	Diabetes mellitus type 2	102	High alcohol use	3	Rate	1990	0.36088770328	0.71204564711	0.10434344271
1	Deaths	55	Slovenia	3	Both	27	Age-standardized	976	Diabetes mellitus type 2	102	High alcohol use	3	Rate	1991	0.45616151403000005	0.89952995976	0.13261689225
1	Deaths	55	Slovenia	3	Both	27	Age-standardized	976	Diabetes mellitus type 2	102	High alcohol use	3	Rate	1992	0.57849356005	1.13550156977	0.16818181866
1	Deaths	55	Slovenia	3	Both	27	Age-standardized	976	Diabetes mellitus type 2	102	High alcohol use	3	Rate	1993	0.53636143247	1.0535409067600001	0.15213965906000002
1	Deaths	55	Slovenia	3	Both	27	Age-standardized	976	Diabetes mellitus type 2	102	High alcohol use	3	Rate	1994	0.48006417432000004	0.95156963186	0.13195516762
1	Deaths	55	Slovenia	3	Both	27	Age-standardized	976	Diabetes mellitus type 2	102	High alcohol use	3	Rate	1995	0.46272856424000003	0.92232648026	0.12616657663
1	Deaths	55	Slovenia	3	Both	27	Age-standardized	976	Diabetes mellitus type 2	102	High alcohol use	3	Rate	1996	0.42193676899000004	0.8529641823499999	0.10349525375999999
1	Deaths	55	Slovenia	3	Both	27	Age-standardized	976	Diabetes mellitus type 2	102	High alcohol use	3	Rate	1997	0.44156900806000005	0.9050189488200001	0.10182953544000001
1	Deaths	55	Slovenia	3	Both	27	Age-standardized	976	Diabetes mellitus type 2	102	High alcohol use	3	Rate	1998	0.34877477215	0.73459751036	0.06627172092
1	Deaths	55	Slovenia	3	Both	27	Age-standardized	976	Diabetes mellitus type 2	102	High alcohol use	3	Rate	1999	0.28574437589	0.62912102362	0.0321303625
1	Deaths	55	Slovenia	3	Both	27	Age-standardized	976	Diabetes mellitus type 2	102	High alcohol use	3	Rate	2000	0.28805421137	0.6476340097500001	0.02113942696
1	Deaths	55	Slovenia	3	Both	27	Age-standardized	976	Diabetes mellitus type 2	102	High alcohol use	3	Rate	2001	0.31019803425	0.6917049494299999	0.01634922997
1	Deaths	55	Slovenia	3	Both	27	Age-standardized	976	Diabetes mellitus type 2	102	High alcohol use	3	Rate	2002	0.31150700457	0.6907163845	0.01469086266
1	Deaths	55	Slovenia	3	Both	27	Age-standardized	976	Diabetes mellitus type 2	102	High alcohol use	3	Rate	2003	0.34585020129	0.7606396659000001	0.020973885010000002
1	Deaths	55	Slovenia	3	Both	27	Age-standardized	976	Diabetes mellitus type 2	102	High alcohol use	3	Rate	2004	0.30494610584	0.680985829	0.00917558821
1	Deaths	55	Slovenia	3	Both	27	Age-standardized	976	Diabetes mellitus type 2	102	High alcohol use	3	Rate	2005	0.24538545724000002	0.57033228896	-0.00764838087
1	Deaths	55	Slovenia	3	Both	27	Age-standardized	976	Diabetes mellitus type 2	102	High alcohol use	3	Rate	2006	0.21466881386	0.51813051168	-0.00129908399
1	Deaths	55	Slovenia	3	Both	27	Age-standardized	976	Diabetes mellitus type 2	102	High alcohol use	3	Rate	2007	0.17964678653000002	0.43262740527	-0.00059204009
1	Deaths	55	Slovenia	3	Both	27	Age-standardized	976	Diabetes mellitus type 2	102	High alcohol use	3	Rate	2008	0.16651452353	0.40628016421999996	-0.00305341823
1	Deaths	55	Slovenia	3	Both	27	Age-standardized	976	Diabetes mellitus type 2	102	High alcohol use	3	Rate	2009	0.15103554856	0.38653451602	-0.0073005608000000005
1	Deaths	55	Slovenia	3	Both	27	Age-standardized	976	Diabetes mellitus type 2	102	High alcohol use	3	Rate	2010	0.15004945881	0.39117974602999994	-0.01414583098
1	Deaths	55	Slovenia	3	Both	27	Age-standardized	976	Diabetes mellitus type 2	102	High alcohol use	3	Rate	2011	0.15146512875999998	0.40662019761	-0.00895105358
1	Deaths	55	Slovenia	3	Both	27	Age-standardized	976	Diabetes mellitus type 2	102	High alcohol use	3	Rate	2012	0.15275545363999998	0.42568097232	-0.01243882462
1	Deaths	55	Slovenia	3	Both	27	Age-standardized	976	Diabetes mellitus type 2	102	High alcohol use	3	Rate	2013	0.15231426181	0.4258610169	-0.01883672984
1	Deaths	55	Slovenia	3	Both	27	Age-standardized	976	Diabetes mellitus type 2	102	High alcohol use	3	Rate	2014	0.13945788501	0.38096653608	-0.01913001152
1	Deaths	55	Slovenia	3	Both	27	Age-standardized	976	Diabetes mellitus type 2	102	High alcohol use	3	Rate	2015	0.15244013397	0.41746232334	-0.02668504693
1	Deaths	55	Slovenia	3	Both	27	Age-standardized	976	Diabetes mellitus type 2	102	High alcohol use	3	Rate	2016	0.15044932533	0.41238886187	-0.026152339759999997
1	Deaths	55	Slovenia	3	Both	27	Age-standardized	976	Diabetes mellitus type 2	102	High alcohol use	3	Rate	2017	0.15399444762	0.41511980204	-0.024569617590000002
1	Deaths	55	Slovenia	3	Both	27	Age-standardized	976	Diabetes mellitus type 2	102	High alcohol use	3	Rate	2018	0.15350117324	0.41171386755	-0.02372669983
1	Deaths	55	Slovenia	3	Both	27	Age-standardized	976	Diabetes mellitus type 2	102	High alcohol use	3	Rate	2019	0.17395285549	0.46892344296000005	-0.023827151169999998
1	Deaths	55	Slovenia	3	Both	27	Age-standardized	976	Diabetes mellitus type 2	102	High alcohol use	3	Rate	2020	0.17398509407	0.45134557925999996	-0.01510655137
1	Deaths	55	Slovenia	3	Both	27	Age-standardized	976	Diabetes mellitus type 2	102	High alcohol use	3	Rate	2021	0.17412896086	0.45118847287	-0.01454710408
1	Deaths	57	Belarus	3	Both	27	Age-standardized	976	Diabetes mellitus type 2	102	High alcohol use	3	Rate	1990	0.11151317084000001	0.19771727554000001	0.0433959858
1	Deaths	57	Belarus	3	Both	27	Age-standardized	976	Diabetes mellitus type 2	102	High alcohol use	3	Rate	1991	0.13125395904999998	0.22970192428	0.051933894839999994
1	Deaths	57	Belarus	3	Both	27	Age-standardized	976	Diabetes mellitus type 2	102	High alcohol use	3	Rate	1992	0.14915826716	0.25997259825	0.0600882711
1	Deaths	57	Belarus	3	Both	27	Age-standardized	976	Diabetes mellitus type 2	102	High alcohol use	3	Rate	1993	0.16398622793	0.28558279205	0.06360048305
1	Deaths	57	Belarus	3	Both	27	Age-standardized	976	Diabetes mellitus type 2	102	High alcohol use	3	Rate	1994	0.16325905297	0.28770822926	0.062421308560000006
1	Deaths	57	Belarus	3	Both	27	Age-standardized	976	Diabetes mellitus type 2	102	High alcohol use	3	Rate	1995	0.17096292691	0.30566665621	0.0642858709
1	Deaths	57	Belarus	3	Both	27	Age-standardized	976	Diabetes mellitus type 2	102	High alcohol use	3	Rate	1996	0.16622985318	0.29385962992000003	0.0638011604
1	Deaths	57	Belarus	3	Both	27	Age-standardized	976	Diabetes mellitus type 2	102	High alcohol use	3	Rate	1997	0.16435131229	0.29091782061	0.06434143793000001
1	Deaths	57	Belarus	3	Both	27	Age-standardized	976	Diabetes mellitus type 2	102	High alcohol use	3	Rate	1998	0.16445681094	0.29060277525	0.06497733558999999
1	Deaths	57	Belarus	3	Both	27	Age-standardized	976	Diabetes mellitus type 2	102	High alcohol use	3	Rate	1999	0.15959885051	0.28038583533	0.06110603029
1	Deaths	57	Belarus	3	Both	27	Age-standardized	976	Diabetes mellitus type 2	102	High alcohol use	3	Rate	2000	0.1425366284	0.2493805171	0.054508499210000005
1	Deaths	57	Belarus	3	Both	27	Age-standardized	976	Diabetes mellitus type 2	102	High alcohol use	3	Rate	2001	0.14267923739	0.25178942274	0.05562157724
1	Deaths	57	Belarus	3	Both	27	Age-standardized	976	Diabetes mellitus type 2	102	High alcohol use	3	Rate	2002	0.14780737629000001	0.25730505536000003	0.05806131226
1	Deaths	57	Belarus	3	Both	27	Age-standardized	976	Diabetes mellitus type 2	102	High alcohol use	3	Rate	2003	0.1307779943	0.22746434408	0.0520073488
1	Deaths	57	Belarus	3	Both	27	Age-standardized	976	Diabetes mellitus type 2	102	High alcohol use	3	Rate	2004	0.1290871197	0.22242376456	0.051413176760000005
1	Deaths	57	Belarus	3	Both	27	Age-standardized	976	Diabetes mellitus type 2	102	High alcohol use	3	Rate	2005	0.12400023911	0.21257642886	0.0483223302
1	Deaths	57	Belarus	3	Both	27	Age-standardized	976	Diabetes mellitus type 2	102	High alcohol use	3	Rate	2006	0.11354950572000001	0.19436905443000002	0.04396238802
1	Deaths	57	Belarus	3	Both	27	Age-standardized	976	Diabetes mellitus type 2	102	High alcohol use	3	Rate	2007	0.10883680220000001	0.18741165949	0.04253449748
1	Deaths	57	Belarus	3	Both	27	Age-standardized	976	Diabetes mellitus type 2	102	High alcohol use	3	Rate	2008	0.10127291024999999	0.17625688271	0.03919430734
1	Deaths	57	Belarus	3	Both	27	Age-standardized	976	Diabetes mellitus type 2	102	High alcohol use	3	Rate	2009	0.10244400806000001	0.17817648353	0.03981274164
1	Deaths	57	Belarus	3	Both	27	Age-standardized	976	Diabetes mellitus type 2	102	High alcohol use	3	Rate	2010	0.09748262519	0.17016848633	0.03868182798
1	Deaths	57	Belarus	3	Both	27	Age-standardized	976	Diabetes mellitus type 2	102	High alcohol use	3	Rate	2011	0.09534638292	0.16739497087	0.03771951879
1	Deaths	57	Belarus	3	Both	27	Age-standardized	976	Diabetes mellitus type 2	102	High alcohol use	3	Rate	2012	0.08228589313	0.14774223089000002	0.031617711220000004
1	Deaths	57	Belarus	3	Both	27	Age-standardized	976	Diabetes mellitus type 2	102	High alcohol use	3	Rate	2013	0.07866198986	0.14404329602000002	0.03018073114
1	Deaths	57	Belarus	3	Both	27	Age-standardized	976	Diabetes mellitus type 2	102	High alcohol use	3	Rate	2014	0.08550442788	0.1569445555	0.03315478994
1	Deaths	57	Belarus	3	Both	27	Age-standardized	976	Diabetes mellitus type 2	102	High alcohol use	3	Rate	2015	0.08325109485	0.15257218343999998	0.032008521219999995
1	Deaths	57	Belarus	3	Both	27	Age-standardized	976	Diabetes mellitus type 2	102	High alcohol use	3	Rate	2016	0.10214175729	0.18581246908	0.03922696629
1	Deaths	57	Belarus	3	Both	27	Age-standardized	976	Diabetes mellitus type 2	102	High alcohol use	3	Rate	2017	0.13269715176000002	0.23982925888999998	0.050183952700000006
1	Deaths	57	Belarus	3	Both	27	Age-standardized	976	Diabetes mellitus type 2	102	High alcohol use	3	Rate	2018	0.13887036757	0.24751745854999999	0.050219858650000004
1	Deaths	57	Belarus	3	Both	27	Age-standardized	976	Diabetes mellitus type 2	102	High alcohol use	3	Rate	2019	0.13782530505	0.25178416469	0.04756190878
1	Deaths	57	Belarus	3	Both	27	Age-standardized	976	Diabetes mellitus type 2	102	High alcohol use	3	Rate	2020	0.13498919113	0.25196360059	0.04322397861
1	Deaths	57	Belarus	3	Both	27	Age-standardized	976	Diabetes mellitus type 2	102	High alcohol use	3	Rate	2021	0.13082607938	0.25339443954	0.04136594252
1	Deaths	59	Latvia	3	Both	27	Age-standardized	976	Diabetes mellitus type 2	102	High alcohol use	3	Rate	1990	0.09141343663	0.18701596029	0.01633777926
1	Deaths	59	Latvia	3	Both	27	Age-standardized	976	Diabetes mellitus type 2	102	High alcohol use	3	Rate	1991	0.10553054649999999	0.21684424807000002	0.02041323352
1	Deaths	59	Latvia	3	Both	27	Age-standardized	976	Diabetes mellitus type 2	102	High alcohol use	3	Rate	1992	0.11447861029	0.23280731013	0.02221246629
1	Deaths	59	Latvia	3	Both	27	Age-standardized	976	Diabetes mellitus type 2	102	High alcohol use	3	Rate	1993	0.14152131961	0.27989872427	0.02848346508
1	Deaths	59	Latvia	3	Both	27	Age-standardized	976	Diabetes mellitus type 2	102	High alcohol use	3	Rate	1994	0.15951178854999998	0.31567735937	0.028677642840000003
1	Deaths	59	Latvia	3	Both	27	Age-standardized	976	Diabetes mellitus type 2	102	High alcohol use	3	Rate	1995	0.15356001615	0.30922484092	0.02765685548
1	Deaths	59	Latvia	3	Both	27	Age-standardized	976	Diabetes mellitus type 2	102	High alcohol use	3	Rate	1996	0.13618895748999998	0.26712392785	0.030025722419999998
1	Deaths	59	Latvia	3	Both	27	Age-standardized	976	Diabetes mellitus type 2	102	High alcohol use	3	Rate	1997	0.13622721942	0.25903123519	0.03257009049
1	Deaths	59	Latvia	3	Both	27	Age-standardized	976	Diabetes mellitus type 2	102	High alcohol use	3	Rate	1998	0.14309207079	0.27512804135999996	0.03354639946
1	Deaths	59	Latvia	3	Both	27	Age-standardized	976	Diabetes mellitus type 2	102	High alcohol use	3	Rate	1999	0.13750630879	0.25923929305	0.036029225479999996
1	Deaths	59	Latvia	3	Both	27	Age-standardized	976	Diabetes mellitus type 2	102	High alcohol use	3	Rate	2000	0.13289115147	0.24633054353	0.036966674809999996
1	Deaths	59	Latvia	3	Both	27	Age-standardized	976	Diabetes mellitus type 2	102	High alcohol use	3	Rate	2001	0.14352446825	0.26149537912	0.0414877922
1	Deaths	59	Latvia	3	Both	27	Age-standardized	976	Diabetes mellitus type 2	102	High alcohol use	3	Rate	2002	0.14809376711	0.2612048055	0.04481413271
1	Deaths	59	Latvia	3	Both	27	Age-standardized	976	Diabetes mellitus type 2	102	High alcohol use	3	Rate	2003	0.15483181572	0.27300125357	0.047545821020000004
1	Deaths	59	Latvia	3	Both	27	Age-standardized	976	Diabetes mellitus type 2	102	High alcohol use	3	Rate	2004	0.15984833281	0.27484868097	0.05320144877
1	Deaths	59	Latvia	3	Both	27	Age-standardized	976	Diabetes mellitus type 2	102	High alcohol use	3	Rate	2005	0.17523223348	0.309504075	0.05950881291
1	Deaths	59	Latvia	3	Both	27	Age-standardized	976	Diabetes mellitus type 2	102	High alcohol use	3	Rate	2006	0.20022361836000002	0.35287472554	0.06748752108
1	Deaths	59	Latvia	3	Both	27	Age-standardized	976	Diabetes mellitus type 2	102	High alcohol use	3	Rate	2007	0.22428428310999998	0.40212059042	0.07528899041
1	Deaths	59	Latvia	3	Both	27	Age-standardized	976	Diabetes mellitus type 2	102	High alcohol use	3	Rate	2008	0.20897651598999997	0.37319493166	0.07152048906
1	Deaths	59	Latvia	3	Both	27	Age-standardized	976	Diabetes mellitus type 2	102	High alcohol use	3	Rate	2009	0.21853829854	0.38766678708999996	0.08103810926
1	Deaths	59	Latvia	3	Both	27	Age-standardized	976	Diabetes mellitus type 2	102	High alcohol use	3	Rate	2010	0.22902683130999998	0.40681786115	0.08585499265
1	Deaths	59	Latvia	3	Both	27	Age-standardized	976	Diabetes mellitus type 2	102	High alcohol use	3	Rate	2011	0.21918721707	0.39726753789	0.0824803865
1	Deaths	59	Latvia	3	Both	27	Age-standardized	976	Diabetes mellitus type 2	102	High alcohol use	3	Rate	2012	0.22196863225	0.39624965015999997	0.07869838971000001
1	Deaths	59	Latvia	3	Both	27	Age-standardized	976	Diabetes mellitus type 2	102	High alcohol use	3	Rate	2013	0.23737821629	0.42928960629	0.08192600117
1	Deaths	59	Latvia	3	Both	27	Age-standardized	976	Diabetes mellitus type 2	102	High alcohol use	3	Rate	2014	0.28184309931	0.51394738677	0.10005727335
1	Deaths	59	Latvia	3	Both	27	Age-standardized	976	Diabetes mellitus type 2	102	High alcohol use	3	Rate	2015	0.32601303902	0.59335296922	0.11968248179
1	Deaths	59	Latvia	3	Both	27	Age-standardized	976	Diabetes mellitus type 2	102	High alcohol use	3	Rate	2016	0.38249573023	0.69705813328	0.14008074612
1	Deaths	59	Latvia	3	Both	27	Age-standardized	976	Diabetes mellitus type 2	102	High alcohol use	3	Rate	2017	0.47152876466	0.8596338852	0.176590988
1	Deaths	59	Latvia	3	Both	27	Age-standardized	976	Diabetes mellitus type 2	102	High alcohol use	3	Rate	2018	0.53083276251	0.9611810069	0.20266042911
1	Deaths	59	Latvia	3	Both	27	Age-standardized	976	Diabetes mellitus type 2	102	High alcohol use	3	Rate	2019	0.5191462034600001	0.9432414300699999	0.20025737716
1	Deaths	59	Latvia	3	Both	27	Age-standardized	976	Diabetes mellitus type 2	102	High alcohol use	3	Rate	2020	0.54456499648	0.9826804668200001	0.22261743650000002
1	Deaths	59	Latvia	3	Both	27	Age-standardized	976	Diabetes mellitus type 2	102	High alcohol use	3	Rate	2021	0.55227767294	1.00911635569	0.22261003821999997
1	Deaths	58	Estonia	3	Both	27	Age-standardized	976	Diabetes mellitus type 2	102	High alcohol use	3	Rate	1990	0.07373875735999999	0.14632088872	0.01263236911
1	Deaths	58	Estonia	3	Both	27	Age-standardized	976	Diabetes mellitus type 2	102	High alcohol use	3	Rate	1991	0.08566064506	0.17114770716	0.01633314969
1	Deaths	58	Estonia	3	Both	27	Age-standardized	976	Diabetes mellitus type 2	102	High alcohol use	3	Rate	1992	0.0955131831	0.18830821661	0.02370150334
1	Deaths	58	Estonia	3	Both	27	Age-standardized	976	Diabetes mellitus type 2	102	High alcohol use	3	Rate	1993	0.10803389644	0.21464264722999998	0.02762281748
1	Deaths	58	Estonia	3	Both	27	Age-standardized	976	Diabetes mellitus type 2	102	High alcohol use	3	Rate	1994	0.12443849025999999	0.24572508311000002	0.03153200424
1	Deaths	58	Estonia	3	Both	27	Age-standardized	976	Diabetes mellitus type 2	102	High alcohol use	3	Rate	1995	0.11954682727	0.23411284719	0.03398796464
1	Deaths	58	Estonia	3	Both	27	Age-standardized	976	Diabetes mellitus type 2	102	High alcohol use	3	Rate	1996	0.10698761395	0.20416885721000003	0.03165053894
1	Deaths	58	Estonia	3	Both	27	Age-standardized	976	Diabetes mellitus type 2	102	High alcohol use	3	Rate	1997	0.11431259276000001	0.21277225621	0.03623809562
1	Deaths	58	Estonia	3	Both	27	Age-standardized	976	Diabetes mellitus type 2	102	High alcohol use	3	Rate	1998	0.12964532712	0.23992638018	0.04379656685
1	Deaths	58	Estonia	3	Both	27	Age-standardized	976	Diabetes mellitus type 2	102	High alcohol use	3	Rate	1999	0.12300387225000001	0.22427094184000002	0.04267342037
1	Deaths	58	Estonia	3	Both	27	Age-standardized	976	Diabetes mellitus type 2	102	High alcohol use	3	Rate	2000	0.12787846348999998	0.22927406771	0.04662130686
1	Deaths	58	Estonia	3	Both	27	Age-standardized	976	Diabetes mellitus type 2	102	High alcohol use	3	Rate	2001	0.13900758839	0.24335852185999998	0.04951398697
1	Deaths	58	Estonia	3	Both	27	Age-standardized	976	Diabetes mellitus type 2	102	High alcohol use	3	Rate	2002	0.13609542072	0.23831725555000002	0.04856576138
1	Deaths	58	Estonia	3	Both	27	Age-standardized	976	Diabetes mellitus type 2	102	High alcohol use	3	Rate	2003	0.15959731983	0.27762333362	0.06029154911
1	Deaths	58	Estonia	3	Both	27	Age-standardized	976	Diabetes mellitus type 2	102	High alcohol use	3	Rate	2004	0.20942871252999998	0.36314884818	0.08446741935
1	Deaths	58	Estonia	3	Both	27	Age-standardized	976	Diabetes mellitus type 2	102	High alcohol use	3	Rate	2005	0.20761202199	0.36010294739	0.08352354326
1	Deaths	58	Estonia	3	Both	27	Age-standardized	976	Diabetes mellitus type 2	102	High alcohol use	3	Rate	2006	0.21640164451000002	0.37045386089000004	0.08758214687
1	Deaths	58	Estonia	3	Both	27	Age-standardized	976	Diabetes mellitus type 2	102	High alcohol use	3	Rate	2007	0.22875265259000002	0.38901850953	0.09656167883000001
1	Deaths	58	Estonia	3	Both	27	Age-standardized	976	Diabetes mellitus type 2	102	High alcohol use	3	Rate	2008	0.20080950589	0.34073869045	0.08271615609
1	Deaths	58	Estonia	3	Both	27	Age-standardized	976	Diabetes mellitus type 2	102	High alcohol use	3	Rate	2009	0.18579487440999998	0.31629529165000003	0.07450591979
1	Deaths	58	Estonia	3	Both	27	Age-standardized	976	Diabetes mellitus type 2	102	High alcohol use	3	Rate	2010	0.1519266006	0.26038145931	0.06192920731
1	Deaths	58	Estonia	3	Both	27	Age-standardized	976	Diabetes mellitus type 2	102	High alcohol use	3	Rate	2011	0.1523413695	0.26529296132	0.06173925206
1	Deaths	58	Estonia	3	Both	27	Age-standardized	976	Diabetes mellitus type 2	102	High alcohol use	3	Rate	2012	0.15763749013	0.28111907145	0.06101057828
1	Deaths	58	Estonia	3	Both	27	Age-standardized	976	Diabetes mellitus type 2	102	High alcohol use	3	Rate	2013	0.17607655069	0.31244422327	0.07133759970999999
1	Deaths	58	Estonia	3	Both	27	Age-standardized	976	Diabetes mellitus type 2	102	High alcohol use	3	Rate	2014	0.21606399679	0.38154312523	0.08629893745
1	Deaths	58	Estonia	3	Both	27	Age-standardized	976	Diabetes mellitus type 2	102	High alcohol use	3	Rate	2015	0.26043844948	0.45984307561	0.10345728700000001
1	Deaths	58	Estonia	3	Both	27	Age-standardized	976	Diabetes mellitus type 2	102	High alcohol use	3	Rate	2016	0.32595617566	0.57608326812	0.13044659226
1	Deaths	58	Estonia	3	Both	27	Age-standardized	976	Diabetes mellitus type 2	102	High alcohol use	3	Rate	2017	0.36721486341	0.6436426592800001	0.1505226164
1	Deaths	58	Estonia	3	Both	27	Age-standardized	976	Diabetes mellitus type 2	102	High alcohol use	3	Rate	2018	0.39664122002999996	0.7027800078399999	0.16256411246
1	Deaths	58	Estonia	3	Both	27	Age-standardized	976	Diabetes mellitus type 2	102	High alcohol use	3	Rate	2019	0.40040372232	0.69944856987	0.16265598619
1	Deaths	58	Estonia	3	Both	27	Age-standardized	976	Diabetes mellitus type 2	102	High alcohol use	3	Rate	2020	0.39771169078999996	0.70364838847	0.15546260308999998
1	Deaths	58	Estonia	3	Both	27	Age-standardized	976	Diabetes mellitus type 2	102	High alcohol use	3	Rate	2021	0.37725333377	0.66962051844	0.14349546147
1	Deaths	61	Republic of Moldova	3	Both	27	Age-standardized	976	Diabetes mellitus type 2	102	High alcohol use	3	Rate	1990	0.26653635528999997	0.47223002142000003	0.10388613235000001
1	Deaths	61	Republic of Moldova	3	Both	27	Age-standardized	976	Diabetes mellitus type 2	102	High alcohol use	3	Rate	1991	0.30197336096	0.5266421297	0.11899997969
1	Deaths	61	Republic of Moldova	3	Both	27	Age-standardized	976	Diabetes mellitus type 2	102	High alcohol use	3	Rate	1992	0.29929773312	0.51606583424	0.11552579982
1	Deaths	61	Republic of Moldova	3	Both	27	Age-standardized	976	Diabetes mellitus type 2	102	High alcohol use	3	Rate	1993	0.31490208869999997	0.5476517833800001	0.1217364449
1	Deaths	61	Republic of Moldova	3	Both	27	Age-standardized	976	Diabetes mellitus type 2	102	High alcohol use	3	Rate	1994	0.37128080676999997	0.64082659725	0.14364387604
1	Deaths	61	Republic of Moldova	3	Both	27	Age-standardized	976	Diabetes mellitus type 2	102	High alcohol use	3	Rate	1995	0.36835199798	0.63742113998	0.14603323319
1	Deaths	61	Republic of Moldova	3	Both	27	Age-standardized	976	Diabetes mellitus type 2	102	High alcohol use	3	Rate	1996	0.353233022	0.60971308924	0.14084628478
1	Deaths	61	Republic of Moldova	3	Both	27	Age-standardized	976	Diabetes mellitus type 2	102	High alcohol use	3	Rate	1997	0.30554578067	0.52885617019	0.11988543566
1	Deaths	61	Republic of Moldova	3	Both	27	Age-standardized	976	Diabetes mellitus type 2	102	High alcohol use	3	Rate	1998	0.29745518842	0.516364507	0.11654315257000002
1	Deaths	61	Republic of Moldova	3	Both	27	Age-standardized	976	Diabetes mellitus type 2	102	High alcohol use	3	Rate	1999	0.28414470164	0.49741918304000005	0.11152034065
1	Deaths	61	Republic of Moldova	3	Both	27	Age-standardized	976	Diabetes mellitus type 2	102	High alcohol use	3	Rate	2000	0.2491339608	0.43312538295999997	0.09341138996000001
1	Deaths	61	Republic of Moldova	3	Both	27	Age-standardized	976	Diabetes mellitus type 2	102	High alcohol use	3	Rate	2001	0.21870546808	0.37738044344	0.08327519243
1	Deaths	61	Republic of Moldova	3	Both	27	Age-standardized	976	Diabetes mellitus type 2	102	High alcohol use	3	Rate	2002	0.21204593332000002	0.37293343388	0.07856166908
1	Deaths	61	Republic of Moldova	3	Both	27	Age-standardized	976	Diabetes mellitus type 2	102	High alcohol use	3	Rate	2003	0.22051220624999998	0.38787945674999996	0.08022812308999999
1	Deaths	61	Republic of Moldova	3	Both	27	Age-standardized	976	Diabetes mellitus type 2	102	High alcohol use	3	Rate	2004	0.19847566688	0.35279505743	0.07032998944
1	Deaths	61	Republic of Moldova	3	Both	27	Age-standardized	976	Diabetes mellitus type 2	102	High alcohol use	3	Rate	2005	0.20888130196000002	0.37657870064	0.07101524939
1	Deaths	61	Republic of Moldova	3	Both	27	Age-standardized	976	Diabetes mellitus type 2	102	High alcohol use	3	Rate	2006	0.19922902774999998	0.35968800894	0.06540647691
1	Deaths	61	Republic of Moldova	3	Both	27	Age-standardized	976	Diabetes mellitus type 2	102	High alcohol use	3	Rate	2007	0.1558642253	0.28615965776999996	0.04948037138999999
1	Deaths	61	Republic of Moldova	3	Both	27	Age-standardized	976	Diabetes mellitus type 2	102	High alcohol use	3	Rate	2008	0.14222799182999998	0.25967490469	0.043591056940000004
1	Deaths	61	Republic of Moldova	3	Both	27	Age-standardized	976	Diabetes mellitus type 2	102	High alcohol use	3	Rate	2009	0.14652380442000001	0.26758433972	0.04612783816
1	Deaths	61	Republic of Moldova	3	Both	27	Age-standardized	976	Diabetes mellitus type 2	102	High alcohol use	3	Rate	2010	0.1572160171	0.28977493946	0.05009368214
1	Deaths	61	Republic of Moldova	3	Both	27	Age-standardized	976	Diabetes mellitus type 2	102	High alcohol use	3	Rate	2011	0.13723703052	0.25008100427	0.043536654450000004
1	Deaths	61	Republic of Moldova	3	Both	27	Age-standardized	976	Diabetes mellitus type 2	102	High alcohol use	3	Rate	2012	0.14945707778	0.27279447303	0.04797028244
1	Deaths	61	Republic of Moldova	3	Both	27	Age-standardized	976	Diabetes mellitus type 2	102	High alcohol use	3	Rate	2013	0.16274497782	0.29996179788	0.052901717839999994
1	Deaths	61	Republic of Moldova	3	Both	27	Age-standardized	976	Diabetes mellitus type 2	102	High alcohol use	3	Rate	2014	0.20503615696000002	0.37912451875000003	0.069187758
1	Deaths	61	Republic of Moldova	3	Both	27	Age-standardized	976	Diabetes mellitus type 2	102	High alcohol use	3	Rate	2015	0.25092767198	0.46609245846999997	0.08827727759
1	Deaths	61	Republic of Moldova	3	Both	27	Age-standardized	976	Diabetes mellitus type 2	102	High alcohol use	3	Rate	2016	0.27412656717	0.5022087523100001	0.09914714743
1	Deaths	61	Republic of Moldova	3	Both	27	Age-standardized	976	Diabetes mellitus type 2	102	High alcohol use	3	Rate	2017	0.30767442172	0.55511263127	0.11546009149000001
1	Deaths	61	Republic of Moldova	3	Both	27	Age-standardized	976	Diabetes mellitus type 2	102	High alcohol use	3	Rate	2018	0.32970373047	0.59083753826	0.12747121187000002
1	Deaths	61	Republic of Moldova	3	Both	27	Age-standardized	976	Diabetes mellitus type 2	102	High alcohol use	3	Rate	2019	0.33083352709	0.59418783156	0.13063749398
1	Deaths	61	Republic of Moldova	3	Both	27	Age-standardized	976	Diabetes mellitus type 2	102	High alcohol use	3	Rate	2020	0.33912943672	0.60267021825	0.13290883147
1	Deaths	61	Republic of Moldova	3	Both	27	Age-standardized	976	Diabetes mellitus type 2	102	High alcohol use	3	Rate	2021	0.34269702111	0.60471365049	0.13295842893
1	Deaths	60	Lithuania	3	Both	27	Age-standardized	976	Diabetes mellitus type 2	102	High alcohol use	3	Rate	1990	0.07066316436	0.14149709666	0.015614325850000001
1	Deaths	60	Lithuania	3	Both	27	Age-standardized	976	Diabetes mellitus type 2	102	High alcohol use	3	Rate	1991	0.08417518352	0.17083586995	0.01955535131
1	Deaths	60	Lithuania	3	Both	27	Age-standardized	976	Diabetes mellitus type 2	102	High alcohol use	3	Rate	1992	0.09103262422000001	0.18297509259	0.025244069379999998
1	Deaths	60	Lithuania	3	Both	27	Age-standardized	976	Diabetes mellitus type 2	102	High alcohol use	3	Rate	1993	0.10297125511	0.20957071264	0.029360833410000002
1	Deaths	60	Lithuania	3	Both	27	Age-standardized	976	Diabetes mellitus type 2	102	High alcohol use	3	Rate	1994	0.10907589590000001	0.22256144083999999	0.03215634519
1	Deaths	60	Lithuania	3	Both	27	Age-standardized	976	Diabetes mellitus type 2	102	High alcohol use	3	Rate	1995	0.10922866372	0.22276046343000003	0.03271299855
1	Deaths	60	Lithuania	3	Both	27	Age-standardized	976	Diabetes mellitus type 2	102	High alcohol use	3	Rate	1996	0.10831076241999998	0.21503969457	0.03446382719
1	Deaths	60	Lithuania	3	Both	27	Age-standardized	976	Diabetes mellitus type 2	102	High alcohol use	3	Rate	1997	0.10450302285	0.20437252545	0.033929646970000005
1	Deaths	60	Lithuania	3	Both	27	Age-standardized	976	Diabetes mellitus type 2	102	High alcohol use	3	Rate	1998	0.10874315236000001	0.20727842702	0.03602977091
1	Deaths	60	Lithuania	3	Both	27	Age-standardized	976	Diabetes mellitus type 2	102	High alcohol use	3	Rate	1999	0.10246684983	0.19284774889	0.03612247165
1	Deaths	60	Lithuania	3	Both	27	Age-standardized	976	Diabetes mellitus type 2	102	High alcohol use	3	Rate	2000	0.10854962116	0.20264772853000002	0.03998951472
1	Deaths	60	Lithuania	3	Both	27	Age-standardized	976	Diabetes mellitus type 2	102	High alcohol use	3	Rate	2001	0.11237620047	0.20463128895	0.04233960605
1	Deaths	60	Lithuania	3	Both	27	Age-standardized	976	Diabetes mellitus type 2	102	High alcohol use	3	Rate	2002	0.12358733611	0.22114820904	0.04712429943
1	Deaths	60	Lithuania	3	Both	27	Age-standardized	976	Diabetes mellitus type 2	102	High alcohol use	3	Rate	2003	0.12730163791000002	0.22456709402000002	0.052029517739999996
1	Deaths	60	Lithuania	3	Both	27	Age-standardized	976	Diabetes mellitus type 2	102	High alcohol use	3	Rate	2004	0.13561644439	0.24189375475	0.05621734791
1	Deaths	60	Lithuania	3	Both	27	Age-standardized	976	Diabetes mellitus type 2	102	High alcohol use	3	Rate	2005	0.15661843342	0.27964036305	0.06203220836
1	Deaths	60	Lithuania	3	Both	27	Age-standardized	976	Diabetes mellitus type 2	102	High alcohol use	3	Rate	2006	0.16154714466	0.28311579493	0.062425908249999995
1	Deaths	60	Lithuania	3	Both	27	Age-standardized	976	Diabetes mellitus type 2	102	High alcohol use	3	Rate	2007	0.16225865918000001	0.28757454753	0.06198581379
1	Deaths	60	Lithuania	3	Both	27	Age-standardized	976	Diabetes mellitus type 2	102	High alcohol use	3	Rate	2008	0.15488868182	0.27393529473	0.059411229569999995
1	Deaths	60	Lithuania	3	Both	27	Age-standardized	976	Diabetes mellitus type 2	102	High alcohol use	3	Rate	2009	0.14508456875	0.25662670755	0.05671127689
1	Deaths	60	Lithuania	3	Both	27	Age-standardized	976	Diabetes mellitus type 2	102	High alcohol use	3	Rate	2010	0.15247107407000002	0.27098399715	0.060326361349999996
1	Deaths	60	Lithuania	3	Both	27	Age-standardized	976	Diabetes mellitus type 2	102	High alcohol use	3	Rate	2011	0.14854053451000002	0.26432642976000004	0.05628508233
1	Deaths	60	Lithuania	3	Both	27	Age-standardized	976	Diabetes mellitus type 2	102	High alcohol use	3	Rate	2012	0.15912629096	0.28348734417000004	0.06216147767
1	Deaths	60	Lithuania	3	Both	27	Age-standardized	976	Diabetes mellitus type 2	102	High alcohol use	3	Rate	2013	0.17053206488	0.30389409011	0.06658528652
1	Deaths	60	Lithuania	3	Both	27	Age-standardized	976	Diabetes mellitus type 2	102	High alcohol use	3	Rate	2014	0.18500319899	0.33449917012	0.07303833322
1	Deaths	60	Lithuania	3	Both	27	Age-standardized	976	Diabetes mellitus type 2	102	High alcohol use	3	Rate	2015	0.22079961066999998	0.40075739421	0.08616297782
1	Deaths	60	Lithuania	3	Both	27	Age-standardized	976	Diabetes mellitus type 2	102	High alcohol use	3	Rate	2016	0.25891085396	0.47293823412999997	0.10119969027
1	Deaths	60	Lithuania	3	Both	27	Age-standardized	976	Diabetes mellitus type 2	102	High alcohol use	3	Rate	2017	0.30551739044	0.5528017539700001	0.11886972235000001
1	Deaths	60	Lithuania	3	Both	27	Age-standardized	976	Diabetes mellitus type 2	102	High alcohol use	3	Rate	2018	0.34649244215	0.6294935791599999	0.13403291714
1	Deaths	60	Lithuania	3	Both	27	Age-standardized	976	Diabetes mellitus type 2	102	High alcohol use	3	Rate	2019	0.37675330112	0.68053439648	0.14761311588999998
1	Deaths	60	Lithuania	3	Both	27	Age-standardized	976	Diabetes mellitus type 2	102	High alcohol use	3	Rate	2020	0.37791210087	0.69316824812	0.14923597352
1	Deaths	60	Lithuania	3	Both	27	Age-standardized	976	Diabetes mellitus type 2	102	High alcohol use	3	Rate	2021	0.36130305865	0.66368093983	0.14183984629
1	Deaths	63	Ukraine	3	Both	27	Age-standardized	976	Diabetes mellitus type 2	102	High alcohol use	3	Rate	1990	0.07303807311999999	0.14122050456	0.01787386631
1	Deaths	63	Ukraine	3	Both	27	Age-standardized	976	Diabetes mellitus type 2	102	High alcohol use	3	Rate	1991	0.08301689767999999	0.15875194644	0.020629258560000002
1	Deaths	63	Ukraine	3	Both	27	Age-standardized	976	Diabetes mellitus type 2	102	High alcohol use	3	Rate	1992	0.09042284532	0.17622639028	0.02232359284
1	Deaths	63	Ukraine	3	Both	27	Age-standardized	976	Diabetes mellitus type 2	102	High alcohol use	3	Rate	1993	0.09764619825	0.19029918042000002	0.02304853755
1	Deaths	63	Ukraine	3	Both	27	Age-standardized	976	Diabetes mellitus type 2	102	High alcohol use	3	Rate	1994	0.11175519818999999	0.22011513117	0.02620521949
1	Deaths	63	Ukraine	3	Both	27	Age-standardized	976	Diabetes mellitus type 2	102	High alcohol use	3	Rate	1995	0.11590329553	0.23104823205000002	0.025120989720000004
1	Deaths	63	Ukraine	3	Both	27	Age-standardized	976	Diabetes mellitus type 2	102	High alcohol use	3	Rate	1996	0.10796742475	0.21515344274	0.02453540105
1	Deaths	63	Ukraine	3	Both	27	Age-standardized	976	Diabetes mellitus type 2	102	High alcohol use	3	Rate	1997	0.09698663525000001	0.19193499242999998	0.02357101464
1	Deaths	63	Ukraine	3	Both	27	Age-standardized	976	Diabetes mellitus type 2	102	High alcohol use	3	Rate	1998	0.09204508507	0.17982461423	0.02322055997
1	Deaths	63	Ukraine	3	Both	27	Age-standardized	976	Diabetes mellitus type 2	102	High alcohol use	3	Rate	1999	0.09537407054	0.18684144966000002	0.02553577587
1	Deaths	63	Ukraine	3	Both	27	Age-standardized	976	Diabetes mellitus type 2	102	High alcohol use	3	Rate	2000	0.09890059311999999	0.19276044955	0.028197972669999998
1	Deaths	63	Ukraine	3	Both	27	Age-standardized	976	Diabetes mellitus type 2	102	High alcohol use	3	Rate	2001	0.09672520840000001	0.18775492229000001	0.02782024799
1	Deaths	63	Ukraine	3	Both	27	Age-standardized	976	Diabetes mellitus type 2	102	High alcohol use	3	Rate	2002	0.10153751369000001	0.19493539789	0.03046660126
1	Deaths	63	Ukraine	3	Both	27	Age-standardized	976	Diabetes mellitus type 2	102	High alcohol use	3	Rate	2003	0.10581785686	0.20006015218999998	0.03367763268
1	Deaths	63	Ukraine	3	Both	27	Age-standardized	976	Diabetes mellitus type 2	102	High alcohol use	3	Rate	2004	0.11176459863	0.20832409814	0.03606513351
1	Deaths	63	Ukraine	3	Both	27	Age-standardized	976	Diabetes mellitus type 2	102	High alcohol use	3	Rate	2005	0.12280220039	0.2258284987	0.03951650706
1	Deaths	63	Ukraine	3	Both	27	Age-standardized	976	Diabetes mellitus type 2	102	High alcohol use	3	Rate	2006	0.11890809658	0.21737498717	0.03770403427
1	Deaths	63	Ukraine	3	Both	27	Age-standardized	976	Diabetes mellitus type 2	102	High alcohol use	3	Rate	2007	0.11790516583	0.2171855393	0.03724607121
1	Deaths	63	Ukraine	3	Both	27	Age-standardized	976	Diabetes mellitus type 2	102	High alcohol use	3	Rate	2008	0.11864648886	0.22005455461	0.03789182822
1	Deaths	63	Ukraine	3	Both	27	Age-standardized	976	Diabetes mellitus type 2	102	High alcohol use	3	Rate	2009	0.10654502429	0.19600295117000002	0.03330687802
1	Deaths	63	Ukraine	3	Both	27	Age-standardized	976	Diabetes mellitus type 2	102	High alcohol use	3	Rate	2010	0.10691669063	0.19458690952	0.03501719441
1	Deaths	63	Ukraine	3	Both	27	Age-standardized	976	Diabetes mellitus type 2	102	High alcohol use	3	Rate	2011	0.09786593416999999	0.17724349824000002	0.03041756003
1	Deaths	63	Ukraine	3	Both	27	Age-standardized	976	Diabetes mellitus type 2	102	High alcohol use	3	Rate	2012	0.0930239806	0.17161813077	0.02959888314
1	Deaths	63	Ukraine	3	Both	27	Age-standardized	976	Diabetes mellitus type 2	102	High alcohol use	3	Rate	2013	0.08069402603999999	0.14921220543	0.025064160059999997
1	Deaths	63	Ukraine	3	Both	27	Age-standardized	976	Diabetes mellitus type 2	102	High alcohol use	3	Rate	2014	0.07629225537	0.14142530334	0.02208622877
1	Deaths	63	Ukraine	3	Both	27	Age-standardized	976	Diabetes mellitus type 2	102	High alcohol use	3	Rate	2015	0.0717542625	0.13289064693	0.01987854439
1	Deaths	63	Ukraine	3	Both	27	Age-standardized	976	Diabetes mellitus type 2	102	High alcohol use	3	Rate	2016	0.07456919514	0.14146355524	0.02035489246
1	Deaths	63	Ukraine	3	Both	27	Age-standardized	976	Diabetes mellitus type 2	102	High alcohol use	3	Rate	2017	0.07437545122	0.14478066419	0.01871846827
1	Deaths	63	Ukraine	3	Both	27	Age-standardized	976	Diabetes mellitus type 2	102	High alcohol use	3	Rate	2018	0.07446594288	0.15245914266	0.01665564086
1	Deaths	63	Ukraine	3	Both	27	Age-standardized	976	Diabetes mellitus type 2	102	High alcohol use	3	Rate	2019	0.07497136270999999	0.1623217442	0.01495100959
1	Deaths	63	Ukraine	3	Both	27	Age-standardized	976	Diabetes mellitus type 2	102	High alcohol use	3	Rate	2020	0.06692931335999999	0.14427133438	0.01131532352
1	Deaths	63	Ukraine	3	Both	27	Age-standardized	976	Diabetes mellitus type 2	102	High alcohol use	3	Rate	2021	0.06345413772	0.14440449257	0.00839244775
1	Deaths	62	Russian Federation	3	Both	27	Age-standardized	976	Diabetes mellitus type 2	102	High alcohol use	3	Rate	1990	0.07045629228	0.12825641259999998	0.02485763187
1	Deaths	62	Russian Federation	3	Both	27	Age-standardized	976	Diabetes mellitus type 2	102	High alcohol use	3	Rate	1991	0.07957882347	0.14342813558	0.02809678412
1	Deaths	62	Russian Federation	3	Both	27	Age-standardized	976	Diabetes mellitus type 2	102	High alcohol use	3	Rate	1992	0.09240522119	0.16668355864	0.03339517415
1	Deaths	62	Russian Federation	3	Both	27	Age-standardized	976	Diabetes mellitus type 2	102	High alcohol use	3	Rate	1993	0.1144332346	0.20765798765000001	0.041720979750000005
1	Deaths	62	Russian Federation	3	Both	27	Age-standardized	976	Diabetes mellitus type 2	102	High alcohol use	3	Rate	1994	0.1321140984	0.24033209653	0.047890931250000005
1	Deaths	62	Russian Federation	3	Both	27	Age-standardized	976	Diabetes mellitus type 2	102	High alcohol use	3	Rate	1995	0.13260119307999998	0.23935374455999997	0.04802006645
1	Deaths	62	Russian Federation	3	Both	27	Age-standardized	976	Diabetes mellitus type 2	102	High alcohol use	3	Rate	1996	0.12628484042	0.22510770338000002	0.045786930229999995
1	Deaths	62	Russian Federation	3	Both	27	Age-standardized	976	Diabetes mellitus type 2	102	High alcohol use	3	Rate	1997	0.11906182526999999	0.21107131957	0.04352413584
1	Deaths	62	Russian Federation	3	Both	27	Age-standardized	976	Diabetes mellitus type 2	102	High alcohol use	3	Rate	1998	0.11594281599	0.20433082781999998	0.04345305046
1	Deaths	62	Russian Federation	3	Both	27	Age-standardized	976	Diabetes mellitus type 2	102	High alcohol use	3	Rate	1999	0.11594627064	0.20612414556	0.042222986229999995
1	Deaths	62	Russian Federation	3	Both	27	Age-standardized	976	Diabetes mellitus type 2	102	High alcohol use	3	Rate	2000	0.11322415467	0.20208005683000002	0.04070574785
1	Deaths	62	Russian Federation	3	Both	27	Age-standardized	976	Diabetes mellitus type 2	102	High alcohol use	3	Rate	2001	0.11096747978	0.1975751185	0.04009879472
1	Deaths	62	Russian Federation	3	Both	27	Age-standardized	976	Diabetes mellitus type 2	102	High alcohol use	3	Rate	2002	0.11192556891	0.19859678677999998	0.04097046996
1	Deaths	62	Russian Federation	3	Both	27	Age-standardized	976	Diabetes mellitus type 2	102	High alcohol use	3	Rate	2003	0.11499642464	0.20350802566	0.041797207370000006
1	Deaths	62	Russian Federation	3	Both	27	Age-standardized	976	Diabetes mellitus type 2	102	High alcohol use	3	Rate	2004	0.1125846618	0.19839206060000003	0.04110596549
1	Deaths	62	Russian Federation	3	Both	27	Age-standardized	976	Diabetes mellitus type 2	102	High alcohol use	3	Rate	2005	0.1160656168	0.20609936352	0.043043666509999995
1	Deaths	62	Russian Federation	3	Both	27	Age-standardized	976	Diabetes mellitus type 2	102	High alcohol use	3	Rate	2006	0.10936067064	0.19531768270000002	0.04146223943
1	Deaths	62	Russian Federation	3	Both	27	Age-standardized	976	Diabetes mellitus type 2	102	High alcohol use	3	Rate	2007	0.10292654914	0.18443585469	0.03860376847
1	Deaths	62	Russian Federation	3	Both	27	Age-standardized	976	Diabetes mellitus type 2	102	High alcohol use	3	Rate	2008	0.09994059673000001	0.18152307399	0.03626734381
1	Deaths	62	Russian Federation	3	Both	27	Age-standardized	976	Diabetes mellitus type 2	102	High alcohol use	3	Rate	2009	0.09573959004	0.17532105855	0.03362882862
1	Deaths	62	Russian Federation	3	Both	27	Age-standardized	976	Diabetes mellitus type 2	102	High alcohol use	3	Rate	2010	0.0968161474	0.17880585643	0.03376094307
1	Deaths	62	Russian Federation	3	Both	27	Age-standardized	976	Diabetes mellitus type 2	102	High alcohol use	3	Rate	2011	0.09549200949999999	0.17619792697	0.034015580059999995
1	Deaths	62	Russian Federation	3	Both	27	Age-standardized	976	Diabetes mellitus type 2	102	High alcohol use	3	Rate	2012	0.10492225001	0.19410255789	0.037612761439999996
1	Deaths	62	Russian Federation	3	Both	27	Age-standardized	976	Diabetes mellitus type 2	102	High alcohol use	3	Rate	2013	0.12751775865999998	0.23399520126999998	0.04628765367
1	Deaths	62	Russian Federation	3	Both	27	Age-standardized	976	Diabetes mellitus type 2	102	High alcohol use	3	Rate	2014	0.17860144666	0.32746618486	0.06439934233
1	Deaths	62	Russian Federation	3	Both	27	Age-standardized	976	Diabetes mellitus type 2	102	High alcohol use	3	Rate	2015	0.22193474735	0.40265243655	0.08133541820000001
1	Deaths	62	Russian Federation	3	Both	27	Age-standardized	976	Diabetes mellitus type 2	102	High alcohol use	3	Rate	2016	0.26102915096	0.47415842433	0.09637104955
1	Deaths	62	Russian Federation	3	Both	27	Age-standardized	976	Diabetes mellitus type 2	102	High alcohol use	3	Rate	2017	0.28569489657999997	0.51605956402	0.10390659912999999
1	Deaths	62	Russian Federation	3	Both	27	Age-standardized	976	Diabetes mellitus type 2	102	High alcohol use	3	Rate	2018	0.30967802469	0.5646920913	0.11250581295999999
1	Deaths	62	Russian Federation	3	Both	27	Age-standardized	976	Diabetes mellitus type 2	102	High alcohol use	3	Rate	2019	0.31166373754	0.57399917382	0.11441755373000001
1	Deaths	62	Russian Federation	3	Both	27	Age-standardized	976	Diabetes mellitus type 2	102	High alcohol use	3	Rate	2020	0.30840010331	0.56519799784	0.11849619949
1	Deaths	62	Russian Federation	3	Both	27	Age-standardized	976	Diabetes mellitus type 2	102	High alcohol use	3	Rate	2021	0.30014573884	0.55825916306	0.11235297178
1	Deaths	67	Japan	3	Both	27	Age-standardized	976	Diabetes mellitus type 2	102	High alcohol use	3	Rate	1990	0.13164556737	0.29825969379	0.014285359160000002
1	Deaths	67	Japan	3	Both	27	Age-standardized	976	Diabetes mellitus type 2	102	High alcohol use	3	Rate	1991	0.13039693488	0.29565276573	0.01416523122
1	Deaths	67	Japan	3	Both	27	Age-standardized	976	Diabetes mellitus type 2	102	High alcohol use	3	Rate	1992	0.12806682975	0.29404624339	0.01381493022
1	Deaths	67	Japan	3	Both	27	Age-standardized	976	Diabetes mellitus type 2	102	High alcohol use	3	Rate	1993	0.12416614182999999	0.2881182699	0.013220623079999999
1	Deaths	67	Japan	3	Both	27	Age-standardized	976	Diabetes mellitus type 2	102	High alcohol use	3	Rate	1994	0.11130759033	0.26365984915	0.01069241466
1	Deaths	67	Japan	3	Both	27	Age-standardized	976	Diabetes mellitus type 2	102	High alcohol use	3	Rate	1995	0.08502245326	0.20659165488	0.00713442632
1	Deaths	67	Japan	3	Both	27	Age-standardized	976	Diabetes mellitus type 2	102	High alcohol use	3	Rate	1996	0.07056254884	0.17230917296999998	0.00492056343
1	Deaths	67	Japan	3	Both	27	Age-standardized	976	Diabetes mellitus type 2	102	High alcohol use	3	Rate	1997	0.06311914455	0.15737138962	0.00370793078
1	Deaths	67	Japan	3	Both	27	Age-standardized	976	Diabetes mellitus type 2	102	High alcohol use	3	Rate	1998	0.059068241720000005	0.15055513168	0.00140530536
1	Deaths	67	Japan	3	Both	27	Age-standardized	976	Diabetes mellitus type 2	102	High alcohol use	3	Rate	1999	0.05581640972	0.14508205931	-0.00216874066
1	Deaths	67	Japan	3	Both	27	Age-standardized	976	Diabetes mellitus type 2	102	High alcohol use	3	Rate	2000	0.05106353842	0.13543883599	-0.00517475831
1	Deaths	67	Japan	3	Both	27	Age-standardized	976	Diabetes mellitus type 2	102	High alcohol use	3	Rate	2001	0.04721469542	0.12771159322	-0.00735729665
1	Deaths	67	Japan	3	Both	27	Age-standardized	976	Diabetes mellitus type 2	102	High alcohol use	3	Rate	2002	0.04531520229	0.12537942258999998	-0.00798146147
1	Deaths	67	Japan	3	Both	27	Age-standardized	976	Diabetes mellitus type 2	102	High alcohol use	3	Rate	2003	0.043572787509999995	0.12205394352	-0.00914156983
1	Deaths	67	Japan	3	Both	27	Age-standardized	976	Diabetes mellitus type 2	102	High alcohol use	3	Rate	2004	0.04158518588	0.11639364764999999	-0.00988360422
1	Deaths	67	Japan	3	Both	27	Age-standardized	976	Diabetes mellitus type 2	102	High alcohol use	3	Rate	2005	0.041024994450000005	0.11738850357	-0.0112677227
1	Deaths	67	Japan	3	Both	27	Age-standardized	976	Diabetes mellitus type 2	102	High alcohol use	3	Rate	2006	0.03933006008	0.11468687713999999	-0.01292819059
1	Deaths	67	Japan	3	Both	27	Age-standardized	976	Diabetes mellitus type 2	102	High alcohol use	3	Rate	2007	0.03723040766	0.11086506254999999	-0.013385574550000001
1	Deaths	67	Japan	3	Both	27	Age-standardized	976	Diabetes mellitus type 2	102	High alcohol use	3	Rate	2008	0.03566059637	0.1084882737	-0.014194193360000001
1	Deaths	67	Japan	3	Both	27	Age-standardized	976	Diabetes mellitus type 2	102	High alcohol use	3	Rate	2009	0.03338140673	0.10396656158999999	-0.0154424694
1	Deaths	67	Japan	3	Both	27	Age-standardized	976	Diabetes mellitus type 2	102	High alcohol use	3	Rate	2010	0.03215719207	0.09898401720000001	-0.01612152578
1	Deaths	67	Japan	3	Both	27	Age-standardized	976	Diabetes mellitus type 2	102	High alcohol use	3	Rate	2011	0.03180904563	0.09798949142	-0.015607453269999998
1	Deaths	67	Japan	3	Both	27	Age-standardized	976	Diabetes mellitus type 2	102	High alcohol use	3	Rate	2012	0.03068431629	0.09496652432000001	-0.0138038791
1	Deaths	67	Japan	3	Both	27	Age-standardized	976	Diabetes mellitus type 2	102	High alcohol use	3	Rate	2013	0.03001393093	0.09273355662999999	-0.01222288028
1	Deaths	67	Japan	3	Both	27	Age-standardized	976	Diabetes mellitus type 2	102	High alcohol use	3	Rate	2014	0.02919671602	0.0901137525	-0.01005237858
1	Deaths	67	Japan	3	Both	27	Age-standardized	976	Diabetes mellitus type 2	102	High alcohol use	3	Rate	2015	0.028764297020000003	0.08897631074000001	-0.0087156302
1	Deaths	67	Japan	3	Both	27	Age-standardized	976	Diabetes mellitus type 2	102	High alcohol use	3	Rate	2016	0.02976970677	0.09051810553	-0.008561878910000001
1	Deaths	67	Japan	3	Both	27	Age-standardized	976	Diabetes mellitus type 2	102	High alcohol use	3	Rate	2017	0.03234321236	0.09629562974	-0.0087689589
1	Deaths	67	Japan	3	Both	27	Age-standardized	976	Diabetes mellitus type 2	102	High alcohol use	3	Rate	2018	0.033798813520000005	0.09743571057	-0.006963726250000001
1	Deaths	67	Japan	3	Both	27	Age-standardized	976	Diabetes mellitus type 2	102	High alcohol use	3	Rate	2019	0.0345014301	0.09658514569999999	-0.00540853279
1	Deaths	67	Japan	3	Both	27	Age-standardized	976	Diabetes mellitus type 2	102	High alcohol use	3	Rate	2020	0.03482600064	0.09604252667	-0.00500710916
1	Deaths	67	Japan	3	Both	27	Age-standardized	976	Diabetes mellitus type 2	102	High alcohol use	3	Rate	2021	0.03565529159	0.09766837586	-0.00503093403
1	Deaths	66	Brunei Darussalam	3	Both	27	Age-standardized	976	Diabetes mellitus type 2	102	High alcohol use	3	Rate	1990	0.21218725486999998	0.45101399126	0.04545781351
1	Deaths	66	Brunei Darussalam	3	Both	27	Age-standardized	976	Diabetes mellitus type 2	102	High alcohol use	3	Rate	1991	0.13798657388000002	0.32183732415	0.01667085766
1	Deaths	66	Brunei Darussalam	3	Both	27	Age-standardized	976	Diabetes mellitus type 2	102	High alcohol use	3	Rate	1992	0.07240847174	0.22008840683000003	-0.0209666719
1	Deaths	66	Brunei Darussalam	3	Both	27	Age-standardized	976	Diabetes mellitus type 2	102	High alcohol use	3	Rate	1993	0.02034121563	0.12808658534	-0.053470055009999996
1	Deaths	66	Brunei Darussalam	3	Both	27	Age-standardized	976	Diabetes mellitus type 2	102	High alcohol use	3	Rate	1994	-0.01357929443	0.07607293343	-0.08233172854
1	Deaths	66	Brunei Darussalam	3	Both	27	Age-standardized	976	Diabetes mellitus type 2	102	High alcohol use	3	Rate	1995	-0.02542314398	0.06278980420000001	-0.09388686058000001
1	Deaths	66	Brunei Darussalam	3	Both	27	Age-standardized	976	Diabetes mellitus type 2	102	High alcohol use	3	Rate	1996	-0.02388000627	0.0456407296	-0.08558301254
1	Deaths	66	Brunei Darussalam	3	Both	27	Age-standardized	976	Diabetes mellitus type 2	102	High alcohol use	3	Rate	1997	-0.01992138182	0.03738491756	-0.07385351669
1	Deaths	66	Brunei Darussalam	3	Both	27	Age-standardized	976	Diabetes mellitus type 2	102	High alcohol use	3	Rate	1998	-0.01594665976	0.0531112175	-0.06984556665
1	Deaths	66	Brunei Darussalam	3	Both	27	Age-standardized	976	Diabetes mellitus type 2	102	High alcohol use	3	Rate	1999	-0.01201570121	0.07187958894	-0.06636577931
1	Deaths	66	Brunei Darussalam	3	Both	27	Age-standardized	976	Diabetes mellitus type 2	102	High alcohol use	3	Rate	2000	-0.01015086823	0.09349949766	-0.06871521784
1	Deaths	66	Brunei Darussalam	3	Both	27	Age-standardized	976	Diabetes mellitus type 2	102	High alcohol use	3	Rate	2001	-0.01095436046	0.08088843191	-0.06359838502000001
1	Deaths	66	Brunei Darussalam	3	Both	27	Age-standardized	976	Diabetes mellitus type 2	102	High alcohol use	3	Rate	2002	-0.01322325423	0.07694996077	-0.06415113688
1	Deaths	66	Brunei Darussalam	3	Both	27	Age-standardized	976	Diabetes mellitus type 2	102	High alcohol use	3	Rate	2003	-0.01627239878	0.07784660275	-0.06600030735
1	Deaths	66	Brunei Darussalam	3	Both	27	Age-standardized	976	Diabetes mellitus type 2	102	High alcohol use	3	Rate	2004	-0.01846869876	0.08815168068	-0.07137397298999999
1	Deaths	66	Brunei Darussalam	3	Both	27	Age-standardized	976	Diabetes mellitus type 2	102	High alcohol use	3	Rate	2005	-0.01901971566	0.10119153168	-0.08043420768
1	Deaths	66	Brunei Darussalam	3	Both	27	Age-standardized	976	Diabetes mellitus type 2	102	High alcohol use	3	Rate	2006	-0.017220474519999997	0.07711295722	-0.07294416100000001
1	Deaths	66	Brunei Darussalam	3	Both	27	Age-standardized	976	Diabetes mellitus type 2	102	High alcohol use	3	Rate	2007	-0.01427657966	0.056993049719999994	-0.06618363301
1	Deaths	66	Brunei Darussalam	3	Both	27	Age-standardized	976	Diabetes mellitus type 2	102	High alcohol use	3	Rate	2008	-0.01097166652	0.053521660369999995	-0.06143531613
1	Deaths	66	Brunei Darussalam	3	Both	27	Age-standardized	976	Diabetes mellitus type 2	102	High alcohol use	3	Rate	2009	-0.00774606806	0.06328359492	-0.06178737102
1	Deaths	66	Brunei Darussalam	3	Both	27	Age-standardized	976	Diabetes mellitus type 2	102	High alcohol use	3	Rate	2010	-0.00542844351	0.07716675138	-0.06792509987999999
1	Deaths	66	Brunei Darussalam	3	Both	27	Age-standardized	976	Diabetes mellitus type 2	102	High alcohol use	3	Rate	2011	-0.00314520571	0.07888032701	-0.06106793486
1	Deaths	66	Brunei Darussalam	3	Both	27	Age-standardized	976	Diabetes mellitus type 2	102	High alcohol use	3	Rate	2012	-0.00027858351	0.08111852549	-0.05606266678
1	Deaths	66	Brunei Darussalam	3	Both	27	Age-standardized	976	Diabetes mellitus type 2	102	High alcohol use	3	Rate	2013	0.00301481126	0.08911202419	-0.05352446616
1	Deaths	66	Brunei Darussalam	3	Both	27	Age-standardized	976	Diabetes mellitus type 2	102	High alcohol use	3	Rate	2014	0.00505584423	0.09197172604	-0.05059702887
1	Deaths	66	Brunei Darussalam	3	Both	27	Age-standardized	976	Diabetes mellitus type 2	102	High alcohol use	3	Rate	2015	0.0065436126	0.0911720909	-0.05084266587
1	Deaths	66	Brunei Darussalam	3	Both	27	Age-standardized	976	Diabetes mellitus type 2	102	High alcohol use	3	Rate	2016	0.00751286422	0.09105577606	-0.04905747696
1	Deaths	66	Brunei Darussalam	3	Both	27	Age-standardized	976	Diabetes mellitus type 2	102	High alcohol use	3	Rate	2017	0.00711279131	0.08814676717999999	-0.04575566383
1	Deaths	66	Brunei Darussalam	3	Both	27	Age-standardized	976	Diabetes mellitus type 2	102	High alcohol use	3	Rate	2018	0.006135046670000001	0.08514604015	-0.044805410680000005
1	Deaths	66	Brunei Darussalam	3	Both	27	Age-standardized	976	Diabetes mellitus type 2	102	High alcohol use	3	Rate	2019	0.006129137589999999	0.08362540096	-0.04221508048
1	Deaths	66	Brunei Darussalam	3	Both	27	Age-standardized	976	Diabetes mellitus type 2	102	High alcohol use	3	Rate	2020	0.0055625256	0.0852404005	-0.04184608863
1	Deaths	66	Brunei Darussalam	3	Both	27	Age-standardized	976	Diabetes mellitus type 2	102	High alcohol use	3	Rate	2021	0.0058049304700000005	0.08589816119	-0.04003176277
1	Deaths	69	Singapore	3	Both	27	Age-standardized	976	Diabetes mellitus type 2	102	High alcohol use	3	Rate	1990	-0.021932154199999998	0.06534045768	-0.10730625397
1	Deaths	69	Singapore	3	Both	27	Age-standardized	976	Diabetes mellitus type 2	102	High alcohol use	3	Rate	1991	-0.02034967823	0.06246576542	-0.10188789188
1	Deaths	69	Singapore	3	Both	27	Age-standardized	976	Diabetes mellitus type 2	102	High alcohol use	3	Rate	1992	-0.01828915951	0.05758778098	-0.09275439343
1	Deaths	69	Singapore	3	Both	27	Age-standardized	976	Diabetes mellitus type 2	102	High alcohol use	3	Rate	1993	-0.0173681374	0.06121044193999999	-0.09239433522
1	Deaths	69	Singapore	3	Both	27	Age-standardized	976	Diabetes mellitus type 2	102	High alcohol use	3	Rate	1994	-0.01624652778	0.0660926802	-0.09172283563
1	Deaths	69	Singapore	3	Both	27	Age-standardized	976	Diabetes mellitus type 2	102	High alcohol use	3	Rate	1995	-0.01421526663	0.06174835470000001	-0.08144623589
1	Deaths	69	Singapore	3	Both	27	Age-standardized	976	Diabetes mellitus type 2	102	High alcohol use	3	Rate	1996	-0.01377059969	0.058656365509999996	-0.07884113857000001
1	Deaths	69	Singapore	3	Both	27	Age-standardized	976	Diabetes mellitus type 2	102	High alcohol use	3	Rate	1997	-0.01374508116	0.053720202669999995	-0.07494322163
1	Deaths	69	Singapore	3	Both	27	Age-standardized	976	Diabetes mellitus type 2	102	High alcohol use	3	Rate	1998	-0.01503626476	0.05183734636	-0.07435938557
1	Deaths	69	Singapore	3	Both	27	Age-standardized	976	Diabetes mellitus type 2	102	High alcohol use	3	Rate	1999	-0.01632769804	0.05389176601	-0.07916614488
1	Deaths	69	Singapore	3	Both	27	Age-standardized	976	Diabetes mellitus type 2	102	High alcohol use	3	Rate	2000	-0.01773703754	0.05614681781999999	-0.08346111281
1	Deaths	69	Singapore	3	Both	27	Age-standardized	976	Diabetes mellitus type 2	102	High alcohol use	3	Rate	2001	-0.021628718300000002	0.056392179050000005	-0.09099834021
1	Deaths	69	Singapore	3	Both	27	Age-standardized	976	Diabetes mellitus type 2	102	High alcohol use	3	Rate	2002	-0.0250408256	0.045219575070000004	-0.0898293547
1	Deaths	69	Singapore	3	Both	27	Age-standardized	976	Diabetes mellitus type 2	102	High alcohol use	3	Rate	2003	-0.02941270633	0.03750757877	-0.09433288106
1	Deaths	69	Singapore	3	Both	27	Age-standardized	976	Diabetes mellitus type 2	102	High alcohol use	3	Rate	2004	-0.03424175744	0.03322520055	-0.10137918492
1	Deaths	69	Singapore	3	Both	27	Age-standardized	976	Diabetes mellitus type 2	102	High alcohol use	3	Rate	2005	-0.03544795333	0.02956844166	-0.10231867489
1	Deaths	69	Singapore	3	Both	27	Age-standardized	976	Diabetes mellitus type 2	102	High alcohol use	3	Rate	2006	-0.03362434896	0.030904906200000002	-0.0980492389
1	Deaths	69	Singapore	3	Both	27	Age-standardized	976	Diabetes mellitus type 2	102	High alcohol use	3	Rate	2007	-0.030572021789999997	0.03049106909	-0.09315474741
1	Deaths	69	Singapore	3	Both	27	Age-standardized	976	Diabetes mellitus type 2	102	High alcohol use	3	Rate	2008	-0.02363030372	0.02561206781	-0.07423263929
1	Deaths	69	Singapore	3	Both	27	Age-standardized	976	Diabetes mellitus type 2	102	High alcohol use	3	Rate	2009	-0.01767336644	0.01911972526	-0.05593069364
1	Deaths	69	Singapore	3	Both	27	Age-standardized	976	Diabetes mellitus type 2	102	High alcohol use	3	Rate	2010	-0.014601930469999998	0.01738089476	-0.046935467620000004
1	Deaths	69	Singapore	3	Both	27	Age-standardized	976	Diabetes mellitus type 2	102	High alcohol use	3	Rate	2011	-0.013265871939999998	0.01780437704	-0.04394752798
1	Deaths	69	Singapore	3	Both	27	Age-standardized	976	Diabetes mellitus type 2	102	High alcohol use	3	Rate	2012	-0.00989259509	0.01281151574	-0.0319781504
1	Deaths	69	Singapore	3	Both	27	Age-standardized	976	Diabetes mellitus type 2	102	High alcohol use	3	Rate	2013	-0.0080878076	0.01077159124	-0.026512191889999998
1	Deaths	69	Singapore	3	Both	27	Age-standardized	976	Diabetes mellitus type 2	102	High alcohol use	3	Rate	2014	-0.006920139790000001	0.00985447544	-0.023215867719999998
1	Deaths	69	Singapore	3	Both	27	Age-standardized	976	Diabetes mellitus type 2	102	High alcohol use	3	Rate	2015	-0.0060653033799999995	0.00922770452	-0.02064263278
1	Deaths	69	Singapore	3	Both	27	Age-standardized	976	Diabetes mellitus type 2	102	High alcohol use	3	Rate	2016	-0.00483527224	0.00867740847	-0.01728997122
1	Deaths	69	Singapore	3	Both	27	Age-standardized	976	Diabetes mellitus type 2	102	High alcohol use	3	Rate	2017	-0.00407236993	0.00912274568	-0.016088770659999998
1	Deaths	69	Singapore	3	Both	27	Age-standardized	976	Diabetes mellitus type 2	102	High alcohol use	3	Rate	2018	-0.0033479083199999997	0.00969816667	-0.014956506999999999
1	Deaths	69	Singapore	3	Both	27	Age-standardized	976	Diabetes mellitus type 2	102	High alcohol use	3	Rate	2019	-0.0026766629	0.00991022415	-0.01359948008
1	Deaths	69	Singapore	3	Both	27	Age-standardized	976	Diabetes mellitus type 2	102	High alcohol use	3	Rate	2020	-0.00228816643	0.010323449450000001	-0.0133494513
1	Deaths	69	Singapore	3	Both	27	Age-standardized	976	Diabetes mellitus type 2	102	High alcohol use	3	Rate	2021	-0.00188488001	0.01004981663	-0.01216790952
1	Deaths	68	Republic of Korea	3	Both	27	Age-standardized	976	Diabetes mellitus type 2	102	High alcohol use	3	Rate	1990	0.56489258439	1.11814717115	0.18217821454000002
1	Deaths	68	Republic of Korea	3	Both	27	Age-standardized	976	Diabetes mellitus type 2	102	High alcohol use	3	Rate	1991	0.56923052784	1.1302344847399999	0.17733887309000002
1	Deaths	68	Republic of Korea	3	Both	27	Age-standardized	976	Diabetes mellitus type 2	102	High alcohol use	3	Rate	1992	0.56348990078	1.10661773565	0.17728882638000001
1	Deaths	68	Republic of Korea	3	Both	27	Age-standardized	976	Diabetes mellitus type 2	102	High alcohol use	3	Rate	1993	0.57089271798	1.11712662708	0.17057315858
1	Deaths	68	Republic of Korea	3	Both	27	Age-standardized	976	Diabetes mellitus type 2	102	High alcohol use	3	Rate	1994	0.58555869213	1.14102788003	0.17070837008
1	Deaths	68	Republic of Korea	3	Both	27	Age-standardized	976	Diabetes mellitus type 2	102	High alcohol use	3	Rate	1995	0.58087870637	1.13648560399	0.16732643333
1	Deaths	68	Republic of Korea	3	Both	27	Age-standardized	976	Diabetes mellitus type 2	102	High alcohol use	3	Rate	1996	0.58656423836	1.14705262384	0.16806770139
1	Deaths	68	Republic of Korea	3	Both	27	Age-standardized	976	Diabetes mellitus type 2	102	High alcohol use	3	Rate	1997	0.60085094948	1.18186319291	0.17553743818999998
1	Deaths	68	Republic of Korea	3	Both	27	Age-standardized	976	Diabetes mellitus type 2	102	High alcohol use	3	Rate	1998	0.63167499613	1.24829579245	0.18551165422000002
1	Deaths	68	Republic of Korea	3	Both	27	Age-standardized	976	Diabetes mellitus type 2	102	High alcohol use	3	Rate	1999	0.65833514248	1.29515215937	0.19556853367
1	Deaths	68	Republic of Korea	3	Both	27	Age-standardized	976	Diabetes mellitus type 2	102	High alcohol use	3	Rate	2000	0.67352961527	1.3350965082600001	0.20585563374
1	Deaths	68	Republic of Korea	3	Both	27	Age-standardized	976	Diabetes mellitus type 2	102	High alcohol use	3	Rate	2001	0.67390916852	1.34024265778	0.19849574277
1	Deaths	68	Republic of Korea	3	Both	27	Age-standardized	976	Diabetes mellitus type 2	102	High alcohol use	3	Rate	2002	0.66571327941	1.32889132502	0.20301714503999999
1	Deaths	68	Republic of Korea	3	Both	27	Age-standardized	976	Diabetes mellitus type 2	102	High alcohol use	3	Rate	2003	0.65379714679	1.30430491282	0.20338444080999998
1	Deaths	68	Republic of Korea	3	Both	27	Age-standardized	976	Diabetes mellitus type 2	102	High alcohol use	3	Rate	2004	0.63717381472	1.2716499967000001	0.20237662708
1	Deaths	68	Republic of Korea	3	Both	27	Age-standardized	976	Diabetes mellitus type 2	102	High alcohol use	3	Rate	2005	0.61390179727	1.22389456831	0.1878247227
1	Deaths	68	Republic of Korea	3	Both	27	Age-standardized	976	Diabetes mellitus type 2	102	High alcohol use	3	Rate	2006	0.58346749652	1.1685182412700001	0.18247378142
1	Deaths	68	Republic of Korea	3	Both	27	Age-standardized	976	Diabetes mellitus type 2	102	High alcohol use	3	Rate	2007	0.55027887513	1.10465384217	0.16979173542
1	Deaths	68	Republic of Korea	3	Both	27	Age-standardized	976	Diabetes mellitus type 2	102	High alcohol use	3	Rate	2008	0.51993452143	1.05119387413	0.16148161957999999
1	Deaths	68	Republic of Korea	3	Both	27	Age-standardized	976	Diabetes mellitus type 2	102	High alcohol use	3	Rate	2009	0.49379008301000005	1.00746983605	0.15049629045000001
1	Deaths	68	Republic of Korea	3	Both	27	Age-standardized	976	Diabetes mellitus type 2	102	High alcohol use	3	Rate	2010	0.47665673725	0.9804625859299999	0.14779374825
1	Deaths	68	Republic of Korea	3	Both	27	Age-standardized	976	Diabetes mellitus type 2	102	High alcohol use	3	Rate	2011	0.45560117321	0.9332489493399999	0.13907453726
1	Deaths	68	Republic of Korea	3	Both	27	Age-standardized	976	Diabetes mellitus type 2	102	High alcohol use	3	Rate	2012	0.43188852961	0.88240455961	0.13924698911
1	Deaths	68	Republic of Korea	3	Both	27	Age-standardized	976	Diabetes mellitus type 2	102	High alcohol use	3	Rate	2013	0.40276863854	0.82286301943	0.13050207468
1	Deaths	68	Republic of Korea	3	Both	27	Age-standardized	976	Diabetes mellitus type 2	102	High alcohol use	3	Rate	2014	0.37759387281	0.7749622856599999	0.12150532027
1	Deaths	68	Republic of Korea	3	Both	27	Age-standardized	976	Diabetes mellitus type 2	102	High alcohol use	3	Rate	2015	0.35872915682	0.7327945872999999	0.11543264402
1	Deaths	68	Republic of Korea	3	Both	27	Age-standardized	976	Diabetes mellitus type 2	102	High alcohol use	3	Rate	2016	0.34025474497999997	0.69418638557	0.11232918063000001
1	Deaths	68	Republic of Korea	3	Both	27	Age-standardized	976	Diabetes mellitus type 2	102	High alcohol use	3	Rate	2017	0.32349243164	0.66308578257	0.10613832029
1	Deaths	68	Republic of Korea	3	Both	27	Age-standardized	976	Diabetes mellitus type 2	102	High alcohol use	3	Rate	2018	0.31796514953	0.65285082479	0.10573143936999999
1	Deaths	68	Republic of Korea	3	Both	27	Age-standardized	976	Diabetes mellitus type 2	102	High alcohol use	3	Rate	2019	0.31157452758	0.63453233917	0.10293426271999999
1	Deaths	68	Republic of Korea	3	Both	27	Age-standardized	976	Diabetes mellitus type 2	102	High alcohol use	3	Rate	2020	0.30991411424	0.62770879775	0.10311493327999999
1	Deaths	68	Republic of Korea	3	Both	27	Age-standardized	976	Diabetes mellitus type 2	102	High alcohol use	3	Rate	2021	0.32021716767	0.65240221958	0.10706501299
1	Deaths	72	New Zealand	3	Both	27	Age-standardized	976	Diabetes mellitus type 2	102	High alcohol use	3	Rate	1990	0.53823886479	1.0134249634199999	0.19441213717000003
1	Deaths	72	New Zealand	3	Both	27	Age-standardized	976	Diabetes mellitus type 2	102	High alcohol use	3	Rate	1991	0.53590877003	0.9885736780400001	0.19016110863
1	Deaths	72	New Zealand	3	Both	27	Age-standardized	976	Diabetes mellitus type 2	102	High alcohol use	3	Rate	1992	0.54254912958	1.00975778955	0.18273502042
1	Deaths	72	New Zealand	3	Both	27	Age-standardized	976	Diabetes mellitus type 2	102	High alcohol use	3	Rate	1993	0.54572969331	1.01707067947	0.17428074032000002
1	Deaths	72	New Zealand	3	Both	27	Age-standardized	976	Diabetes mellitus type 2	102	High alcohol use	3	Rate	1994	0.543892174	1.01453450968	0.17043670509
1	Deaths	72	New Zealand	3	Both	27	Age-standardized	976	Diabetes mellitus type 2	102	High alcohol use	3	Rate	1995	0.57861872932	1.06420800196	0.18886942421
1	Deaths	72	New Zealand	3	Both	27	Age-standardized	976	Diabetes mellitus type 2	102	High alcohol use	3	Rate	1996	0.59743704341	1.10042490386	0.19215023717
1	Deaths	72	New Zealand	3	Both	27	Age-standardized	976	Diabetes mellitus type 2	102	High alcohol use	3	Rate	1997	0.6049612427	1.1353609502700002	0.17319774869
1	Deaths	72	New Zealand	3	Both	27	Age-standardized	976	Diabetes mellitus type 2	102	High alcohol use	3	Rate	1998	0.63197462241	1.19214426485	0.16872879704
1	Deaths	72	New Zealand	3	Both	27	Age-standardized	976	Diabetes mellitus type 2	102	High alcohol use	3	Rate	1999	0.5983001288099999	1.13562569353	0.14771026775999999
1	Deaths	72	New Zealand	3	Both	27	Age-standardized	976	Diabetes mellitus type 2	102	High alcohol use	3	Rate	2000	0.52914620494	1.00994262105	0.14217073808
1	Deaths	72	New Zealand	3	Both	27	Age-standardized	976	Diabetes mellitus type 2	102	High alcohol use	3	Rate	2001	0.5079727446700001	0.9815259353800001	0.14011795611
1	Deaths	72	New Zealand	3	Both	27	Age-standardized	976	Diabetes mellitus type 2	102	High alcohol use	3	Rate	2002	0.50478880322	0.97509908851	0.1412326568
1	Deaths	72	New Zealand	3	Both	27	Age-standardized	976	Diabetes mellitus type 2	102	High alcohol use	3	Rate	2003	0.50626881661	0.9803713722499999	0.12959189394
1	Deaths	72	New Zealand	3	Both	27	Age-standardized	976	Diabetes mellitus type 2	102	High alcohol use	3	Rate	2004	0.47556197039000003	0.9297756923000001	0.11723874389
1	Deaths	72	New Zealand	3	Both	27	Age-standardized	976	Diabetes mellitus type 2	102	High alcohol use	3	Rate	2005	0.46680986755	0.91098840255	0.11146990285
1	Deaths	72	New Zealand	3	Both	27	Age-standardized	976	Diabetes mellitus type 2	102	High alcohol use	3	Rate	2006	0.45200854898000004	0.89218282876	0.10107900645000001
1	Deaths	72	New Zealand	3	Both	27	Age-standardized	976	Diabetes mellitus type 2	102	High alcohol use	3	Rate	2007	0.43822541757	0.8721337151699999	0.09401862912999999
1	Deaths	72	New Zealand	3	Both	27	Age-standardized	976	Diabetes mellitus type 2	102	High alcohol use	3	Rate	2008	0.42889783678	0.8491712167	0.09106619893
1	Deaths	72	New Zealand	3	Both	27	Age-standardized	976	Diabetes mellitus type 2	102	High alcohol use	3	Rate	2009	0.3949903918	0.7870946427000001	0.08231147112000001
1	Deaths	72	New Zealand	3	Both	27	Age-standardized	976	Diabetes mellitus type 2	102	High alcohol use	3	Rate	2010	0.34841552114	0.70293634983	0.07200163833
1	Deaths	72	New Zealand	3	Both	27	Age-standardized	976	Diabetes mellitus type 2	102	High alcohol use	3	Rate	2011	0.33167719609	0.6629223411	0.06772333029
1	Deaths	72	New Zealand	3	Both	27	Age-standardized	976	Diabetes mellitus type 2	102	High alcohol use	3	Rate	2012	0.30691574752	0.61310487826	0.05835586968
1	Deaths	72	New Zealand	3	Both	27	Age-standardized	976	Diabetes mellitus type 2	102	High alcohol use	3	Rate	2013	0.29770956955	0.59460416724	0.05367349211
1	Deaths	72	New Zealand	3	Both	27	Age-standardized	976	Diabetes mellitus type 2	102	High alcohol use	3	Rate	2014	0.27948619499	0.56763333111	0.04534626935
1	Deaths	72	New Zealand	3	Both	27	Age-standardized	976	Diabetes mellitus type 2	102	High alcohol use	3	Rate	2015	0.25540651856	0.53363748316	0.04084498835
1	Deaths	72	New Zealand	3	Both	27	Age-standardized	976	Diabetes mellitus type 2	102	High alcohol use	3	Rate	2016	0.29378308068	0.6170122942799999	0.04607484643
1	Deaths	72	New Zealand	3	Both	27	Age-standardized	976	Diabetes mellitus type 2	102	High alcohol use	3	Rate	2017	0.29682178639999995	0.61923403242	0.04587852964
1	Deaths	72	New Zealand	3	Both	27	Age-standardized	976	Diabetes mellitus type 2	102	High alcohol use	3	Rate	2018	0.29626987746	0.61750995867	0.04882712947
1	Deaths	72	New Zealand	3	Both	27	Age-standardized	976	Diabetes mellitus type 2	102	High alcohol use	3	Rate	2019	0.29990834387	0.62602138717	0.049073576869999996
1	Deaths	72	New Zealand	3	Both	27	Age-standardized	976	Diabetes mellitus type 2	102	High alcohol use	3	Rate	2020	0.29047030279	0.58990343488	0.050286564650000004
1	Deaths	72	New Zealand	3	Both	27	Age-standardized	976	Diabetes mellitus type 2	102	High alcohol use	3	Rate	2021	0.29470384691	0.60366297751	0.051919500900000005
1	Deaths	74	Andorra	3	Both	27	Age-standardized	976	Diabetes mellitus type 2	102	High alcohol use	3	Rate	1990	0.7218158396	1.36436620274	0.27081403249
1	Deaths	74	Andorra	3	Both	27	Age-standardized	976	Diabetes mellitus type 2	102	High alcohol use	3	Rate	1991	0.71969940929	1.35268417381	0.26255619579
1	Deaths	74	Andorra	3	Both	27	Age-standardized	976	Diabetes mellitus type 2	102	High alcohol use	3	Rate	1992	0.72312535325	1.34992404942	0.26300427288
1	Deaths	74	Andorra	3	Both	27	Age-standardized	976	Diabetes mellitus type 2	102	High alcohol use	3	Rate	1993	0.7195120272900001	1.33868025593	0.25404138213
1	Deaths	74	Andorra	3	Both	27	Age-standardized	976	Diabetes mellitus type 2	102	High alcohol use	3	Rate	1994	0.70993690839	1.31959170439	0.25510747434
1	Deaths	74	Andorra	3	Both	27	Age-standardized	976	Diabetes mellitus type 2	102	High alcohol use	3	Rate	1995	0.70082250768	1.28887643225	0.24575456358999997
1	Deaths	74	Andorra	3	Both	27	Age-standardized	976	Diabetes mellitus type 2	102	High alcohol use	3	Rate	1996	0.69332977858	1.27991636261	0.2335390804
1	Deaths	74	Andorra	3	Both	27	Age-standardized	976	Diabetes mellitus type 2	102	High alcohol use	3	Rate	1997	0.68192739727	1.2560752189800002	0.23473935021
1	Deaths	74	Andorra	3	Both	27	Age-standardized	976	Diabetes mellitus type 2	102	High alcohol use	3	Rate	1998	0.67370263681	1.23595186343	0.23716001868
1	Deaths	74	Andorra	3	Both	27	Age-standardized	976	Diabetes mellitus type 2	102	High alcohol use	3	Rate	1999	0.66607541334	1.2282509622700002	0.23481449536
1	Deaths	74	Andorra	3	Both	27	Age-standardized	976	Diabetes mellitus type 2	102	High alcohol use	3	Rate	2000	0.65835411504	1.23583355554	0.23539117688000002
1	Deaths	74	Andorra	3	Both	27	Age-standardized	976	Diabetes mellitus type 2	102	High alcohol use	3	Rate	2001	0.5856464837099999	1.11011318832	0.20822603629
1	Deaths	74	Andorra	3	Both	27	Age-standardized	976	Diabetes mellitus type 2	102	High alcohol use	3	Rate	2002	0.54041064323	1.03912091452	0.18798490974
1	Deaths	74	Andorra	3	Both	27	Age-standardized	976	Diabetes mellitus type 2	102	High alcohol use	3	Rate	2003	0.52808945252	1.01716687168	0.18348107358000001
1	Deaths	74	Andorra	3	Both	27	Age-standardized	976	Diabetes mellitus type 2	102	High alcohol use	3	Rate	2004	0.5150310273500001	0.98369299371	0.18485184411
1	Deaths	74	Andorra	3	Both	27	Age-standardized	976	Diabetes mellitus type 2	102	High alcohol use	3	Rate	2005	0.49107324531	0.94693221202	0.17434468462
1	Deaths	74	Andorra	3	Both	27	Age-standardized	976	Diabetes mellitus type 2	102	High alcohol use	3	Rate	2006	0.48049859978000004	0.94921067864	0.16838444584999998
1	Deaths	74	Andorra	3	Both	27	Age-standardized	976	Diabetes mellitus type 2	102	High alcohol use	3	Rate	2007	0.46534845044000006	0.93063156426	0.16031106699
1	Deaths	74	Andorra	3	Both	27	Age-standardized	976	Diabetes mellitus type 2	102	High alcohol use	3	Rate	2008	0.4902741516	0.98517806717	0.16578537458
1	Deaths	74	Andorra	3	Both	27	Age-standardized	976	Diabetes mellitus type 2	102	High alcohol use	3	Rate	2009	0.51047298331	1.03474256054	0.17817743686999998
1	Deaths	74	Andorra	3	Both	27	Age-standardized	976	Diabetes mellitus type 2	102	High alcohol use	3	Rate	2010	0.53221594407	1.07413757657	0.18402540219
1	Deaths	74	Andorra	3	Both	27	Age-standardized	976	Diabetes mellitus type 2	102	High alcohol use	3	Rate	2011	0.51437084941	1.0532053941200001	0.1678900576
1	Deaths	74	Andorra	3	Both	27	Age-standardized	976	Diabetes mellitus type 2	102	High alcohol use	3	Rate	2012	0.49769805987	1.02952074958	0.15355390402
1	Deaths	74	Andorra	3	Both	27	Age-standardized	976	Diabetes mellitus type 2	102	High alcohol use	3	Rate	2013	0.48944730585	1.00112561626	0.14072640467
1	Deaths	74	Andorra	3	Both	27	Age-standardized	976	Diabetes mellitus type 2	102	High alcohol use	3	Rate	2014	0.48438351012	0.9990047797	0.13328130742
1	Deaths	74	Andorra	3	Both	27	Age-standardized	976	Diabetes mellitus type 2	102	High alcohol use	3	Rate	2015	0.4794213466	0.99868312997	0.13632211686999998
1	Deaths	74	Andorra	3	Both	27	Age-standardized	976	Diabetes mellitus type 2	102	High alcohol use	3	Rate	2016	0.4782690063	0.9954641183499999	0.13707786255999999
1	Deaths	74	Andorra	3	Both	27	Age-standardized	976	Diabetes mellitus type 2	102	High alcohol use	3	Rate	2017	0.47489089223	0.97386804771	0.13350300568
1	Deaths	74	Andorra	3	Both	27	Age-standardized	976	Diabetes mellitus type 2	102	High alcohol use	3	Rate	2018	0.47300269904	0.96011589721	0.13342942539
1	Deaths	74	Andorra	3	Both	27	Age-standardized	976	Diabetes mellitus type 2	102	High alcohol use	3	Rate	2019	0.46788743643	0.94972910613	0.13326618379
1	Deaths	74	Andorra	3	Both	27	Age-standardized	976	Diabetes mellitus type 2	102	High alcohol use	3	Rate	2020	0.39527218078	0.80629698973	0.11772067167
1	Deaths	74	Andorra	3	Both	27	Age-standardized	976	Diabetes mellitus type 2	102	High alcohol use	3	Rate	2021	0.39489954387000004	0.80499692342	0.11842538047000001
1	Deaths	71	Australia	3	Both	27	Age-standardized	976	Diabetes mellitus type 2	102	High alcohol use	3	Rate	1990	0.54646084873	0.97657505081	0.21280597958000003
1	Deaths	71	Australia	3	Both	27	Age-standardized	976	Diabetes mellitus type 2	102	High alcohol use	3	Rate	1991	0.53884476262	0.9683402076700001	0.20863553554
1	Deaths	71	Australia	3	Both	27	Age-standardized	976	Diabetes mellitus type 2	102	High alcohol use	3	Rate	1992	0.5369293633800001	0.9705084968000001	0.20321983654
1	Deaths	71	Australia	3	Both	27	Age-standardized	976	Diabetes mellitus type 2	102	High alcohol use	3	Rate	1993	0.5535520438	1.0046869324699998	0.19561263043
1	Deaths	71	Australia	3	Both	27	Age-standardized	976	Diabetes mellitus type 2	102	High alcohol use	3	Rate	1994	0.56800210433	1.03467783801	0.19647704281
1	Deaths	71	Australia	3	Both	27	Age-standardized	976	Diabetes mellitus type 2	102	High alcohol use	3	Rate	1995	0.56434354116	1.0341888020599999	0.18987163891
1	Deaths	71	Australia	3	Both	27	Age-standardized	976	Diabetes mellitus type 2	102	High alcohol use	3	Rate	1996	0.57525829769	1.05396139865	0.18824657193
1	Deaths	71	Australia	3	Both	27	Age-standardized	976	Diabetes mellitus type 2	102	High alcohol use	3	Rate	1997	0.54736743683	1.01814058177	0.17101860445
1	Deaths	71	Australia	3	Both	27	Age-standardized	976	Diabetes mellitus type 2	102	High alcohol use	3	Rate	1998	0.53260051184	0.98386975182	0.16793874979999998
1	Deaths	71	Australia	3	Both	27	Age-standardized	976	Diabetes mellitus type 2	102	High alcohol use	3	Rate	1999	0.5302492065400001	0.98090202618	0.16006060130000002
1	Deaths	71	Australia	3	Both	27	Age-standardized	976	Diabetes mellitus type 2	102	High alcohol use	3	Rate	2000	0.53459991037	0.9913554133999999	0.1626228682
1	Deaths	71	Australia	3	Both	27	Age-standardized	976	Diabetes mellitus type 2	102	High alcohol use	3	Rate	2001	0.53552913525	0.9955830077	0.17452700923
1	Deaths	71	Australia	3	Both	27	Age-standardized	976	Diabetes mellitus type 2	102	High alcohol use	3	Rate	2002	0.55425975446	1.02624345857	0.18744386656
1	Deaths	71	Australia	3	Both	27	Age-standardized	976	Diabetes mellitus type 2	102	High alcohol use	3	Rate	2003	0.56724224882	1.05042642831	0.19106178218
1	Deaths	71	Australia	3	Both	27	Age-standardized	976	Diabetes mellitus type 2	102	High alcohol use	3	Rate	2004	0.5590149010200001	1.03091108998	0.19243147139
1	Deaths	71	Australia	3	Both	27	Age-standardized	976	Diabetes mellitus type 2	102	High alcohol use	3	Rate	2005	0.54128358108	0.9973670755299999	0.18855537433
1	Deaths	71	Australia	3	Both	27	Age-standardized	976	Diabetes mellitus type 2	102	High alcohol use	3	Rate	2006	0.53845543802	1.00067403897	0.18444930423
1	Deaths	71	Australia	3	Both	27	Age-standardized	976	Diabetes mellitus type 2	102	High alcohol use	3	Rate	2007	0.54852731495	1.03445421536	0.1843900743
1	Deaths	71	Australia	3	Both	27	Age-standardized	976	Diabetes mellitus type 2	102	High alcohol use	3	Rate	2008	0.55697399508	1.06349244926	0.18477997502
1	Deaths	71	Australia	3	Both	27	Age-standardized	976	Diabetes mellitus type 2	102	High alcohol use	3	Rate	2009	0.54325739048	1.0521739156299998	0.17840301085000002
1	Deaths	71	Australia	3	Both	27	Age-standardized	976	Diabetes mellitus type 2	102	High alcohol use	3	Rate	2010	0.52241097738	1.01913032182	0.16592581462
1	Deaths	71	Australia	3	Both	27	Age-standardized	976	Diabetes mellitus type 2	102	High alcohol use	3	Rate	2011	0.50951460568	0.99395827385	0.15165074073
1	Deaths	71	Australia	3	Both	27	Age-standardized	976	Diabetes mellitus type 2	102	High alcohol use	3	Rate	2012	0.47312382207	0.9249693712600001	0.13235761283
1	Deaths	71	Australia	3	Both	27	Age-standardized	976	Diabetes mellitus type 2	102	High alcohol use	3	Rate	2013	0.39889398138	0.78430342694	0.10883837128
1	Deaths	71	Australia	3	Both	27	Age-standardized	976	Diabetes mellitus type 2	102	High alcohol use	3	Rate	2014	0.3680625302	0.73055063532	0.09876004226
1	Deaths	71	Australia	3	Both	27	Age-standardized	976	Diabetes mellitus type 2	102	High alcohol use	3	Rate	2015	0.37577755629	0.74229153489	0.09921865123
1	Deaths	71	Australia	3	Both	27	Age-standardized	976	Diabetes mellitus type 2	102	High alcohol use	3	Rate	2016	0.37654608065	0.74674701511	0.09598707268
1	Deaths	71	Australia	3	Both	27	Age-standardized	976	Diabetes mellitus type 2	102	High alcohol use	3	Rate	2017	0.37970768261	0.7586856013800001	0.0951696561
1	Deaths	71	Australia	3	Both	27	Age-standardized	976	Diabetes mellitus type 2	102	High alcohol use	3	Rate	2018	0.39274972066	0.7949488743900001	0.09615137486
1	Deaths	71	Australia	3	Both	27	Age-standardized	976	Diabetes mellitus type 2	102	High alcohol use	3	Rate	2019	0.39844758421	0.79505166299	0.0933204407
1	Deaths	71	Australia	3	Both	27	Age-standardized	976	Diabetes mellitus type 2	102	High alcohol use	3	Rate	2020	0.37830465819	0.75338974865	0.08804726041
1	Deaths	71	Australia	3	Both	27	Age-standardized	976	Diabetes mellitus type 2	102	High alcohol use	3	Rate	2021	0.39327156023	0.78703211326	0.09550056803000001
1	Deaths	76	Belgium	3	Both	27	Age-standardized	976	Diabetes mellitus type 2	102	High alcohol use	3	Rate	1990	0.52733307298	0.97722293456	0.20245869567
1	Deaths	76	Belgium	3	Both	27	Age-standardized	976	Diabetes mellitus type 2	102	High alcohol use	3	Rate	1991	0.4960534784	0.92299950722	0.18768135259000002
1	Deaths	76	Belgium	3	Both	27	Age-standardized	976	Diabetes mellitus type 2	102	High alcohol use	3	Rate	1992	0.48946069787	0.91388297668	0.18206828456
1	Deaths	76	Belgium	3	Both	27	Age-standardized	976	Diabetes mellitus type 2	102	High alcohol use	3	Rate	1993	0.50130730182	0.9499672618099999	0.18463204227000002
1	Deaths	76	Belgium	3	Both	27	Age-standardized	976	Diabetes mellitus type 2	102	High alcohol use	3	Rate	1994	0.48223633896999996	0.9160199018099999	0.17160957791
1	Deaths	76	Belgium	3	Both	27	Age-standardized	976	Diabetes mellitus type 2	102	High alcohol use	3	Rate	1995	0.47224290285	0.8857176820000001	0.16669703414
1	Deaths	76	Belgium	3	Both	27	Age-standardized	976	Diabetes mellitus type 2	102	High alcohol use	3	Rate	1996	0.45762327617	0.85842543942	0.16033079012
1	Deaths	76	Belgium	3	Both	27	Age-standardized	976	Diabetes mellitus type 2	102	High alcohol use	3	Rate	1997	0.46687393651000003	0.87701187625	0.1633249526
1	Deaths	76	Belgium	3	Both	27	Age-standardized	976	Diabetes mellitus type 2	102	High alcohol use	3	Rate	1998	0.48025081845000006	0.90113606355	0.17022095645
1	Deaths	76	Belgium	3	Both	27	Age-standardized	976	Diabetes mellitus type 2	102	High alcohol use	3	Rate	1999	0.5333769514200001	1.0002125818	0.18938425834
1	Deaths	76	Belgium	3	Both	27	Age-standardized	976	Diabetes mellitus type 2	102	High alcohol use	3	Rate	2000	0.42819847925	0.81400321729	0.15225861331999999
1	Deaths	76	Belgium	3	Both	27	Age-standardized	976	Diabetes mellitus type 2	102	High alcohol use	3	Rate	2001	0.40836105061	0.77316529529	0.14392071074
1	Deaths	76	Belgium	3	Both	27	Age-standardized	976	Diabetes mellitus type 2	102	High alcohol use	3	Rate	2002	0.42372874397	0.80112367539	0.14657781434
1	Deaths	76	Belgium	3	Both	27	Age-standardized	976	Diabetes mellitus type 2	102	High alcohol use	3	Rate	2003	0.44115639719	0.83842863664	0.14933238326
1	Deaths	76	Belgium	3	Both	27	Age-standardized	976	Diabetes mellitus type 2	102	High alcohol use	3	Rate	2004	0.43604623934	0.8314630892500001	0.14348590518
1	Deaths	76	Belgium	3	Both	27	Age-standardized	976	Diabetes mellitus type 2	102	High alcohol use	3	Rate	2005	0.42317753245999995	0.79946167972	0.13692171582
1	Deaths	76	Belgium	3	Both	27	Age-standardized	976	Diabetes mellitus type 2	102	High alcohol use	3	Rate	2006	0.40669308054000003	0.76411138998	0.13348607195
1	Deaths	76	Belgium	3	Both	27	Age-standardized	976	Diabetes mellitus type 2	102	High alcohol use	3	Rate	2007	0.39602803052999996	0.74505313078	0.12881127246000001
1	Deaths	76	Belgium	3	Both	27	Age-standardized	976	Diabetes mellitus type 2	102	High alcohol use	3	Rate	2008	0.39975514754	0.75078027374	0.12912890951
1	Deaths	76	Belgium	3	Both	27	Age-standardized	976	Diabetes mellitus type 2	102	High alcohol use	3	Rate	2009	0.38716660197999997	0.7387138572699999	0.12212873305
1	Deaths	76	Belgium	3	Both	27	Age-standardized	976	Diabetes mellitus type 2	102	High alcohol use	3	Rate	2010	0.36128646611	0.69048053281	0.11351371784
1	Deaths	76	Belgium	3	Both	27	Age-standardized	976	Diabetes mellitus type 2	102	High alcohol use	3	Rate	2011	0.34466511751	0.6566483354	0.10812454943
1	Deaths	76	Belgium	3	Both	27	Age-standardized	976	Diabetes mellitus type 2	102	High alcohol use	3	Rate	2012	0.33591573118999996	0.64458697649	0.10495086946000001
1	Deaths	76	Belgium	3	Both	27	Age-standardized	976	Diabetes mellitus type 2	102	High alcohol use	3	Rate	2013	0.31141815057	0.5949348515799999	0.09582177554
1	Deaths	76	Belgium	3	Both	27	Age-standardized	976	Diabetes mellitus type 2	102	High alcohol use	3	Rate	2014	0.29267511087000003	0.56142891942	0.09028435753
1	Deaths	76	Belgium	3	Both	27	Age-standardized	976	Diabetes mellitus type 2	102	High alcohol use	3	Rate	2015	0.28045956911	0.5334819147600001	0.08481695991
1	Deaths	76	Belgium	3	Both	27	Age-standardized	976	Diabetes mellitus type 2	102	High alcohol use	3	Rate	2016	0.27135197276	0.51499619057	0.08335655806
1	Deaths	76	Belgium	3	Both	27	Age-standardized	976	Diabetes mellitus type 2	102	High alcohol use	3	Rate	2017	0.26205016527999997	0.49975416533999995	0.08004120968
1	Deaths	76	Belgium	3	Both	27	Age-standardized	976	Diabetes mellitus type 2	102	High alcohol use	3	Rate	2018	0.25252696424	0.48230694254	0.07699967197999999
1	Deaths	76	Belgium	3	Both	27	Age-standardized	976	Diabetes mellitus type 2	102	High alcohol use	3	Rate	2019	0.24272488945	0.4691684473	0.07374960342
1	Deaths	76	Belgium	3	Both	27	Age-standardized	976	Diabetes mellitus type 2	102	High alcohol use	3	Rate	2020	0.22757150047000002	0.43602218542	0.06858238108
1	Deaths	76	Belgium	3	Both	27	Age-standardized	976	Diabetes mellitus type 2	102	High alcohol use	3	Rate	2021	0.22288639935	0.43455633148	0.06434733465
1	Deaths	78	Denmark	3	Both	27	Age-standardized	976	Diabetes mellitus type 2	102	High alcohol use	3	Rate	1990	0.52937865667	0.99922151674	0.1775361572
1	Deaths	78	Denmark	3	Both	27	Age-standardized	976	Diabetes mellitus type 2	102	High alcohol use	3	Rate	1991	0.52338777635	0.98921341479	0.18284443593
1	Deaths	78	Denmark	3	Both	27	Age-standardized	976	Diabetes mellitus type 2	102	High alcohol use	3	Rate	1992	0.548761824	1.04158806746	0.1916219506
1	Deaths	78	Denmark	3	Both	27	Age-standardized	976	Diabetes mellitus type 2	102	High alcohol use	3	Rate	1993	0.57933535941	1.10100583718	0.19842094283
1	Deaths	78	Denmark	3	Both	27	Age-standardized	976	Diabetes mellitus type 2	102	High alcohol use	3	Rate	1994	0.52170714611	0.9897941316400001	0.17981011395
1	Deaths	78	Denmark	3	Both	27	Age-standardized	976	Diabetes mellitus type 2	102	High alcohol use	3	Rate	1995	0.48614793191	0.92092746321	0.16464292601
1	Deaths	78	Denmark	3	Both	27	Age-standardized	976	Diabetes mellitus type 2	102	High alcohol use	3	Rate	1996	0.47248424057000005	0.9053219592799999	0.16025710106
1	Deaths	78	Denmark	3	Both	27	Age-standardized	976	Diabetes mellitus type 2	102	High alcohol use	3	Rate	1997	0.58939994586	1.13783103456	0.19539639779999998
1	Deaths	78	Denmark	3	Both	27	Age-standardized	976	Diabetes mellitus type 2	102	High alcohol use	3	Rate	1998	0.64836969576	1.25748414588	0.20669579888
1	Deaths	78	Denmark	3	Both	27	Age-standardized	976	Diabetes mellitus type 2	102	High alcohol use	3	Rate	1999	0.71452722979	1.39871698773	0.22079348788
1	Deaths	78	Denmark	3	Both	27	Age-standardized	976	Diabetes mellitus type 2	102	High alcohol use	3	Rate	2000	0.73011071569	1.43357041756	0.22713588749000002
1	Deaths	78	Denmark	3	Both	27	Age-standardized	976	Diabetes mellitus type 2	102	High alcohol use	3	Rate	2001	0.72367713513	1.42447957106	0.22602055755
1	Deaths	78	Denmark	3	Both	27	Age-standardized	976	Diabetes mellitus type 2	102	High alcohol use	3	Rate	2002	0.7767020152399999	1.53557733	0.24213838551
1	Deaths	78	Denmark	3	Both	27	Age-standardized	976	Diabetes mellitus type 2	102	High alcohol use	3	Rate	2003	0.76440066507	1.49191132047	0.24282880469
1	Deaths	78	Denmark	3	Both	27	Age-standardized	976	Diabetes mellitus type 2	102	High alcohol use	3	Rate	2004	0.72685130148	1.41866669806	0.22477584790000002
1	Deaths	78	Denmark	3	Both	27	Age-standardized	976	Diabetes mellitus type 2	102	High alcohol use	3	Rate	2005	0.70837609307	1.36809294259	0.21683981118999998
1	Deaths	78	Denmark	3	Both	27	Age-standardized	976	Diabetes mellitus type 2	102	High alcohol use	3	Rate	2006	0.70380931689	1.37599978653	0.20591149146
1	Deaths	78	Denmark	3	Both	27	Age-standardized	976	Diabetes mellitus type 2	102	High alcohol use	3	Rate	2007	0.7008974772800001	1.39391917597	0.20015785164
1	Deaths	78	Denmark	3	Both	27	Age-standardized	976	Diabetes mellitus type 2	102	High alcohol use	3	Rate	2008	0.67076416217	1.32128170199	0.18708681324
1	Deaths	78	Denmark	3	Both	27	Age-standardized	976	Diabetes mellitus type 2	102	High alcohol use	3	Rate	2009	0.63029385164	1.26195001409	0.17050324241
1	Deaths	78	Denmark	3	Both	27	Age-standardized	976	Diabetes mellitus type 2	102	High alcohol use	3	Rate	2010	0.57442144558	1.15310469356	0.15209073215000002
1	Deaths	78	Denmark	3	Both	27	Age-standardized	976	Diabetes mellitus type 2	102	High alcohol use	3	Rate	2011	0.55908429343	1.125924793	0.14363115875000002
1	Deaths	78	Denmark	3	Both	27	Age-standardized	976	Diabetes mellitus type 2	102	High alcohol use	3	Rate	2012	0.52066510702	1.05567430121	0.1257399405
1	Deaths	78	Denmark	3	Both	27	Age-standardized	976	Diabetes mellitus type 2	102	High alcohol use	3	Rate	2013	0.49496754653	1.00022246302	0.1096583685
1	Deaths	78	Denmark	3	Both	27	Age-standardized	976	Diabetes mellitus type 2	102	High alcohol use	3	Rate	2014	0.46886866217	0.96148635095	0.10449698715
1	Deaths	78	Denmark	3	Both	27	Age-standardized	976	Diabetes mellitus type 2	102	High alcohol use	3	Rate	2015	0.45893694053	0.9497113706	0.10362978438
1	Deaths	78	Denmark	3	Both	27	Age-standardized	976	Diabetes mellitus type 2	102	High alcohol use	3	Rate	2016	0.46357038035	0.9577845460300001	0.10545564657
1	Deaths	78	Denmark	3	Both	27	Age-standardized	976	Diabetes mellitus type 2	102	High alcohol use	3	Rate	2017	0.45415974559	0.94039102421	0.10469301598000001
1	Deaths	78	Denmark	3	Both	27	Age-standardized	976	Diabetes mellitus type 2	102	High alcohol use	3	Rate	2018	0.46005843982999994	0.9434299746300001	0.10486431075
1	Deaths	78	Denmark	3	Both	27	Age-standardized	976	Diabetes mellitus type 2	102	High alcohol use	3	Rate	2019	0.45453554089000003	0.9239002242	0.10770164576999999
1	Deaths	78	Denmark	3	Both	27	Age-standardized	976	Diabetes mellitus type 2	102	High alcohol use	3	Rate	2020	0.44637927904	0.90148662794	0.10670101183
1	Deaths	78	Denmark	3	Both	27	Age-standardized	976	Diabetes mellitus type 2	102	High alcohol use	3	Rate	2021	0.44837923862	0.8977708087199999	0.10917518076999999
1	Deaths	80	France	3	Both	27	Age-standardized	976	Diabetes mellitus type 2	102	High alcohol use	3	Rate	1990	0.47711210019	0.85897548607	0.1875721599
1	Deaths	80	France	3	Both	27	Age-standardized	976	Diabetes mellitus type 2	102	High alcohol use	3	Rate	1991	0.4609288225	0.82991148361	0.1819981538
1	Deaths	80	France	3	Both	27	Age-standardized	976	Diabetes mellitus type 2	102	High alcohol use	3	Rate	1992	0.44130023468	0.7861728857	0.17116538869
1	Deaths	80	France	3	Both	27	Age-standardized	976	Diabetes mellitus type 2	102	High alcohol use	3	Rate	1993	0.44009964867	0.7954521688399999	0.16844004013
1	Deaths	80	France	3	Both	27	Age-standardized	976	Diabetes mellitus type 2	102	High alcohol use	3	Rate	1994	0.43028290519999995	0.78252068424	0.1633197116
1	Deaths	80	France	3	Both	27	Age-standardized	976	Diabetes mellitus type 2	102	High alcohol use	3	Rate	1995	0.43067839602999997	0.78879370559	0.16189024189
1	Deaths	80	France	3	Both	27	Age-standardized	976	Diabetes mellitus type 2	102	High alcohol use	3	Rate	1996	0.43830887015000003	0.8026836075899999	0.16331737111
1	Deaths	80	France	3	Both	27	Age-standardized	976	Diabetes mellitus type 2	102	High alcohol use	3	Rate	1997	0.4459035111	0.8156941727100001	0.16497597365
1	Deaths	80	France	3	Both	27	Age-standardized	976	Diabetes mellitus type 2	102	High alcohol use	3	Rate	1998	0.51695875813	0.94869465525	0.18867668886
1	Deaths	80	France	3	Both	27	Age-standardized	976	Diabetes mellitus type 2	102	High alcohol use	3	Rate	1999	0.56787208058	1.04930865312	0.20530365107
1	Deaths	80	France	3	Both	27	Age-standardized	976	Diabetes mellitus type 2	102	High alcohol use	3	Rate	2000	0.6067974995600001	1.12233407088	0.22014787839
1	Deaths	80	France	3	Both	27	Age-standardized	976	Diabetes mellitus type 2	102	High alcohol use	3	Rate	2001	0.61856363374	1.13581520908	0.22017520249
1	Deaths	80	France	3	Both	27	Age-standardized	976	Diabetes mellitus type 2	102	High alcohol use	3	Rate	2002	0.61588791184	1.13813652941	0.21790697914
1	Deaths	80	France	3	Both	27	Age-standardized	976	Diabetes mellitus type 2	102	High alcohol use	3	Rate	2003	0.61523763919	1.15061165655	0.21293310038000002
1	Deaths	80	France	3	Both	27	Age-standardized	976	Diabetes mellitus type 2	102	High alcohol use	3	Rate	2004	0.57859884862	1.07988764284	0.1900825682
1	Deaths	80	France	3	Both	27	Age-standardized	976	Diabetes mellitus type 2	102	High alcohol use	3	Rate	2005	0.5643908479399999	1.0470430698100002	0.18336965013
1	Deaths	80	France	3	Both	27	Age-standardized	976	Diabetes mellitus type 2	102	High alcohol use	3	Rate	2006	0.53846296729	1.00920075016	0.17316084175
1	Deaths	80	France	3	Both	27	Age-standardized	976	Diabetes mellitus type 2	102	High alcohol use	3	Rate	2007	0.51882434285	0.97962812953	0.16499824991
1	Deaths	80	France	3	Both	27	Age-standardized	976	Diabetes mellitus type 2	102	High alcohol use	3	Rate	2008	0.50743499158	0.9618069459799999	0.15991378738
1	Deaths	80	France	3	Both	27	Age-standardized	976	Diabetes mellitus type 2	102	High alcohol use	3	Rate	2009	0.49026466173	0.93754317903	0.15272338544
1	Deaths	80	France	3	Both	27	Age-standardized	976	Diabetes mellitus type 2	102	High alcohol use	3	Rate	2010	0.46438315545000003	0.8994451239800001	0.14403436532
1	Deaths	80	France	3	Both	27	Age-standardized	976	Diabetes mellitus type 2	102	High alcohol use	3	Rate	2011	0.44369111118	0.8604135180500001	0.13938922004999998
1	Deaths	80	France	3	Both	27	Age-standardized	976	Diabetes mellitus type 2	102	High alcohol use	3	Rate	2012	0.42995095926000004	0.84386770015	0.13451759907000002
1	Deaths	80	France	3	Both	27	Age-standardized	976	Diabetes mellitus type 2	102	High alcohol use	3	Rate	2013	0.40582813957	0.7975500047599999	0.12660505719
1	Deaths	80	France	3	Both	27	Age-standardized	976	Diabetes mellitus type 2	102	High alcohol use	3	Rate	2014	0.38692397389	0.76740296512	0.11986090729
1	Deaths	80	France	3	Both	27	Age-standardized	976	Diabetes mellitus type 2	102	High alcohol use	3	Rate	2015	0.39364774065999997	0.77850543616	0.12162711419
1	Deaths	80	France	3	Both	27	Age-standardized	976	Diabetes mellitus type 2	102	High alcohol use	3	Rate	2016	0.39058486383999996	0.7643132045300001	0.12035776498999999
1	Deaths	80	France	3	Both	27	Age-standardized	976	Diabetes mellitus type 2	102	High alcohol use	3	Rate	2017	0.38972803515	0.74948441913	0.11952102056000001
1	Deaths	80	France	3	Both	27	Age-standardized	976	Diabetes mellitus type 2	102	High alcohol use	3	Rate	2018	0.38392345459000005	0.7359335476100001	0.11897383424
1	Deaths	80	France	3	Both	27	Age-standardized	976	Diabetes mellitus type 2	102	High alcohol use	3	Rate	2019	0.37844529236999996	0.7332588653600001	0.11921393742
1	Deaths	80	France	3	Both	27	Age-standardized	976	Diabetes mellitus type 2	102	High alcohol use	3	Rate	2020	0.37346975769	0.72820421971	0.11759480195
1	Deaths	80	France	3	Both	27	Age-standardized	976	Diabetes mellitus type 2	102	High alcohol use	3	Rate	2021	0.3598776365	0.70170346796	0.11340555316999999
1	Deaths	75	Austria	3	Both	27	Age-standardized	976	Diabetes mellitus type 2	102	High alcohol use	3	Rate	1990	0.70868396228	1.31250175743	0.26546837494
1	Deaths	75	Austria	3	Both	27	Age-standardized	976	Diabetes mellitus type 2	102	High alcohol use	3	Rate	1991	0.68410635019	1.2544379809400001	0.25637432179999997
1	Deaths	75	Austria	3	Both	27	Age-standardized	976	Diabetes mellitus type 2	102	High alcohol use	3	Rate	1992	0.63900409537	1.15994181598	0.23714810870000003
1	Deaths	75	Austria	3	Both	27	Age-standardized	976	Diabetes mellitus type 2	102	High alcohol use	3	Rate	1993	0.6152085139600001	1.12205372818	0.22936643619
1	Deaths	75	Austria	3	Both	27	Age-standardized	976	Diabetes mellitus type 2	102	High alcohol use	3	Rate	1994	0.59257822497	1.0855345868100001	0.21882153630999998
1	Deaths	75	Austria	3	Both	27	Age-standardized	976	Diabetes mellitus type 2	102	High alcohol use	3	Rate	1995	0.5963677320899999	1.1031151343899999	0.22762447285
1	Deaths	75	Austria	3	Both	27	Age-standardized	976	Diabetes mellitus type 2	102	High alcohol use	3	Rate	1996	0.57655472558	1.0690853719	0.21729552282
1	Deaths	75	Austria	3	Both	27	Age-standardized	976	Diabetes mellitus type 2	102	High alcohol use	3	Rate	1997	0.54392089994	1.00114326685	0.20395546915
1	Deaths	75	Austria	3	Both	27	Age-standardized	976	Diabetes mellitus type 2	102	High alcohol use	3	Rate	1998	0.5009412987599999	0.9341717704400001	0.1850205607
1	Deaths	75	Austria	3	Both	27	Age-standardized	976	Diabetes mellitus type 2	102	High alcohol use	3	Rate	1999	0.48726175271	0.91327706106	0.17754496244999998
1	Deaths	75	Austria	3	Both	27	Age-standardized	976	Diabetes mellitus type 2	102	High alcohol use	3	Rate	2000	0.47998069796000004	0.89492675182	0.17470762451
1	Deaths	75	Austria	3	Both	27	Age-standardized	976	Diabetes mellitus type 2	102	High alcohol use	3	Rate	2001	0.49082778014	0.9187535407299999	0.17601607881
1	Deaths	75	Austria	3	Both	27	Age-standardized	976	Diabetes mellitus type 2	102	High alcohol use	3	Rate	2002	0.53540070744	1.00568513435	0.18917202904
1	Deaths	75	Austria	3	Both	27	Age-standardized	976	Diabetes mellitus type 2	102	High alcohol use	3	Rate	2003	0.69425064636	1.31010646982	0.24340559998
1	Deaths	75	Austria	3	Both	27	Age-standardized	976	Diabetes mellitus type 2	102	High alcohol use	3	Rate	2004	0.8154992599800001	1.5330741057800001	0.28448286388
[truncated: 4,529 more rows]
